# Supplementary material for: Crystal structure and Hirshfeld surface analysis of (3aR,4S,7S,7aS)-4,5,6,7,8,8-hexa­chloro-2-{6-[(3aR,4R,7R,7aS)-4,5,6,7,8,8-hexa­chloro-1,3-dioxo-1,3,3a,4,7,7a-hexa­hydro-2H-4,7-methano­isoindol-2-yl]hex­yl}-3a,4,7,7a-tetra­hydro-1H-4,7-methano­iso­indole-1,3(2H)-dione
Source: Acta Crystallogr E Crystallogr Commun. 2021 Jul 9;77(Pt 8):775–9. doi: 10.1107/S2056989021006952 (PMC8340976; doi:10.1107/S2056989021006952)
Supplement: Supplementary file 1 [file e-77-00775-sup1.cif]

##############################################################################
#                                                                            #
# This CIF contains the data in a paper accepted for publication in          #
# Acta Crystallographica Section E. It conforms to the requirements of       #
# Notes for Authors for Acta Crystallographica Section E, and has been       #
# peer reviewed under the auspices of the IUCr Commission on Journals.       #
#                                                                            #
# Full details of the Crystallographic Information File format               #
# are given in the paper "The Crystallographic Information File (CIF):       #
# a New Standard Archive File for Crystallography" by S. R. Hall, F. H.      #
# Allen and I. D. Brown [Acta Cryst. (1991), A47, 655-685].                  #
#                                                                            #
# The current version of the core CIF dictionary is obtainable from          #
# ftp://ftp.iucr.org/pub/cif_core.dic.                                       #
#                                                                            #
# Software is freely available for graphical display of the structure(s)     #
# in this CIF. For information consult the CIF software page                 #
# http://www.iucr.org/resources/cif/software.                                #
#                                                                            #
# This file may be used for bona fide research purposes within the           #
# scientific community so long as proper attribution is given to the journal # 
# article from which it was obtained.                                        #
#                                                                            #
##############################################################################
data_I
_journal_date_recd_electronic     2021-06-29
_journal_date_accepted     2021-07-06
_journal_name_full     'Acta Crystallographica, Section E'
_journal_year     2021
_journal_volume     77
_journal_issue      8
_journal_page_first     775
_journal_page_last     779
_journal_paper_category     GO
_journal_paper_doi     10.1107/S2056989021006952
_journal_coeditor_code     VM2251
_publ_contact_author_name     'Sixberth Mlowe'
_publ_contact_author_address
;
University of Dar es Salaam,
Dar es Salaam University College of Education,
Department of Chemistry,
P.O. Box 2329,
Dar es Salaam,
Tanzania
;
_publ_contact_author_email     'sixberth.mlowe@duce.ac.tz'
_publ_contact_author_fax     ?
_publ_contact_author_phone     ?
_publ_section_title
;\
Crystal structure and Hirshfeld surface analysis of
(3a<i>R</i>,4<i>S</i>,7<i>S</i>,7a<i>S</i>)-4,5,6,7,8,8-hexachloro-2-{6-\
[(3a<i>R</i>,4<i>R</i>,7<i>R</i>,7a<i>S</i>)-4,5,6,7,8,8-hexachloro-1,3-\
dioxo-1,3,3a,4,7,7a-hexahydro-2<i>H</i>-4,7-methanoisoindol-2-yl]hexyl}-3a,\
4,7,7a-tetrahydro-1<i>H</i>-4,7-methanoisoindole-1,3(2<i>H</i>)-dione
;
_publ_section_title_footnote     .
loop_
    _publ_author_name
    _publ_author_address
    'Aygun I. Alikhanova'
;
Institute of Polymer Materials,
National Academy of Sciences of Azerbaijan,
Sumgayit, 5004
Azerbaijan
;
    'Zeliha Atio\(glu'
;
Department of Aircraft Electrics and Electronics,
School of Applied Sciences,
Cappadocia University,
Mustafapa\,sa, 50420 \"Urg\"up,
Nev\,sehir,
Turkey
;
    'Akkurt, Mehmet'
;
Department of Physics,
Faculty of Sciences,
Erciyes University,
38039 Kayseri,
Turkey
;
    'Sixberth Mlowe'
;
University of Dar es Salaam,
Dar es Salaam University College of Education,
Department of Chemistry,
PO Box 2329,
Dar es Salaam,
Tanzania
;
_publ_section_synopsis
;
The asymmetric unit contains one-half of the formula unit of the title compound.
The crystal structure is stabilized by intermolecular C---H...O, C---H...Cl
and C---Cl...\p interactions, and short intermolecular Cl...O and Cl...Cl
contacts, forming a three-dimensional network.
;
_chemical_name_systematic
;\
(3a<i>R</i>,4<i>S</i>,7<i>S</i>,7a<i>S</i>)-4,5,6,7,8,8-Hexachloro-2-{6-\
[(3a<i>R</i>,4<i>R</i>,7<i>R</i>,7a<i>S</i>)-4,5,6,7,8,8-hexachloro-1,3-\
dioxo-1,3,3a,4,7,7a-hexahydro-2<i>H</i>-4,7-methanoisoindol-2-yl]hexyl}-3a,\
4,7,7a-tetrahydro-1<i>H</i>-4,7-methanoisoindole-1,3(2<i>H</i>)-dione
;
_chemical_name_common     ?
_chemical_formula_moiety     'C24 H16 Cl12 N2 O4'
_chemical_formula_sum     'C24 H16 Cl12 N2 O4'
_chemical_formula_iupac     'C24 H16 Cl12 N2 O4'
_chemical_formula_weight     821.79
_chemical_melting_point     ?
_space_group_crystal_system     monoclinic
_space_group_name_H-M_alt     'P 21/c'
_space_group_name_Hall     '-P 2ybc'
loop_
    _space_group_symop_operation_xyz
    'x, y, z'
    '-x, y+1/2, -z+1/2'
    '-x, -y, -z'
    'x, -y-1/2, z-1/2'
_cell_length_a     8.9549(3)
_cell_length_b     10.5908(4)
_cell_length_c     16.6043(6)
_cell_angle_alpha     90
_cell_angle_beta     103.4990(10)
_cell_angle_gamma     90
_cell_volume     1531.24(10)
_cell_formula_units_Z     2
_cell_measurement_reflns_used     7701
_cell_measurement_theta_min     2.30
_cell_measurement_theta_max     27.18
_cell_measurement_temperature     150(2)
_exptl_crystal_description     'block'
_exptl_crystal_colour     'colourless'
_exptl_crystal_size_max     0.340
_exptl_crystal_size_mid     0.320
_exptl_crystal_size_min     0.280
_exptl_crystal_density_diffrn     1.782
_exptl_crystal_density_meas     ?
_exptl_crystal_density_method     ?
_exptl_crystal_F_000     820
_exptl_absorpt_coefficient_mu     1.122
_exptl_absorpt_correction_type     multi-scan
_exptl_absorpt_process_details
;
(SADABS; Krause <i>et al.</i>,  2015)
;
_exptl_absorpt_correction_T_min     0.684
_exptl_absorpt_correction_T_max     0.736
_diffrn_ambient_temperature     150(2)
_diffrn_source     ?
_diffrn_radiation_type     MoK\a
_diffrn_radiation_wavelength     0.71073
_diffrn_measurement_device_type     'Bruker APEXII CCD'
_diffrn_measurement_method     '\f and \w scans'
_diffrn_detector_area_resol_mean     ?
_diffrn_reflns_number     12567
_diffrn_reflns_av_R_equivalents     0.0225
_diffrn_reflns_av_unetI/netI     0.0193
_diffrn_reflns_theta_min     2.300
_diffrn_reflns_theta_max     27.178
_diffrn_reflns_theta_full     25.242
_diffrn_measured_fraction_theta_max     0.995
_diffrn_measured_fraction_theta_full     0.998
_diffrn_reflns_limit_h_min     -8
_diffrn_reflns_limit_h_max     11
_diffrn_reflns_limit_k_min     -13
_diffrn_reflns_limit_k_max     13
_diffrn_reflns_limit_l_min     -21
_diffrn_reflns_limit_l_max     21
_refine_special_details     ?
_reflns_number_total     3403
_reflns_number_gt     3141
_reflns_threshold_expression     'I > 2\s(I)'
_refine_ls_structure_factor_coef     Fsqd
_refine_ls_matrix_type     full
_refine_ls_R_factor_all     0.0232
_refine_ls_R_factor_gt     0.0207
_refine_ls_wR_factor_gt     0.0514
_refine_ls_wR_factor_ref     0.0529
_refine_ls_goodness_of_fit_ref     1.040
_refine_ls_restrained_S_all     1.040
_refine_ls_number_reflns     3403
_refine_ls_number_parameters     190
_refine_ls_number_restraints     0
_refine_ls_hydrogen_treatment     constr
_refine_ls_weighting_scheme     calc
_refine_ls_weighting_details
              'w=1/[\s^2^(Fo^2^)+(0.0231P)^2^+0.7545P] where P=(Fo^2^+2Fc^2^)/3'
_atom_sites_solution_hydrogens     geom
_atom_sites_solution_primary     direct
_atom_sites_solution_secondary     difmap
_refine_ls_shift/su_max     0.001
_refine_ls_shift/su_mean     0.000
_refine_diff_density_max     0.334
_refine_diff_density_min     -0.238
_refine_ls_extinction_method     none
_refine_ls_extinction_coef     .
loop_
    _atom_type_symbol
    _atom_type_description
    _atom_type_scat_dispersion_real
    _atom_type_scat_dispersion_imag
    _atom_type_scat_source
    'C' 'C' 0.0033 0.0016
                         'International Tables Vol C Tables 4.2.6.8 and 6.1.1.4'
    'H' 'H' 0.0000 0.0000
                         'International Tables Vol C Tables 4.2.6.8 and 6.1.1.4'
    'O' 'O' 0.0106 0.0060
                         'International Tables Vol C Tables 4.2.6.8 and 6.1.1.4'
    'Cl' 'Cl' 0.1484 0.1585
                         'International Tables Vol C Tables 4.2.6.8 and 6.1.1.4'
    'N' 'N' 0.0061 0.0033
                         'International Tables Vol C Tables 4.2.6.8 and 6.1.1.4'
_computing_data_collection
;
APEX2 (Bruker, 2007)
;
_computing_cell_refinement
;
SAINT (Bruker, 2007)
;
_computing_data_reduction
;
SAINT (Bruker, 2007)
;
_computing_structure_solution
;
SHELXT (Sheldrick, 2015a)
;
_computing_structure_refinement
;
SHELXL (Sheldrick, 2015b)
;
_computing_molecular_graphics
;
ORTEP-3 for Windows (Farrugia, 2012)
;
_computing_publication_material
;
PLATON (Spek, 2020)
;
loop_
    _atom_site_type_symbol
    _atom_site_label
    _atom_site_fract_x
    _atom_site_fract_y
    _atom_site_fract_z
    _atom_site_U_iso_or_equiv
    _atom_site_adp_type
    _atom_site_calc_flag
    _atom_site_occupancy
    _atom_site_disorder_assembly
    _atom_site_disorder_group
    Cl Cl1 0.81506(4) 0.38645(3) 0.33748(2) 0.02092(8) Uani d 1 . .
    Cl Cl2 0.65657(4) 0.08552(3) 0.31569(2) 0.02036(8) Uani d 1 . .
    Cl Cl3 0.45141(4) 0.28198(3) 0.24334(2) 0.01993(8) Uani d 1 . .
    Cl Cl4 0.48797(4) 0.05628(3) 0.10287(2) 0.02218(8) Uani d 1 . .
    Cl Cl5 0.75019(4) 0.52267(3) 0.15453(2) 0.02455(9) Uani d 1 . .
    Cl Cl6 0.55737(5) 0.31532(4) 0.00843(2) 0.02966(9) Uani d 1 . .
    O O1 1.10843(11) 0.32935(10) 0.22625(6) 0.0224(2) Uani d 1 . .
    O O2 0.83761(12) 0.05643(10) 0.03360(6) 0.0220(2) Uani d 1 . .
    N N1 0.99701(12) 0.19567(11) 0.11936(7) 0.0156(2) Uani d 1 . .
    C C1 1.01234(15) 0.25177(13) 0.19624(8) 0.0152(3) Uani d 1 . .
    C C2 0.88902(15) 0.19800(12) 0.23555(8) 0.0139(2) Uani d 1 . .
    H H2 0.935586 0.153877 0.288724 0.017 Uiso calc 1 . .
    C C3 0.76483(15) 0.29560(12) 0.24743(8) 0.0142(2) Uani d 1 . .
    C C4 0.62421(15) 0.20595(12) 0.24022(8) 0.0142(2) Uani d 1 . .
    C C5 0.63197(15) 0.15971(12) 0.15208(8) 0.0140(2) Uani d 1 . .
    C C6 0.79769(15) 0.10488(12) 0.17088(8) 0.0142(2) Uani d 1 . .
    H H6 0.801142 0.017191 0.193567 0.017 Uiso calc 1 . .
    C C7 0.87382(15) 0.11223(12) 0.09843(8) 0.0153(3) Uani d 1 . .
    C C8 0.71121(15) 0.36779(12) 0.16671(8) 0.0153(3) Uani d 1 . .
    C C9 0.63396(15) 0.28797(13) 0.11034(8) 0.0157(3) Uani d 1 . .
    C C10 1.09720(16) 0.21915(14) 0.06241(8) 0.0200(3) Uani d 1 . .
    H H10A 1.112615 0.139247 0.034488 0.024 Uiso calc 1 . .
    H H10B 1.198763 0.248383 0.094445 0.024 Uiso calc 1 . .
    C C11 1.02959(17) 0.31780(14) -0.00267(8) 0.0213(3) Uani d 1 . .
    H H11A 1.081293 0.311153 -0.049094 0.026 Uiso calc 1 . .
    H H11B 0.919312 0.299100 -0.024805 0.026 Uiso calc 1 . .
    C C12 1.04563(18) 0.45260(13) 0.03013(8) 0.0223(3) Uani d 1 . .
    H H12A 1.010849 0.455925 0.082477 0.027 Uiso calc 1 . .
    H H12B 1.155427 0.476794 0.042781 0.027 Uiso calc 1 . .
loop_
    _atom_site_aniso_label
    _atom_site_aniso_U_11
    _atom_site_aniso_U_22
    _atom_site_aniso_U_33
    _atom_site_aniso_U_12
    _atom_site_aniso_U_13
    _atom_site_aniso_U_23
    Cl1 0.02260(17) 0.01966(17) 0.01950(16) 0.00008(13) 0.00287(13) -0.00824(12)
    Cl2 0.02766(18) 0.01698(16) 0.01742(15) 0.00127(13) 0.00727(13) 0.00505(12)
    Cl3 0.01596(15) 0.01944(17) 0.02574(17) 0.00286(12) 0.00760(13) -0.00038(12)
    Cl4 0.01995(16) 0.02252(18) 0.02291(16) -0.00783(13) 0.00266(13)
                                                                    -0.00581(13)
    Cl5 0.02410(18) 0.01230(16) 0.0374(2) -0.00025(13) 0.00750(15) 0.00650(13)
    Cl6 0.0340(2) 0.0339(2) 0.01635(16) 0.00063(16) -0.00359(14) 0.00900(14)
    O1 0.0162(5) 0.0248(5) 0.0257(5) -0.0038(4) 0.0037(4) -0.0082(4)
    O2 0.0253(5) 0.0215(5) 0.0197(5) -0.0021(4) 0.0061(4) -0.0076(4)
    N1 0.0153(5) 0.0151(6) 0.0165(5) 0.0019(4) 0.0043(4) -0.0011(4)
    C1 0.0124(6) 0.0151(6) 0.0168(6) 0.0048(5) 0.0008(5) -0.0006(5)
    C2 0.0146(6) 0.0121(6) 0.0139(6) 0.0031(5) 0.0008(5) -0.0012(5)
    C3 0.0147(6) 0.0129(6) 0.0145(6) 0.0014(5) 0.0021(5) -0.0018(5)
    C4 0.0153(6) 0.0118(6) 0.0154(6) 0.0020(5) 0.0037(5) 0.0016(5)
    C5 0.0144(6) 0.0128(6) 0.0138(6) -0.0016(5) 0.0015(5) -0.0002(5)
    C6 0.0163(6) 0.0116(6) 0.0142(6) 0.0007(5) 0.0023(5) 0.0003(5)
    C7 0.0163(6) 0.0117(6) 0.0177(6) 0.0035(5) 0.0036(5) 0.0000(5)
    C8 0.0135(6) 0.0129(6) 0.0200(6) 0.0024(5) 0.0049(5) 0.0037(5)
    C9 0.0146(6) 0.0173(6) 0.0146(6) 0.0036(5) 0.0021(5) 0.0049(5)
    C10 0.0189(7) 0.0217(7) 0.0220(7) -0.0003(6) 0.0100(5) -0.0032(5)
    C11 0.0262(7) 0.0211(7) 0.0172(6) -0.0055(6) 0.0067(6) -0.0023(5)
    C12 0.0274(7) 0.0209(7) 0.0178(6) -0.0054(6) 0.0037(6) -0.0022(5)
_geom_special_details
;
 All esds (except the esd in the dihedral angle between two l.s. planes)
 are estimated using the full covariance matrix.  The cell esds are taken
 into account individually in the estimation of esds in distances, angles
 and torsion angles; correlations between esds in cell parameters are only
 used when they are defined by crystal symmetry.  An approximate (isotropic)
 treatment of cell esds is used for estimating esds involving l.s. planes.
;
loop_
    _geom_bond_atom_site_label_1
    _geom_bond_atom_site_label_2
    _geom_bond_site_symmetry_2
    _geom_bond_distance
    _geom_bond_publ_flag
    Cl1 C3 . 1.7464(13) ?
    Cl2 C4 . 1.7639(13) ?
    Cl3 C4 . 1.7558(13) ?
    Cl4 C5 . 1.7432(13) ?
    Cl5 C8 . 1.6989(14) ?
    Cl6 C9 . 1.6958(13) ?
    O1 C1 . 1.2098(17) ?
    O2 C7 . 1.2042(16) ?
    N1 C1 . 1.3855(16) ?
    N1 C7 . 1.3927(17) ?
    N1 C10 . 1.4686(17) ?
    C1 C2 . 1.5186(19) ?
    C2 C6 . 1.5442(17) ?
    C2 C3 . 1.5642(17) ?
    C2 H2 . 1.0000 ?
    C3 C8 . 1.5203(17) ?
    C3 C4 . 1.5592(18) ?
    C4 C5 . 1.5599(17) ?
    C5 C9 . 1.5269(18) ?
    C5 C6 . 1.5559(18) ?
    C6 C7 . 1.5168(18) ?
    C6 H6 . 1.0000 ?
    C8 C9 . 1.3293(19) ?
    C10 C11 . 1.523(2) ?
    C10 H10A . 0.9900 ?
    C10 H10B . 0.9900 ?
    C11 C12 . 1.5228(19) ?
    C11 H11A . 0.9900 ?
    C11 H11B . 0.9900 ?
    C12 C12 3_765 1.515(3) ?
    C12 H12A . 0.9900 ?
    C12 H12B . 0.9900 ?
loop_
    _geom_angle_atom_site_label_1
    _geom_angle_atom_site_label_2
    _geom_angle_atom_site_label_3
    _geom_angle_site_symmetry_1
    _geom_angle_site_symmetry_3
    _geom_angle
    _geom_angle_publ_flag
    C1 N1 C7 . . 113.85(11) ?
    C1 N1 C10 . . 125.21(11) ?
    C7 N1 C10 . . 120.94(11) ?
    O1 C1 N1 . . 125.37(13) ?
    O1 C1 C2 . . 126.60(12) ?
    N1 C1 C2 . . 108.03(11) ?
    C1 C2 C6 . . 105.12(10) ?
    C1 C2 C3 . . 114.59(11) ?
    C6 C2 C3 . . 103.47(10) ?
    C1 C2 H2 . . 111.1 ?
    C6 C2 H2 . . 111.1 ?
    C3 C2 H2 . . 111.1 ?
    C8 C3 C4 . . 98.94(10) ?
    C8 C3 C2 . . 107.98(10) ?
    C4 C3 C2 . . 99.97(10) ?
    C8 C3 Cl1 . . 116.29(9) ?
    C4 C3 Cl1 . . 116.31(9) ?
    C2 C3 Cl1 . . 115.05(9) ?
    C3 C4 C5 . . 92.94(9) ?
    C3 C4 Cl3 . . 114.83(9) ?
    C5 C4 Cl3 . . 113.84(9) ?
    C3 C4 Cl2 . . 112.95(9) ?
    C5 C4 Cl2 . . 113.80(9) ?
    Cl3 C4 Cl2 . . 108.08(7) ?
    C9 C5 C6 . . 108.14(10) ?
    C9 C5 C4 . . 98.88(10) ?
    C6 C5 C4 . . 100.27(9) ?
    C9 C5 Cl4 . . 115.59(9) ?
    C6 C5 Cl4 . . 115.22(9) ?
    C4 C5 Cl4 . . 116.55(9) ?
    C7 C6 C2 . . 104.81(10) ?
    C7 C6 C5 . . 113.96(10) ?
    C2 C6 C5 . . 103.10(10) ?
    C7 C6 H6 . . 111.5 ?
    C2 C6 H6 . . 111.5 ?
    C5 C6 H6 . . 111.5 ?
    O2 C7 N1 . . 124.52(13) ?
    O2 C7 C6 . . 127.35(12) ?
    N1 C7 C6 . . 108.13(11) ?
    C9 C8 C3 . . 107.83(11) ?
    C9 C8 Cl5 . . 128.16(11) ?
    C3 C8 Cl5 . . 124.00(10) ?
    C8 C9 C5 . . 107.78(11) ?
    C8 C9 Cl6 . . 128.08(11) ?
    C5 C9 Cl6 . . 124.06(10) ?
    N1 C10 C11 . . 111.81(11) ?
    N1 C10 H10A . . 109.3 ?
    C11 C10 H10A . . 109.3 ?
    N1 C10 H10B . . 109.3 ?
    C11 C10 H10B . . 109.3 ?
    H10A C10 H10B . . 107.9 ?
    C12 C11 C10 . . 113.62(11) ?
    C12 C11 H11A . . 108.8 ?
    C10 C11 H11A . . 108.8 ?
    C12 C11 H11B . . 108.8 ?
    C10 C11 H11B . . 108.8 ?
    H11A C11 H11B . . 107.7 ?
    C12 C12 C11 3_765 . 113.19(14) ?
    C12 C12 H12A 3_765 . 108.9 ?
    C11 C12 H12A . . 108.9 ?
    C12 C12 H12B 3_765 . 108.9 ?
    C11 C12 H12B . . 108.9 ?
    H12A C12 H12B . . 107.8 ?
loop_
    _geom_torsion_atom_site_label_1
    _geom_torsion_atom_site_label_2
    _geom_torsion_atom_site_label_3
    _geom_torsion_atom_site_label_4
    _geom_torsion_site_symmetry_1
    _geom_torsion_site_symmetry_2
    _geom_torsion_site_symmetry_3
    _geom_torsion_site_symmetry_4
    _geom_torsion
    _geom_torsion_publ_flag
    C7 N1 C1 O1 . . . . -178.12(13) ?
    C10 N1 C1 O1 . . . . 1.4(2) ?
    C7 N1 C1 C2 . . . . 2.31(14) ?
    C10 N1 C1 C2 . . . . -178.13(11) ?
    O1 C1 C2 C6 . . . . 179.44(13) ?
    N1 C1 C2 C6 . . . . -1.01(13) ?
    O1 C1 C2 C3 . . . . 66.54(17) ?
    N1 C1 C2 C3 . . . . -113.90(12) ?
    C1 C2 C3 C8 . . . . 47.50(14) ?
    C6 C2 C3 C8 . . . . -66.37(12) ?
    C1 C2 C3 C4 . . . . 150.38(10) ?
    C6 C2 C3 C4 . . . . 36.51(11) ?
    C1 C2 C3 Cl1 . . . . -84.24(12) ?
    C6 C2 C3 Cl1 . . . . 161.89(9) ?
    C8 C3 C4 C5 . . . . 52.32(10) ?
    C2 C3 C4 C5 . . . . -57.86(10) ?
    Cl1 C3 C4 C5 . . . . 177.63(9) ?
    C8 C3 C4 Cl3 . . . . -65.69(11) ?
    C2 C3 C4 Cl3 . . . . -175.87(8) ?
    Cl1 C3 C4 Cl3 . . . . 59.62(12) ?
    C8 C3 C4 Cl2 . . . . 169.74(9) ?
    C2 C3 C4 Cl2 . . . . 59.57(11) ?
    Cl1 C3 C4 Cl2 . . . . -64.95(11) ?
    C3 C4 C5 C9 . . . . -51.85(10) ?
    Cl3 C4 C5 C9 . . . . 66.99(11) ?
    Cl2 C4 C5 C9 . . . . -168.55(9) ?
    C3 C4 C5 C6 . . . . 58.55(10) ?
    Cl3 C4 C5 C6 . . . . 177.40(9) ?
    Cl2 C4 C5 C6 . . . . -58.15(11) ?
    C3 C4 C5 Cl4 . . . . -176.38(9) ?
    Cl3 C4 C5 Cl4 . . . . -57.54(12) ?
    Cl2 C4 C5 Cl4 . . . . 66.92(11) ?
    C1 C2 C6 C7 . . . . -0.47(13) ?
    C3 C2 C6 C7 . . . . 120.07(11) ?
    C1 C2 C6 C5 . . . . -119.99(10) ?
    C3 C2 C6 C5 . . . . 0.55(12) ?
    C9 C5 C6 C7 . . . . -47.46(14) ?
    C4 C5 C6 C7 . . . . -150.44(11) ?
    Cl4 C5 C6 C7 . . . . 83.59(12) ?
    C9 C5 C6 C2 . . . . 65.53(12) ?
    C4 C5 C6 C2 . . . . -37.45(12) ?
    Cl4 C5 C6 C2 . . . . -163.42(9) ?
    C1 N1 C7 O2 . . . . 177.78(13) ?
    C10 N1 C7 O2 . . . . -1.8(2) ?
    C1 N1 C7 C6 . . . . -2.63(15) ?
    C10 N1 C7 C6 . . . . 177.79(11) ?
    C2 C6 C7 O2 . . . . -178.64(13) ?
    C5 C6 C7 O2 . . . . -66.68(18) ?
    C2 C6 C7 N1 . . . . 1.79(13) ?
    C5 C6 C7 N1 . . . . 113.75(12) ?
    C4 C3 C8 C9 . . . . -35.34(13) ?
    C2 C3 C8 C9 . . . . 68.27(13) ?
    Cl1 C3 C8 C9 . . . . -160.66(10) ?
    C4 C3 C8 Cl5 . . . . 145.71(10) ?
    C2 C3 C8 Cl5 . . . . -110.68(11) ?
    Cl1 C3 C8 Cl5 . . . . 20.39(15) ?
    C3 C8 C9 C5 . . . . 0.64(14) ?
    Cl5 C8 C9 C5 . . . . 179.54(10) ?
    C3 C8 C9 Cl6 . . . . -176.19(10) ?
    Cl5 C8 C9 Cl6 . . . . 2.7(2) ?
    C6 C5 C9 C8 . . . . -69.69(13) ?
    C4 C5 C9 C8 . . . . 34.26(13) ?
    Cl4 C5 C9 C8 . . . . 159.47(10) ?
    C6 C5 C9 Cl6 . . . . 107.30(11) ?
    C4 C5 C9 Cl6 . . . . -148.75(10) ?
    Cl4 C5 C9 Cl6 . . . . -23.54(15) ?
    C1 N1 C10 C11 . . . . -96.26(15) ?
    C7 N1 C10 C11 . . . . 83.27(15) ?
    N1 C10 C11 C12 . . . . 76.43(15) ?
    C10 C11 C12 C12 . . . 3_765 -169.86(15) ?
loop_
    _geom_hbond_atom_site_label_D
    _geom_hbond_atom_site_label_H
    _geom_hbond_atom_site_label_A
    _geom_hbond_site_symmetry_A
    _geom_hbond_distance_DH
    _geom_hbond_distance_HA
    _geom_hbond_distance_DA
    _geom_hbond_angle_DHA
    _geom_hbond_publ_flag
    C6 H6 O1 2_745 1.00 2.43 3.3867(16) 161 yes
    C10 H10A O2 3_755 0.99 2.45 3.4402(17) 178 yes
    C12 H12B Cl2 2_755 0.99 2.80 3.5299(15) 131 yes
    C3 Cl1 Cg1 2_755 1.7464(13) 3.8854(7) 4.9389(14) 117.41(5) yes
_shelx_space_group_comment
;
The symmetry employed for this shelxl refinement is uniquely defined
by the following loop, which should always be used as a source of
symmetry information in preference to the above space-group names.
They are only intended as comments.
;
_shelx_estimated_absorpt_T_min     0.702
_shelx_estimated_absorpt_T_max     0.744
_shelx_hkl_file
;
   1   0   0   19.42    0.48
   2   0   0   86.36    2.00
   2   0   0   84.45    1.96
   3   0   0  155.77    3.58
   3   0   0  158.19    3.65
   4   0   0   30.29    0.84
   4   0   0   30.79    0.77
   5   0   0    5.12    0.27
   5   0   0    4.34    0.19
   6   0   0   33.24    0.98
   6   0   0   32.77    0.85
   7   0   0    5.70    0.33
   7   0   0    5.71    0.23
   8   0   0    8.85    0.31
   8   0   0    8.38    0.44
   9   0   0   34.89    1.12
   9   0   0   34.53    1.13
  10   0   0   12.51    0.60
  10   0   0   11.59    0.61
  10   0   0   11.90    0.63
   0  -1   0   -0.22    0.02
   0  -1   0   -0.25    0.01
   0  -1   0   -0.22    0.02
   0   1   0   -0.24    0.01
   0   1   0   -0.21    0.02
   0   1   0   -0.24    0.01
   1  -1   0  519.67   11.14
   1  -1   0  474.20   11.02
   1  -1   0  460.60   10.90
  -1  -1   0  473.20   11.03
   1   1   0  475.50   11.03
  -1   1   0  467.68   11.02
  -1   1   0  481.81   11.01
   2  -1   0  113.66    2.57
   2  -1   0  111.51    2.57
  -2  -1   0  111.02    2.57
  -2   1   0  109.61    2.57
   2   1   0  109.77    2.57
  -3  -1   0   25.82    0.67
   3  -1   0   25.01    0.65
   3   1   0   24.32    0.67
   4  -1   0   23.14    0.63
  -4  -1   0   24.29    0.67
   4  -1   0   22.88    0.70
   4   1   0   22.94    0.66
   5  -1   0  147.26    3.58
   5  -1   0  149.48    3.47
   5   1   0  149.19    3.40
   5   1   0  148.54    3.53
   6  -1   0   57.88    1.56
   6  -1   0   56.92    1.42
   6   1   0   56.84    1.35
   6   1   0   56.80    1.51
   7  -1   0    0.50    0.13
   7  -1   0    0.30    0.08
   7  -1   0    0.58    0.14
   7   1   0    0.36    0.12
   7   1   0    0.38    0.06
   8  -1   0    0.29    0.14
   8  -1   0    0.41    0.09
   8  -1   0    0.48    0.15
   8   1   0    0.45    0.14
   8   1   0    0.25    0.14
   9  -1   0    3.55    0.34
   9  -1   0    3.97    0.35
   9  -1   0    3.49    0.29
   9   1   0    4.04    0.38
   9   1   0    3.73    0.32
  10  -1   0    1.81    0.29
  10  -1   0    1.34    0.24
  10  -1   0    1.61    0.28
  10   1   0    1.75    0.28
  11   1   0    1.46    0.28
  11   1   0    1.73    0.33
   0  -2   0  148.80    3.63
   0  -2   0  167.28    3.65
   0   2   0  165.95    3.64
   0   2   0  156.60    3.64
   0   2   0  155.10    3.62
   1  -2   0    0.17    0.05
   1  -2   0   -0.02    0.03
   1  -2   0   -0.07    0.05
  -1  -2   0   -0.11    0.04
   1   2   0   -0.02    0.04
  -1   2   0   -0.07    0.05
  -1   2   0    0.21    0.05
  -1   2   0    0.09    0.03
   2  -2   0  436.35   10.57
   2  -2   0  494.31   10.84
  -2  -2   0  447.50   10.56
   2  -2   0  440.04   10.43
  -2   2   0  448.49   10.46
  -2   2   0  459.35   10.64
   2   2   0  465.71   10.64
  -3  -2   0   34.85    0.90
   3  -2   0   35.19    0.90
   3  -2   0   35.19    0.92
  -3   2   0   35.25    0.92
   3   2   0   35.04    0.90
   4  -2   0   62.28    1.54
  -4  -2   0   62.79    1.53
   4  -2   0   62.53    1.54
   4   2   0   60.63    1.53
   5  -2   0   23.38    0.77
   5  -2   0   23.35    0.69
  -5  -2   0   24.44    0.70
   5  -2   0   23.90    0.71
   5   2   0   23.86    0.70
   6  -2   0   33.40    0.94
   6  -2   0   32.27    0.90
   6  -2   0   30.25    0.99
   6   2   0   32.50    0.92
   6   2   0   31.28    0.76
   7  -2   0   55.08    1.45
   7  -2   0   55.31    1.51
   7  -2   0   55.84    1.59
   7   2   0   56.85    1.50
   8  -2   0   16.38    0.71
   8  -2   0   16.74    0.57
   8  -2   0   17.10    0.65
   8   2   0   17.39    0.72
   8   2   0   16.77    0.63
   9  -2   0   77.66    2.11
   9  -2   0   79.52    2.21
   9  -2   0   77.90    2.04
   9   2   0   77.97    2.19
   9   2   0   78.07    2.08
  10  -2   0   -0.08    0.13
  10   2   0    0.09    0.17
  11   2   0   36.78    1.31
   0  -3   0   -0.05    0.05
   0  -3   0    0.02    0.06
   0   3   0   -0.04    0.05
   0   3   0    0.01    0.05
   0   3   0   -0.02    0.05
  -1  -3   0  239.21    5.76
   1  -3   0  257.35    5.79
   1  -3   0  247.96    5.70
  -1   3   0  257.19    5.72
  -1   3   0  246.30    5.79
   1   3   0  245.31    5.72
   1   3   0  236.86    5.68
   1   3   0  262.33    5.73
  -1   3   0  248.39    5.74
   2  -3   0   29.79    0.82
  -2  -3   0   30.20    0.78
   2  -3   0   30.49    0.77
   2  -3   0   29.39    0.72
  -2   3   0   29.85    0.72
   2   3   0   30.68    0.77
  -2   3   0   29.15    0.81
  -2   3   0   29.67    0.77
   3  -3   0    4.14    0.19
   3  -3   0    4.25    0.15
  -3  -3   0    4.31    0.20
   3  -3   0    4.32    0.24
  -3   3   0    3.81    0.22
  -3   3   0    4.00    0.19
   3   3   0    3.92    0.17
   3   3   0    4.30    0.20
   4  -3   0   22.85    0.59
  -4  -3   0   21.82    0.64
   4  -3   0   22.75    0.68
   4  -3   0   22.14    0.64
   4   3   0   22.78    0.64
  -4   3   0   22.68    0.68
   4   3   0   21.62    0.58
  -5  -3   0   88.45    2.17
   5  -3   0   88.64    2.12
   5  -3   0   90.10    2.19
   5  -3   0   89.40    2.21
   5   3   0   91.65    2.18
   5   3   0   87.08    2.07
   6  -3   0    0.31    0.11
   6  -3   0    0.36    0.11
  -6  -3   0    0.31    0.09
   6  -3   0    0.40    0.13
   6   3   0    0.31    0.05
   7  -3   0   84.17    2.24
   7  -3   0   82.85    2.09
   7  -3   0   79.84    2.09
   7   3   0   80.99    2.07
   7   3   0   82.96    2.22
   8  -3   0    1.44    0.17
   8  -3   0    1.54    0.21
   8  -3   0    1.67    0.20
   8  -3   0    1.72    0.27
   8   3   0    1.39    0.24
   8   3   0    1.76    0.20
   9  -3   0   15.93    0.65
   9  -3   0   15.49    0.73
   9  -3   0   15.35    0.63
   9   3   0   15.84    0.75
  10  -3   0    0.89    0.26
  10   3   0    1.15    0.27
   0  -4   0    3.39    0.20
   0  -4   0    3.70    0.22
   0   4   0    3.39    0.19
   0   4   0    3.50    0.21
   0   4   0    3.66    0.20
   1  -4   0   14.61    0.42
   1  -4   0   15.28    0.50
   1  -4   0   13.66    0.45
  -1   4   0   14.28    0.43
   1   4   0   15.24    0.50
   1   4   0   14.75    0.46
  -1   4   0   14.99    0.46
   1   4   0   15.01    0.49
  -1   4   0   14.10    0.48
  -2  -4   0   98.75    2.39
   2  -4   0   99.84    2.31
   2  -4   0  104.84    2.44
   2  -4   0  100.12    2.37
   2   4   0   95.71    2.44
   2   4   0  101.91    2.37
  -2   4   0  105.14    2.43
  -2   4   0  100.38    2.32
   2   4   0   90.76    2.43
  -2   4   0  100.41    2.37
  -3  -4   0    4.06    0.21
   3  -4   0    3.98    0.19
   3  -4   0    3.60    0.24
   3  -4   0    3.81    0.14
  -3   4   0    3.56    0.19
   3   4   0    3.47    0.25
  -3   4   0    4.04    0.24
   3   4   0    3.95    0.19
  -4  -4   0  123.07    2.99
   4  -4   0  126.86    3.06
   4  -4   0  125.98    2.89
   4  -4   0  125.46    2.97
   4   4   0  127.63    2.98
  -4   4   0  126.39    2.98
   4   4   0  124.79    2.93
   5  -4   0    1.47    0.18
   5  -4   0    1.59    0.15
   5  -4   0    1.79    0.12
  -5  -4   0    1.86    0.17
   5   4   0    1.86    0.16
   5   4   0    1.98    0.12
   5   4   0    1.27    0.20
   6  -4   0   66.88    1.66
   6  -4   0   63.77    1.57
  -6  -4   0   64.72    1.65
   6  -4   0   63.94    1.71
   6   4   0   63.14    1.51
   6   4   0   61.69    1.79
   6   4   0   66.37    1.65
   7  -4   0    6.99    0.38
   7  -4   0    7.35    0.46
  -7  -4   0    7.39    0.34
   7  -4   0    6.76    0.34
   7   4   0    6.81    0.33
   7   4   0    6.88    0.45
   8  -4   0   35.13    1.21
   8  -4   0   33.72    1.06
   8  -4   0   34.99    1.04
   8   4   0   35.13    1.02
   8   4   0   34.81    1.20
   9  -4   0    4.51    0.46
   9  -4   0    4.68    0.33
   9   4   0    5.43    0.46
  10  -4   0   16.57    0.84
  10   4   0   17.98    0.86
   0  -5   0   -0.08    0.07
   0  -5   0   -0.14    0.08
   0   5   0   -0.04    0.08
   0   5   0   -0.07    0.07
   0   5   0   -0.15    0.07
   1  -5   0   54.42    1.41
   1  -5   0   51.80    1.44
   1   5   0   55.33    1.41
   1   5   0   54.69    1.43
  -1   5   0   55.41    1.37
  -1   5   0   56.55    1.41
   1   5   0   56.98    1.45
  -1   5   0   55.79    1.44
   2  -5   0   12.14    0.46
  -2  -5   0   11.62    0.42
   2  -5   0   11.07    0.40
  -2   5   0   11.79    0.41
   2   5   0   12.14    0.46
   2   5   0   11.07    0.40
  -2   5   0   11.39    0.36
   3  -5   0    0.32    0.05
  -3  -5   0    0.28    0.08
   3  -5   0    0.34    0.08
   3  -5   0    0.07    0.11
  -3   5   0    0.27    0.08
   3   5   0    0.39    0.09
  -3   5   0    0.36    0.06
   3   5   0    0.33    0.12
  -4  -5   0   39.36    1.08
   4  -5   0   39.58    0.94
   4  -5   0   39.54    1.15
   4  -5   0   40.06    1.06
   4   5   0   39.89    1.03
  -4   5   0   40.31    1.07
   4   5   0   39.99    1.20
   5  -5   0  153.02    3.70
   5  -5   0  148.17    3.45
   5  -5   0  149.39    3.59
  -5  -5   0  149.67    3.61
   5   5   0  153.65    3.60
   5   5   0  153.42    3.53
   5   5   0  154.96    3.78
   6  -5   0   12.70    0.47
  -6  -5   0   13.00    0.48
   6  -5   0   12.46    0.55
   6  -5   0   13.12    0.36
   6   5   0   12.49    0.47
   6   5   0   12.92    0.39
   6   5   0   14.55    0.64
   7  -5   0    8.12    0.37
   7  -5   0    7.97    0.50
   7  -5   0    8.11    0.44
   7   5   0    7.23    0.49
   7   5   0    8.81    0.38
   8  -5   0    1.31    0.22
   8  -5   0    1.22    0.26
   8  -5   0    1.32    0.26
   8   5   0    1.88    0.31
   9  -5   0    5.16    0.39
   9  -5   0    5.64    0.49
   9   5   0    5.86    0.55
  10  -5   0    5.12    0.54
  10   5   0    4.31    0.47
   0  -6   0    9.31    0.41
   0   6   0    8.32    0.38
   0   6   0    8.93    0.36
   1  -6   0   11.45    0.47
   1  -6   0   11.38    0.43
   1   6   0   11.22    0.45
  -1   6   0   10.99    0.43
  -1   6   0   11.11    0.40
  -2  -6   0    0.04    0.07
   2  -6   0    0.10    0.07
   2  -6   0   -0.04    0.10
  -2   6   0    0.00    0.05
  -2   6   0   -0.05    0.06
   2   6   0   -0.02    0.09
   2   6   0    0.07    0.09
   3  -6   0    2.36    0.18
   3  -6   0    2.02    0.23
  -3  -6   0    2.34    0.20
  -3   6   0    2.35    0.19
   3   6   0    2.64    0.20
  -3   6   0    2.86    0.14
   3   6   0    2.06    0.24
   4  -6   0    7.42    0.31
   4  -6   0    6.16    0.38
  -4  -6   0    6.63    0.33
   4   6   0    6.83    0.31
  -4   6   0    7.11    0.32
   4   6   0    6.90    0.41
  -5  -6   0    0.10    0.09
   5  -6   0    0.01    0.12
   5  -6   0   -0.06    0.07
   5   6   0    0.19    0.15
   5   6   0    0.06    0.08
  -5   6   0    0.14    0.08
  -6  -6   0  120.26    2.96
   6  -6   0  124.15    3.09
   6  -6   0  119.20    2.93
   6   6   0  122.06    3.18
   7  -6   0   20.87    0.68
   7  -6   0   21.79    0.81
   7   6   0   21.72    0.90
   8  -6   0    9.78    0.53
   8  -6   0    9.56    0.61
   8   6   0    9.45    0.61
   9  -6   0   -0.02    0.18
   9  -6   0   -0.06    0.16
   9   6   0    0.23    0.22
  10  -6   0    0.97    0.29
  10   6   0    0.84    0.27
   0  -7   0   -0.02    0.10
   0   7   0    0.05    0.08
   1  -7   0  102.77    2.69
   1  -7   0  112.52    2.77
  -1   7   0  114.60    2.66
   1   7   0  107.43    2.72
   2  -7   0   51.49    1.49
   2  -7   0   52.85    1.41
  -2   7   0   52.58    1.41
   2   7   0   53.08    1.48
  -2   7   0   52.84    1.35
   3  -7   0   65.63    1.81
   3  -7   0   66.28    1.69
  -3   7   0   65.61    1.70
  -3   7   0   65.59    1.60
   3   7   0   63.89    1.80
   4  -7   0    6.90    0.33
  -4  -7   0    7.57    0.42
   4  -7   0    6.81    0.42
   4   7   0    7.16    0.44
  -4   7   0    7.04    0.34
  -5  -7   0    4.00    0.30
   5  -7   0    3.83    0.24
   5  -7   0    3.31    0.32
   5   7   0    3.24    0.34
  -5   7   0    3.48    0.24
   6  -7   0   14.38    0.65
   6  -7   0   14.86    0.52
   6   7   0   14.16    0.71
   7  -7   0    0.98    0.23
   7   7   0    0.63    0.21
   8  -7   0    0.81    0.22
   8  -7   0    0.67    0.25
   8   7   0    0.92    0.27
   9  -7   0    0.18    0.18
   9  -7   0    0.41    0.21
   9   7   0    0.22    0.22
   0   8   0   78.91    2.04
   1  -8   0   53.08    1.56
   1   8   0   56.43    1.54
  -1   8   0   55.86    1.47
   2  -8   0  155.74    3.97
   2  -8   0  165.01    3.89
   2   8   0  158.26    3.95
  -2   8   0  162.64    3.81
   3  -8   0   -0.07    0.13
   3  -8   0    0.12    0.10
   3   8   0    0.14    0.14
  -3   8   0    0.21    0.08
   4  -8   0    0.27    0.11
   4  -8   0    0.04    0.16
   4   8   0    0.21    0.16
   5  -8   0   17.55    0.61
   5  -8   0   17.84    0.75
   5   8   0   16.81    0.77
   6  -8   0    3.88    0.40
   6  -8   0    3.69    0.28
   6   8   0    3.51    0.41
   7  -8   0    5.08    0.47
   7   8   0    3.88    0.45
   8  -8   0    7.65    0.52
   8   8   0    8.12    0.61
   9  -8   0    2.70    0.43
   9   8   0    2.28    0.41
   0   9   0   -0.09    0.09
  -1   9   0   83.93    2.15
   1   9   0   83.70    2.23
   2  -9   0   20.50    0.81
  -2   9   0   20.28    0.67
   2   9   0   19.92    0.78
   3  -9   0    1.04    0.18
   3  -9   0    1.12    0.25
   3   9   0    0.50    0.18
  -3   9   0    0.94    0.14
   4  -9   0    0.59    0.22
   4  -9   0    0.77    0.16
   4   9   0    0.41    0.18
   5  -9   0    0.98    0.17
   5  -9   0    1.33    0.26
   5   9   0    0.90    0.23
   6  -9   0    6.48    0.49
   6   9   0    5.27    0.51
   7  -9   0    8.80    0.57
   7   9   0    7.60    0.59
   8   9   0    5.92    0.58
   0  10   0   55.74    1.59
   1  10   0   -0.06    0.12
  -1  10   0   -0.03    0.10
  -2  10   0   19.61    0.68
   2  10   0   19.73    0.80
   3 -10   0    0.39    0.20
  -3  10   0    0.41    0.12
   3  10   0    0.47    0.19
   4 -10   0   12.41    0.54
   4 -10   0   12.59    0.67
   4  10   0   12.40    0.67
   5 -10   0   19.86    0.88
   5  10   0   17.87    0.87
   6  10   0    2.63    0.39
   7  10   0    0.04    0.21
   0  11   0    0.06    0.13
   1  11   0    0.88    0.21
  -1  11   0    0.92    0.19
  -2  11   0   23.54    0.81
   2  11   0   24.28    0.94
   3  11   0    6.62    0.50
   4  11   0    7.81    0.56
   5  11   0   10.63    0.68
   6  11   0    2.32    0.40
   0  12   0   30.95    1.08
  -1  12   0   -0.03    0.12
   1  12   0    0.05    0.15
   2  12   0    0.40    0.20
   3  12   0   41.19    1.43
   4  12   0    9.56    0.64
   5  12   0   -0.01    0.20
   0  13   0   -0.15    0.14
   1  13   0    4.47    0.44
   2  13   0    7.59    0.56
   3  13   0   29.25    1.18
  10   0  -1    0.21    0.16
  10   0  -1   -0.16    0.13
   9   0  -1    0.00    0.12
   8   0  -1    0.14    0.11
   7   0  -1    0.06    0.05
   7   0  -1    0.19    0.10
   6   0  -1    0.10    0.05
   6   0  -1    0.08    0.10
   5   0  -1    0.02    0.04
   5   0  -1    0.24    0.10
   4   0  -1    0.02    0.07
   4   0  -1   -0.06    0.04
   3   0  -1   -0.01    0.05
  -3   0   1    0.49    0.08
  -2   0   1    0.06    0.05
  -2   0   1    0.02    0.02
   2   0  -1    0.05    0.05
   2   0  -1    0.05    0.02
   1   0  -1   -0.42    0.04
  -1   0   1   -0.59    0.03
   0   0   1   -0.37    0.01
   0   0   1   -0.36    0.01
   0   0  -1   -0.36    0.01
   0   0  -1   -0.35    0.01
   0   0  -1   -0.35    0.01
   0   0   1   -0.36    0.01
  -1   0  -1   -0.10    0.03
   1   0   1   -0.11    0.03
   3   0   1    1.50    0.11
   4   0   1    0.01    0.06
   5   0   1    0.05    0.07
   5   0   1    0.08    0.06
   6   0   1    0.23    0.10
   6   0   1    0.07    0.08
   6   0   1   -0.03    0.06
   7   0   1    0.03    0.06
   7   0   1    0.05    0.09
   7   0   1    0.52    0.13
   8   0   1   -0.07    0.10
   8   0   1   -0.05    0.09
   8   0   1    0.07    0.07
   9   0   1    0.65    0.18
   9   0   1   -0.11    0.11
   9   0   1    0.16    0.12
  10   0   1    0.35    0.18
  10   0   1    0.03    0.13
  11   1  -1    0.24    0.19
  10  -1  -1    4.10    0.42
  10  -1  -1    4.19    0.34
  10  -1  -1    3.30    0.38
  10   1  -1    3.96    0.40
  10   1  -1    3.73    0.38
   9  -1  -1   13.30    0.64
   9  -1  -1   13.50    0.59
   9   1  -1   12.80    0.60
   8  -1  -1   17.27    0.65
   8  -1  -1   16.98    0.70
   8   1  -1   17.05    0.67
   7  -1  -1   14.24    0.45
   7  -1  -1   14.89    0.61
   7   1  -1   13.91    0.56
   6  -1  -1   70.58    1.90
   6  -1  -1   71.79    1.74
   6   1  -1   73.27    1.87
   5  -1  -1   76.38    1.84
   5  -1  -1   76.97    1.97
  -5  -1   1   77.89    1.93
   5   1  -1   76.27    1.94
   5   1  -1   77.14    1.76
   4  -1  -1   71.99    1.71
  -4  -1   1   72.19    1.78
   4  -1  -1   70.68    1.81
   4   1  -1   72.07    1.78
   3  -1  -1 1000.00   22.19
  -3  -1   1  961.49   22.33
   3  -1  -1  956.21   22.66
   3   1  -1  926.52   22.50
  -3   1   1  982.25   22.16
   2  -1  -1   72.74    1.67
  -2  -1   1   68.42    1.69
   2  -1  -1   72.75    1.72
   2   1  -1   71.29    1.69
  -2   1   1   71.10    1.67
  -1  -1   1    3.88    0.11
   1  -1  -1    3.92    0.13
  -1  -1   1    3.72    0.14
  -1  -1   1    3.68    0.14
  -1   1   1    3.61    0.13
   1   1  -1    3.82    0.11
  -1   1   1    3.93    0.13
   1   1  -1    3.84    0.15
   1   1  -1    3.78    0.14
   0  -1   1    0.70    0.06
   0  -1   1    1.00    0.06
   1  -1   1    4.84    0.18
   1  -1   1    4.24    0.18
   1   1   1    4.78    0.13
   1   1   1    4.69    0.19
  -1   1  -1    4.65    0.18
  -2  -1  -1    5.49    0.16
   2  -1   1    4.72    0.19
   2  -1   1    4.41    0.19
   2   1   1    4.78    0.16
   2   1   1    4.41    0.20
   3  -1   1    7.67    0.30
   3  -1   1    8.17    0.28
   3   1   1    7.88    0.26
   4  -1   1   19.79    0.57
   4  -1   1   20.16    0.61
   4   1   1   19.77    0.57
   5  -1   1  110.10    2.69
   5  -1   1  107.54    2.67
   5  -1   1  110.99    2.61
   5   1   1  108.66    2.63
   6  -1   1   81.02    2.12
   6  -1   1   83.90    2.13
   6  -1   1   83.05    2.02
   6   1   1   82.18    1.96
   6   1   1   83.44    2.07
   6   1   1   82.47    2.12
   7  -1   1    1.19    0.18
   7  -1   1    1.13    0.18
   7  -1   1    1.14    0.14
   7  -1   1    1.40    0.17
   7   1   1    1.19    0.17
   7   1   1    1.54    0.21
   7   1   1    1.13    0.11
   8  -1   1    4.30    0.32
   8  -1   1    4.27    0.33
   8  -1   1    4.25    0.30
   8  -1   1    4.07    0.24
   8   1   1    4.26    0.30
   8   1   1    3.98    0.19
   8   1   1    3.83    0.32
   9  -1   1   12.35    0.60
   9  -1   1   13.36    0.62
   9  -1   1   12.79    0.55
   9   1   1   13.04    0.56
   9   1   1   12.23    0.60
  10  -1   1   70.43    2.17
  10  -1   1   71.65    2.05
  10   1   1   70.99    2.03
  11  -2  -1    3.52    0.43
  11   2  -1    3.40    0.41
  10  -2  -1    1.44    0.28
  10   2  -1    1.32    0.26
   9  -2  -1    0.05    0.12
   9  -2  -1    0.37    0.17
   9   2  -1    0.21    0.17
   9   2  -1    0.31    0.14
   8  -2  -1  121.83    3.18
   8  -2  -1  125.76    2.96
   8  -2  -1  123.66    3.05
   8   2  -1  120.37    3.07
   7  -2  -1   27.99    0.97
   7  -2  -1   29.57    0.87
   7  -2  -1   29.24    0.83
   7   2  -1   27.77    0.89
  -6  -2   1  102.49    2.55
   6  -2  -1  104.53    2.66
   6  -2  -1  102.89    2.52
   6  -2  -1  103.40    2.50
   6   2  -1  105.65    2.57
  -5  -2   1   46.48    1.26
   5  -2  -1   47.96    1.23
   5  -2  -1   47.13    1.34
   5  -2  -1   50.22    1.24
   5   2  -1   48.69    1.28
   4  -2  -1   18.23    0.63
   4  -2  -1   19.53    0.54
   4  -2  -1   18.73    0.56
  -4  -2   1   18.91    0.58
   4   2  -1   19.88    0.59
  -4   2   1   19.19    0.56
   3  -2  -1   29.12    0.77
   3  -2  -1   28.68    0.72
  -3  -2   1   28.51    0.78
   3  -2  -1   28.94    0.74
   3   2  -1   28.98    0.68
   3   2  -1   28.62    0.78
  -3   2   1   29.37    0.77
   2  -2  -1  410.20    9.51
   2  -2  -1  400.50    9.59
  -2  -2   1  415.72    9.66
   2  -2  -1  418.96    9.81
   2   2  -1  424.65    9.88
  -2   2   1  420.71    9.43
   2   2  -1  418.25    9.52
   2   2  -1  404.65    9.58
  -2   2   1  411.98    9.51
  -1  -2   1    0.02    0.04
  -1  -2   1    0.09    0.05
   1  -2  -1    0.05    0.05
  -1  -2   1   -0.02    0.05
   1  -2  -1   -0.01    0.04
   1  -2  -1    0.06    0.03
   1   2  -1   -0.01    0.04
  -1   2   1   -0.02    0.03
   1   2  -1    0.02    0.05
  -1   2   1    0.03    0.04
  -1   2   1   -0.12    0.05
   1   2  -1    0.03    0.05
   0  -2  -1   37.35    0.91
   0  -2   1   39.00    0.92
   0  -2   1   35.89    0.92
   0   2   1   37.45    0.91
   0   2  -1   38.13    0.91
   0   2   1   37.63    0.91
   0   2  -1   33.79    0.91
   1  -2   1  127.18    3.01
   1  -2   1  132.24    3.03
   1   2   1  138.49    3.04
  -1   2  -1  132.58    3.02
  -1   2  -1  131.83    3.03
  -1   2  -1  119.49    2.95
  -2  -2  -1  196.76    4.69
   2  -2   1  203.22    4.75
   2  -2   1  213.56    4.70
  -2   2  -1  203.47    4.69
  -2   2  -1  200.98    4.68
   2   2   1  204.88    4.71
   2   2   1  201.07    4.71
   3  -2   1  232.94    5.39
   3  -2   1  233.13    5.39
  -3  -2  -1  234.76    5.33
   3   2   1  231.11    5.47
   3   2   1  235.92    5.43
   4  -2   1    3.86    0.21
  -4  -2  -1    3.83    0.18
   4  -2   1    3.79    0.22
   4   2   1    4.02    0.18
   4   2   1    3.89    0.25
   5  -2   1    3.15    0.20
   5  -2   1    3.09    0.22
   5   2   1    3.71    0.26
   5   2   1    3.66    0.20
   6  -2   1    6.07    0.33
   6  -2   1    6.47    0.29
   6  -2   1    6.42    0.30
   6  -2   1    6.41    0.36
   6   2   1    6.60    0.30
   6   2   1    6.81    0.38
   7  -2   1   18.07    0.60
   7  -2   1   18.93    0.60
   7  -2   1   17.74    0.66
   7  -2   1   17.33    0.69
   7   2   1   17.01    0.69
   7   2   1   17.98    0.49
   7   2   1   18.34    0.61
   8  -2   1    6.92    0.35
   8  -2   1    7.09    0.41
   8  -2   1    7.28    0.44
   8  -2   1    7.37    0.36
   8   2   1    7.45    0.37
   8   2   1    7.95    0.46
   9  -2   1    4.04    0.37
   9  -2   1    3.44    0.29
   9  -2   1    4.12    0.39
   9   2   1    3.49    0.37
  10  -2   1    1.90    0.30
  10   2   1    1.52    0.28
  11  -3  -1    0.24    0.20
  11   3  -1    0.10    0.20
  10  -3  -1    0.11    0.17
  10   3  -1    0.04    0.15
   9  -3  -1   28.20    1.07
   9  -3  -1   29.79    1.18
   9   3  -1   26.95    1.05
   9   3  -1   29.21    0.95
   8  -3  -1   45.67    1.29
   8  -3  -1   47.31    1.29
   8  -3  -1   47.95    1.47
   8   3  -1   45.39    1.32
   7  -3  -1    7.28    0.46
  -7  -3   1    8.48    0.43
   7  -3  -1    7.56    0.37
   7  -3  -1    7.73    0.35
   7  -3  -1    7.50    0.35
   7   3  -1    7.59    0.38
   6  -3  -1   10.78    0.39
   6  -3  -1   10.07    0.39
   6  -3  -1   10.68    0.42
  -6  -3   1   10.52    0.42
   6  -3  -1    9.68    0.49
   6   3  -1   10.70    0.43
   5  -3  -1    3.59    0.19
   5  -3  -1    3.96    0.24
   5  -3  -1    3.99    0.20
  -5  -3   1    3.66    0.23
   5  -3  -1    3.60    0.27
  -5   3   1    3.48    0.22
   5   3  -1    3.60    0.22
   4  -3  -1    0.47    0.08
   4  -3  -1    0.49    0.08
  -4  -3   1    0.44    0.09
   4  -3  -1    0.51    0.11
   4   3  -1    0.34    0.09
   4   3  -1    0.44    0.05
  -4   3   1    0.52    0.11
   3  -3  -1   10.53    0.32
  -3  -3   1   10.76    0.38
   3  -3  -1   10.72    0.39
   3  -3  -1   10.79    0.33
   3   3  -1   10.79    0.41
  -3   3   1   10.96    0.32
   3   3  -1   10.84    0.37
   3   3  -1   10.55    0.31
  -3   3   1   10.40    0.38
  -2  -3   1   98.37    2.30
   2  -3  -1  101.14    2.29
  -2  -3   1   97.20    2.35
   2  -3  -1   96.99    2.29
   2   3  -1   93.35    2.37
   2   3  -1  100.74    2.30
  -2   3   1   98.67    2.36
   2   3  -1  100.58    2.35
  -2   3   1   99.49    2.29
  -2   3   1  100.28    2.30
  -1  -3   1   43.49    1.12
   1  -3  -1   44.31    1.08
   1  -3  -1   46.61    1.13
  -1  -3   1   40.96    1.13
  -1  -3   1   43.80    1.10
   1  -3  -1   48.08    1.08
  -1   3   1   43.45    1.08
  -1   3   1   41.99    1.12
   1   3  -1   43.91    1.09
   1   3  -1   43.23    1.13
  -1   3   1   45.08    1.08
   0  -3   1   13.55    0.41
   0  -3  -1   12.82    0.39
   0   3  -1   12.53    0.40
   0   3   1   13.39    0.40
   0   3   1   12.12    0.39
   0   3  -1   12.86    0.40
   0   3   1   12.71    0.40
   1  -3   1  391.74    9.57
   1  -3   1  434.88    9.98
  -1   3  -1  430.29    9.58
  -1   3  -1  424.53    9.93
   1   3   1  421.54    9.92
   1   3   1  417.49    9.68
  -1   3  -1  425.49    9.65
   2  -3   1  174.32    4.00
   2  -3   1  169.51    4.03
  -2  -3  -1  171.39    3.96
   2   3   1  177.54    4.06
  -2   3  -1  171.50    4.03
  -2   3  -1  170.61    4.00
  -3  -3  -1  136.65    3.19
   3  -3   1  135.73    3.26
   3  -3   1  136.88    3.23
  -3   3  -1  137.78    3.24
  -3   3  -1  135.79    3.26
   3   3   1  142.15    3.31
   3   3   1  137.30    3.18
  -4  -3  -1    0.02    0.05
   4  -3   1    0.14    0.09
   4  -3   1    0.03    0.07
   4  -3   1    0.05    0.04
   4   3   1    0.04    0.10
   4   3   1    0.05    0.05
  -5  -3  -1   51.76    1.30
   5  -3   1   51.68    1.38
   5  -3   1   52.11    1.38
   5   3   1   52.12    1.31
   5   3   1   52.32    1.45
   6  -3   1   34.34    0.99
   6  -3   1   34.80    0.90
   6  -3   1   34.17    1.00
   6   3   1   34.18    0.94
   6   3   1   33.68    1.08
   7  -3   1   38.13    1.01
   7  -3   1   37.99    1.09
   7  -3   1   37.33    1.12
   7  -3   1   37.56    1.20
   7   3   1   36.94    1.04
   7   3   1   37.39    1.20
   8  -3   1    0.29    0.17
   8  -3   1    0.23    0.13
   8  -3   1    0.52    0.12
   8  -3   1    0.24    0.12
   8   3   1    0.31    0.11
   8   3   1    0.02    0.15
   9  -3   1   20.51    0.86
   9  -3   1   21.61    0.76
   9  -3   1   19.79    0.78
   9   3   1   21.29    0.88
  10  -3   1    1.38    0.29
  10   3   1    1.57    0.29
  10  -4  -1   14.96    0.79
  10   4  -1   13.97    0.77
   9  -4  -1    1.63    0.30
   9   4  -1    1.91    0.31
   8  -4  -1    7.83    0.51
   8  -4  -1    8.73    0.38
   8  -4  -1    8.09    0.42
   8   4  -1    8.58    0.41
   8   4  -1    7.95    0.51
   7  -4  -1   12.04    0.61
   7  -4  -1   11.70    0.50
   7  -4  -1   11.73    0.43
  -7  -4   1   12.63    0.55
   7  -4  -1   12.27    0.45
   7   4  -1   12.54    0.50
  -6  -4   1    2.88    0.22
   6  -4  -1    2.74    0.18
   6  -4  -1    2.41    0.17
   6  -4  -1    2.63    0.31
   6  -4  -1    2.12    0.22
   6   4  -1    2.54    0.21
  -5  -4   1    7.42    0.34
   5  -4  -1    7.67    0.36
   5  -4  -1    7.77    0.29
   5  -4  -1    8.07    0.29
   5   4  -1    7.72    0.34
   5   4  -1    7.71    0.24
  -4  -4   1    2.59    0.19
   4  -4  -1    3.34    0.23
   4  -4  -1    2.57    0.15
   4  -4  -1    2.72    0.14
   4   4  -1    2.38    0.18
   4   4  -1    2.41    0.13
  -4   4   1    2.67    0.27
   3  -4  -1   12.30    0.46
   3  -4  -1   12.32    0.37
  -3  -4   1   13.00    0.44
   3  -4  -1   13.07    0.38
  -3   4   1   12.56    0.46
  -3   4   1   12.35    0.39
  -3   4   1   12.63    0.37
   3   4  -1   12.97    0.44
   3   4  -1   12.12    0.38
  -2  -4   1    6.40    0.26
  -2  -4   1    6.62    0.29
   2  -4  -1    6.72    0.24
   2  -4  -1    7.08    0.25
   2  -4  -1    6.77    0.31
  -2   4   1    6.51    0.25
   2   4  -1    6.49    0.26
   2   4  -1    6.54    0.31
  -2   4   1    7.07    0.25
  -2   4   1    6.40    0.30
   1  -4  -1   28.95    0.77
   1  -4  -1   30.20    0.83
  -1  -4   1   30.64    0.80
  -1  -4   1   28.57    0.81
   1  -4  -1   29.09    0.77
  -1  -4   1   27.65    0.82
  -1   4   1   29.41    0.77
  -1   4   1   28.94    0.77
   1   4  -1   29.91    0.83
   1   4  -1   29.24    0.79
  -1   4   1   29.19    0.82
   0  -4  -1  326.00    7.24
   0  -4   1  308.92    7.26
   0  -4   1  324.40    7.26
   0   4   1  312.75    7.24
   0   4   1  313.59    7.25
   0   4  -1  333.60    7.26
   0   4   1  311.21    7.24
   0   4  -1  316.79    7.22
   0   4  -1  298.33    7.25
   1  -4   1  485.13   11.72
   1  -4   1  525.60   11.66
  -1   4  -1  456.88   11.36
  -1   4  -1  470.39   11.38
   1   4   1  522.45   11.79
  -1   4  -1  487.49   11.25
   1   4   1  524.57   11.42
   1   4   1  477.34   11.34
  -2  -4  -1   26.17    0.72
   2  -4   1   27.76    0.79
   2  -4   1   26.54    0.74
  -2   4  -1   25.78    0.78
  -2   4  -1   27.52    0.65
   2   4   1   25.99    0.79
   2   4   1   27.16    0.74
  -2   4  -1   26.67    0.75
   3  -4   1   62.28    1.59
   3  -4   1   63.34    1.64
  -3  -4  -1   64.30    1.56
  -3   4  -1   62.92    1.64
   3   4   1   64.82    1.56
  -3   4  -1   63.02    1.59
   3   4   1   64.33    1.68
   4  -4   1  145.68    3.54
   4  -4   1  147.37    3.49
  -4  -4  -1  143.77    3.44
   4   4   1  151.08    3.60
   4   4   1  148.18    3.43
  -4   4  -1  146.90    3.49
  -5  -4  -1   85.75    2.10
   5  -4   1   87.35    2.21
   5  -4   1   85.86    2.01
   5  -4   1   85.88    2.17
   5  -4   1   87.25    2.01
   5   4   1   87.53    2.10
   5   4   1   91.51    2.30
   6  -4   1    5.16    0.20
   6  -4   1    4.50    0.28
   6  -4   1    5.21    0.20
   6  -4   1    5.34    0.32
  -6  -4  -1    4.84    0.24
   6   4   1    5.03    0.38
   6   4   1    5.59    0.26
   6   4   1    4.92    0.21
   7  -4   1    3.79    0.29
   7  -4   1    3.37    0.36
   7  -4   1    4.28    0.29
   7  -4   1    3.75    0.19
   7   4   1    4.02    0.23
   7   4   1    4.04    0.38
   8  -4   1    1.62    0.22
   8  -4   1    1.85    0.23
   8  -4   1    1.54    0.28
   8   4   1    1.41    0.26
   9  -4   1   30.95    1.16
   9  -4   1   31.43    1.01
   9   4   1   30.25    1.14
  10  -4   1   24.62    1.04
  10   4   1   25.41    1.05
  10  -5  -1   33.92    1.30
  10   5  -1   31.30    1.26
   9  -5  -1   10.69    0.65
   9   5  -1   10.84    0.65
   8  -5  -1    0.29    0.17
   8  -5  -1    0.62    0.17
   8   5  -1    0.70    0.15
   8   5  -1    0.76    0.22
   7  -5  -1   48.79    1.27
   7  -5  -1   48.29    1.40
   7  -5  -1   45.84    1.52
   7   5  -1   50.16    1.35
   7   5  -1   49.57    1.52
   6  -5  -1   51.47    1.45
   6  -5  -1   50.73    1.27
  -6  -5   1   53.58    1.41
   6  -5  -1   49.96    1.31
   6   5  -1   50.97    1.23
   6   5  -1   51.80    1.39
   5  -5  -1   26.75    0.70
   5  -5  -1   27.12    0.74
   5  -5  -1   26.37    0.86
  -5  -5   1   26.84    0.82
   5   5  -1   26.89    0.81
   5   5  -1   26.19    0.71
   4  -5  -1   30.04    0.80
   4  -5  -1   29.09    0.76
   4  -5  -1   29.13    0.92
  -4  -5   1   29.68    0.88
   4   5  -1   29.80    0.80
  -4   5   1   30.29    0.81
   4   5  -1   31.06    0.87
   3  -5  -1   -0.05    0.09
   3  -5  -1    0.17    0.06
  -3  -5   1    0.20    0.09
   3  -5  -1    0.13    0.05
   3   5  -1    0.09    0.07
  -3   5   1    0.20    0.06
  -3   5   1    0.15    0.06
  -2  -5   1   19.63    0.64
   2  -5  -1   19.79    0.57
   2  -5  -1   22.06    0.68
   2  -5  -1   19.63    0.59
  -2   5   1   20.73    0.59
   2   5  -1   20.79    0.62
  -2   5   1   21.27    0.61
  -1  -5   1   35.18    0.98
  -1  -5   1   35.03    0.99
   1  -5  -1   35.22    0.93
   1  -5  -1   34.68    1.00
   1   5  -1   37.04    0.99
   1   5  -1   32.69    0.99
  -1   5   1   37.25    1.00
  -1   5   1   34.43    0.95
   1   5  -1   37.17    0.98
  -1   5   1   36.54    0.95
   0  -5   1  183.24    4.25
   0  -5   1  179.68    4.24
   0   5  -1  184.36    4.20
   0   5   1  172.54    4.22
   0   5   1  175.73    4.23
   0   5  -1  177.41    4.24
   0   5   1  175.05    4.21
   0   5  -1  192.28    4.25
   1  -5   1    0.03    0.07
   1  -5   1    0.13    0.09
  -1   5  -1    0.05    0.10
   1   5   1    0.20    0.10
   1   5   1    0.14    0.08
  -1   5  -1    0.20    0.08
  -1   5  -1    0.24    0.06
   1   5   1    0.16    0.09
  -2  -5  -1   19.85    0.60
   2  -5   1   18.11    0.64
   2  -5   1   20.45    0.61
   2   5   1   19.76    0.61
   2   5   1   20.08    0.66
  -2   5  -1   19.62    0.52
  -2   5  -1   20.05    0.62
  -3  -5  -1  343.74    8.07
   3  -5   1  355.80    8.17
   3  -5   1  355.05    8.09
  -3   5  -1  344.50    8.10
   3   5   1  352.14    8.07
   3   5   1  362.15    8.21
   4  -5   1  123.14    3.04
  -4  -5  -1  122.00    2.92
   4  -5   1  122.84    2.95
   4   5   1  122.87    3.09
  -4   5  -1  121.37    2.96
   4   5   1  123.72    2.92
  -5  -5  -1    1.72    0.15
   5  -5   1    1.79    0.18
   5  -5   1    1.58    0.21
   5   5   1    1.67    0.15
   5   5   1    1.99    0.27
  -6  -5  -1    7.00    0.30
   6  -5   1    6.37    0.33
   6  -5   1    6.56    0.39
   6   5   1    6.89    0.27
   6   5   1    6.33    0.44
   7  -5   1   12.04    0.49
   7  -5   1   12.21    0.55
   7   5   1   12.67    0.64
   7   5   1   12.20    0.44
   8  -5   1   11.31    0.55
   8  -5   1   11.40    0.49
   8  -5   1   10.76    0.62
   8   5   1   11.40    0.62
   9  -5   1    6.57    0.52
   9  -5   1    7.25    0.45
   9   5   1    6.77    0.53
  10  -5   1    2.00    0.35
  10   5   1    2.24    0.37
  10  -6  -1   37.00    1.43
  10   6  -1   38.50    1.44
   9  -6  -1   14.24    0.79
   9   6  -1   15.91    0.82
   8  -6  -1   58.16    1.66
   8  -6  -1   56.49    1.81
   8   6  -1   56.76    1.80
   7  -6  -1   15.17    0.50
   7  -6  -1   15.14    0.73
   7  -6  -1   14.52    0.64
   7   6  -1   14.35    0.71
   7   6  -1   15.34    0.57
   6  -6  -1   20.34    0.58
   6  -6  -1   21.43    0.62
   6  -6  -1   20.91    0.77
   6   6  -1   19.80    0.83
   6   6  -1   21.00    0.66
   5  -6  -1    0.98    0.12
   5  -6  -1    1.00    0.19
  -5  -6   1    0.96    0.16
   5  -6  -1    1.12    0.10
   5   6  -1    1.01    0.21
   5   6  -1    1.11    0.13
  -5   6   1    1.22    0.14
   4  -6  -1   74.27    1.79
   4  -6  -1   78.06    2.01
   4  -6  -1   75.26    1.85
  -4  -6   1   76.45    1.95
  -4   6   1   76.99    1.87
   4   6  -1   73.99    2.03
   4   6  -1   74.77    1.87
   3  -6  -1   42.71    1.11
   3  -6  -1   41.89    1.22
   3  -6  -1   41.25    1.06
  -3  -6   1   41.53    1.18
  -3   6   1   41.95    1.12
   3   6  -1   43.11    1.24
   3   6  -1   41.80    1.13
  -3   6   1   42.52    1.08
   2  -6  -1   13.49    0.54
  -2  -6   1   14.57    0.53
   2  -6  -1   14.15    0.44
   2  -6  -1   13.69    0.47
   2   6  -1   13.65    0.53
  -2   6   1   13.63    0.46
   2   6  -1   13.35    0.49
  -2   6   1   13.85    0.48
   1  -6  -1   18.82    0.64
  -1  -6   1   16.69    0.60
  -1  -6   1   18.29    0.69
  -1   6   1   17.76    0.57
   1   6  -1   17.79    0.61
  -1   6   1   18.25    0.58
   0  -6   1   40.99    1.15
   0  -6   1   41.13    1.16
   0   6   1   41.05    1.13
   0   6  -1   39.75    1.21
   0   6  -1   42.05    1.10
   0   6   1   40.39    1.12
   1  -6   1   35.62    1.01
   1  -6   1   34.26    0.97
  -1   6  -1   32.44    0.96
  -1   6  -1   33.54    0.90
   1   6   1   32.21    0.98
  -2  -6  -1   50.23    1.36
   2  -6   1   50.74    1.43
   2  -6   1   53.33    1.38
  -2   6  -1   51.29    1.27
   2   6   1   51.31    1.43
  -2   6  -1   53.92    1.39
  -3  -6  -1   13.46    0.48
   3  -6   1   14.42    0.50
   3  -6   1   13.79    0.56
  -3   6  -1   14.05    0.37
   3   6   1   13.23    0.48
  -3   6  -1   13.68    0.51
   3   6   1   13.59    0.57
  -4  -6  -1    8.91    0.37
   4  -6   1    9.46    0.46
   4  -6   1    9.46    0.39
  -4   6  -1    9.16    0.40
   4   6   1    8.95    0.47
   4   6   1    9.85    0.38
   5  -6   1    2.36    0.20
  -5  -6  -1    2.01    0.18
   5  -6   1    2.07    0.24
   5   6   1    2.35    0.19
  -5   6  -1    2.71    0.22
   5   6   1    1.72    0.25
   6  -6   1    0.70    0.17
   6  -6   1    0.92    0.15
   6   6   1    0.80    0.22
   7  -6   1   -0.03    0.08
   7  -6   1   -0.06    0.13
   7   6   1   -0.13    0.13
   8  -6   1    0.16    0.18
   8  -6   1   -0.17    0.13
   8   6   1    0.12    0.19
   9  -6   1   45.90    1.44
   9  -6   1   46.01    1.61
   9   6   1   46.64    1.60
   9  -7  -1    5.46    0.55
   9   7  -1    6.05    0.59
   8  -7  -1   17.48    0.87
   8   7  -1   16.98    0.84
   7  -7  -1    6.94    0.46
   7   7  -1    6.83    0.51
   6  -7  -1    6.73    0.44
   6  -7  -1    6.59    0.29
   6   7  -1    6.89    0.48
   5  -7  -1   23.13    0.59
   5  -7  -1   22.45    0.68
   5  -7  -1   23.03    0.85
  -5   7   1   23.67    0.70
   5   7  -1   22.50    0.88
   5   7  -1   22.74    0.70
   4  -7  -1   48.50    1.41
   4  -7  -1   47.52    1.24
   4  -7  -1   45.62    1.16
  -4   7   1   45.12    1.25
  -4   7   1   47.42    1.18
   4   7  -1   47.73    1.42
   3  -7  -1   38.57    1.06
   3  -7  -1   36.05    1.17
   3  -7  -1   39.09    1.00
  -3   7   1   39.51    1.03
   3   7  -1   39.35    1.19
  -3   7   1   38.13    1.07
   2  -7  -1   35.32    1.10
   2   7  -1   34.81    1.08
  -2   7   1   37.21    1.00
  -2   7   1   35.95    1.02
  -1  -7   1   40.48    1.17
  -1   7   1   42.71    1.23
   1   7  -1   38.61    1.15
  -1   7   1   41.46    1.13
   0  -7   1    6.48    0.36
   0  -7   1    6.44    0.36
   0   7   1    6.51    0.33
   0   7  -1    6.44    0.31
   1  -7   1   73.92    1.97
   1  -7   1   73.69    1.93
  -1   7  -1   75.29    1.85
   1   7   1   74.47    1.95
  -2  -7  -1   18.51    0.69
   2  -7   1   17.98    0.68
   2  -7   1   17.76    0.62
   2   7   1   17.48    0.67
  -2   7  -1   17.66    0.53
   3  -7   1   11.90    0.54
  -3  -7  -1   11.78    0.47
   3  -7   1   11.23    0.46
  -3   7  -1   11.49    0.35
   3   7   1   11.14    0.53
   4  -7   1   13.27    0.59
   4  -7   1   14.20    0.52
  -4  -7  -1   13.68    0.51
   4   7   1   12.72    0.61
   5  -7   1    2.89    0.31
   5  -7   1    2.95    0.23
  -5  -7  -1    3.36    0.24
   5   7   1    3.42    0.37
   6  -7   1    3.72    0.27
   6  -7   1    4.22    0.40
   6   7   1    3.70    0.40
   7  -7   1   14.64    0.68
   7   7   1   14.20    0.74
   8  -7   1    2.93    0.35
   8   7   1    2.46    0.38
   9  -7   1    0.28    0.20
   9  -7   1    0.51    0.20
   9   7   1    0.46    0.24
   9  -8  -1    3.29    0.47
   9   8  -1    3.64    0.48
   8  -8  -1    2.32    0.38
   8   8  -1    1.96    0.36
   7   8  -1    0.42    0.24
   6  -8  -1    3.88    0.39
   6   8  -1    3.96    0.41
   5  -8  -1   10.44    0.41
   5  -8  -1    9.22    0.53
   5   8  -1    9.48    0.57
   4  -8  -1  156.71    3.77
   4  -8  -1  162.99    3.98
  -4   8   1  155.10    3.69
   4   8  -1  160.30    4.00
  -4   8   1  156.73    3.80
   3  -8  -1   52.89    1.42
   3  -8  -1   52.09    1.55
  -3   8   1   52.60    1.38
  -3   8   1   56.84    1.53
   3   8  -1   50.56    1.54
   2   8  -1    5.29    0.35
  -2   8   1    4.35    0.27
  -1  -8   1    1.16    0.18
  -1   8   1    0.90    0.15
   1   8  -1    0.77    0.16
   0  -8   1   20.87    0.77
   0   8   1   20.26    0.72
   0   8  -1   22.08    0.71
   1  -8   1   76.83    1.98
   1  -8   1   72.75    2.02
   1   8   1   73.74    1.98
  -1   8  -1   74.74    1.89
   2  -8   1    4.18    0.37
   2  -8   1    4.00    0.29
   2   8   1    2.84    0.29
  -2   8  -1    4.45    0.23
   3  -8   1   55.42    1.51
   3  -8   1   57.22    1.63
  -3   8  -1   53.82    1.35
   3   8   1   53.31    1.61
   4  -8   1   18.86    0.78
   4  -8   1   20.75    0.70
   4   8   1   19.70    0.81
   5  -8   1    5.70    0.33
   5  -8   1    6.07    0.44
   5   8   1    7.43    0.50
   6  -8   1   24.12    0.95
   6  -8   1   24.16    0.79
   7  -8   1   14.67    0.71
   7   8   1   13.79    0.75
   8  -8   1    0.47    0.21
   8   8   1    0.16    0.22
   8  -9  -1    2.07    0.40
   8   9  -1    2.39    0.41
   7   9  -1    0.72    0.25
   6   9  -1    5.81    0.49
   5  -9  -1    1.33    0.17
   5   9  -1    1.26    0.26
   4   9  -1    0.02    0.13
  -4   9   1    0.13    0.08
   3   9  -1   17.80    0.75
  -3   9   1   18.65    0.62
  -2   9   1   23.12    0.76
   2   9  -1   23.31    0.85
  -1   9   1   80.98    2.11
   1   9  -1   81.24    2.15
   0  -9   1    0.64    0.19
   0   9  -1    0.78    0.16
   0   9   1    0.56    0.16
   1  -9   1    5.00    0.35
   1  -9   1    5.12    0.39
   1   9   1    4.45    0.34
  -1   9  -1    4.58    0.29
   2  -9   1   31.86    1.09
   2  -9   1   32.33    1.02
   2   9   1   31.87    1.08
  -2   9  -1   31.77    0.91
   3  -9   1   22.36    0.78
   3  -9   1   22.15    0.87
   3   9   1   21.90    0.86
  -3   9  -1   21.39    0.63
   4  -9   1   19.23    0.71
   4  -9   1   20.66    0.85
   4   9   1   19.73    0.84
   5  -9   1   51.42    1.63
   5  -9   1   51.89    1.46
   5   9   1   52.81    1.68
   6  -9   1   49.19    1.62
   6   9   1   53.50    1.71
   7  -9   1   28.14    1.10
   7   9   1   28.33    1.18
   8  -9   1   40.87    1.43
   8   9   1   40.51    1.53
   7  10  -1    3.19    0.43
   6  10  -1   56.06    1.84
   5  10  -1    1.53    0.29
   4  10  -1    5.66    0.46
  -3  10   1    0.70    0.14
   3  10  -1    0.68    0.20
  -2  10   1   25.40    0.84
   2  10  -1   25.09    0.93
  -1  10   1   95.90    2.51
   1  10  -1   99.35    2.57
   0  10  -1   28.16    0.94
   0  10   1   29.19    0.98
   1 -10   1    1.65    0.26
   1  10   1    1.89    0.26
  -1  10  -1    2.21    0.24
   2 -10   1    2.77    0.35
   2  10   1    2.17    0.29
  -2  10  -1    2.18    0.22
   3 -10   1    0.63    0.17
   3 -10   1    0.77    0.23
   3  10   1    0.57    0.21
   4 -10   1   31.64    1.18
   4 -10   1   32.14    1.04
   4  10   1   33.93    1.22
   5 -10   1   17.62    0.83
   5  10   1   16.22    0.83
   6 -10   1   16.68    0.83
   6  10   1   16.79    0.86
   7 -10   1    0.35    0.24
   7  10   1    0.62    0.26
   6  11  -1    6.18    0.61
   5  11  -1   37.67    1.39
   4  11  -1   22.15    0.96
   3  11  -1   14.66    0.72
  -2  11   1    5.87    0.36
   2  11  -1    5.40    0.42
   1  11  -1    0.31    0.15
  -1  11   1    0.13    0.13
   0  11   1   27.06    0.97
   0  11  -1   28.32    0.96
   1  11   1   50.31    1.55
  -1  11  -1   50.02    1.43
   2 -11   1    9.48    0.60
   2  11   1   12.09    0.63
   3 -11   1    2.15    0.34
   3  11   1    2.14    0.32
   4 -11   1   17.80    0.87
   4 -11   1   18.12    0.76
   4  11   1   17.06    0.85
   5 -11   1    7.87    0.59
   5  11   1    8.19    0.61
   6 -11   1    0.09    0.21
   6  11   1   -0.17    0.19
   5  12  -1    0.86    0.28
   4  12  -1    5.96    0.56
   3  12  -1    0.31    0.20
   2  12  -1    0.87    0.23
   1  12  -1    5.93    0.44
  -1  12   1    6.08    0.41
   0  12  -1   11.61    0.58
   0  12   1   11.18    0.59
   1  12   1    9.55    0.57
   2  12   1   16.77    0.80
   3  12   1   23.69    1.01
   4  12   1    1.34    0.31
   5  12   1    1.19    0.32
   3  13  -1    4.00    0.47
   2  13  -1   15.83    0.78
   1  13  -1   28.13    1.06
   0  13   1    0.07    0.17
   1  13   1    7.28    0.53
   2  13   1    0.11    0.19
   3  13   1   -0.17    0.16
  11   0  -2    7.42    0.50
  10   0  -2    0.38    0.17
   9   0  -2   76.09    2.13
   8   0  -2   45.78    1.39
   7   0  -2  221.08    5.30
   6   0  -2    1.34    0.18
   5   0  -2   28.67    0.87
   4   0  -2    0.18    0.09
  -4   0   2    0.07    0.09
  -3   0   2   33.77    0.82
   3   0  -2   34.38    0.93
  -3   0   2   34.99    0.93
   2   0  -2  470.98   10.49
  -2   0   2  438.99   10.55
   2   0  -2  452.71   10.85
   1   0  -2   -0.13    0.04
   1   0  -2   -0.09    0.06
  -1   0   2   -0.13    0.04
  -1   0   2   -0.10    0.06
   0   0  -2  233.78    5.66
   0   0   2  272.34    5.74
   0   0   2  206.51    5.52
   0   0  -2  243.82    5.66
   1   0   2  143.00    3.39
  -1   0  -2  141.17    3.34
   1   0   2  148.63    3.34
   2   0   2  153.83    3.55
   3   0   2  148.87    3.47
   4   0   2   16.36    0.51
   4   0   2   16.85    0.53
   5   0   2   12.79    0.45
   5   0   2   12.95    0.47
   6   0   2    0.15    0.09
   6   0   2    0.30    0.10
   6   0   2    0.19    0.07
   7   0   2   56.19    1.53
   7   0   2   55.57    1.44
   7   0   2   57.61    1.55
   8   0   2    4.97    0.34
   8   0   2    4.97    0.37
   8   0   2    4.74    0.32
   8   0   2    4.86    0.26
   9   0   2    3.39    0.37
   9   0   2    2.99    0.31
   9   0   2    3.46    0.30
  10   0   2    5.12    0.43
  10   0   2    5.78    0.46
  11  -1  -2    1.20    0.28
  11   1  -2    1.99    0.32
  10  -1  -2   13.57    0.69
  10   1  -2   13.23    0.65
   9  -1  -2    4.09    0.40
   9  -1  -2    3.71    0.31
   9   1  -2    3.76    0.36
   8  -1  -2   19.71    0.78
   8   1  -2   19.61    0.75
   7  -1  -2   39.65    1.21
   7   1  -2   38.61    1.17
   6  -1  -2  152.01    3.76
  -6  -1   2  157.36    3.81
   6   1  -2  152.40    3.73
   5  -1  -2   75.13    1.95
  -5  -1   2   77.58    1.93
   5   1  -2   74.42    1.93
   4  -1  -2  153.97    3.70
  -4  -1   2  155.92    3.67
   4   1  -2  153.05    3.68
  -4   1   2  158.41    3.58
   3  -1  -2  231.11    5.35
  -3  -1   2  231.95    5.33
   3   1  -2  230.77    5.31
  -3   1   2  230.18    5.26
   3   1  -2  230.34    5.34
   2  -1  -2   23.11    0.54
   2  -1  -2   22.51    0.61
  -2  -1   2   22.74    0.63
   2   1  -2   21.82    0.63
  -2   1   2   22.56    0.64
  -2   1   2   23.02    0.59
   2   1  -2   22.63    0.61
  -1  -1   2   35.61    0.90
   1  -1  -2   34.94    0.90
  -1  -1   2   37.65    0.89
   1  -1  -2   34.58    0.89
  -1   1   2   36.51    0.83
  -1   1   2   36.65    0.90
   1   1  -2   37.00    0.89
   1   1  -2   35.45    0.90
  -1   1   2   36.19    0.89
   0  -1   2  327.78    7.60
   0  -1  -2  286.80    7.48
   0  -1  -2  337.71    7.54
   0  -1   2  322.07    7.59
   0   1  -2  343.03    7.69
   0   1  -2  308.30    7.62
   0   1   2  340.52    7.67
   0   1   2  318.14    7.51
  -1  -1  -2   72.87    1.74
   1  -1   2   75.92    1.69
   1  -1   2   78.18    1.76
   1   1   2   74.82    1.75
  -1   1  -2   73.58    1.69
  -1   1  -2   65.82    1.74
  -2  -1  -2  395.60    8.84
   2  -1   2  372.01    8.69
   2  -1   2  354.01    8.64
   2   1   2  392.35    8.93
   2   1   2  368.28    8.59
   3  -1   2   65.58    1.58
   3  -1   2   65.50    1.66
   3   1   2   67.58    1.65
   3   1   2   66.83    1.57
   4  -1   2  185.60    4.40
   4  -1   2  187.93    4.32
   4  -1   2  186.63    4.35
   4   1   2  185.51    4.39
   4   1   2  188.47    4.31
   5  -1   2  146.54    3.38
   5  -1   2  143.80    3.43
   5  -1   2  140.63    3.46
   5  -1   2  141.43    3.37
   5   1   2  142.55    3.44
   5   1   2  141.96    3.36
   6  -1   2  142.85    3.44
   6  -1   2  142.83    3.47
   6  -1   2  143.04    3.38
   6  -1   2  139.34    3.36
   6   1   2  139.43    3.36
   6   1   2  139.30    3.45
   7  -1   2    6.69    0.31
   7  -1   2    6.41    0.33
   7  -1   2    6.29    0.38
   7  -1   2    6.92    0.37
   7   1   2    6.62    0.38
   7   1   2    6.30    0.27
   7   1   2    6.12    0.32
   8  -1   2   39.42    1.25
   8  -1   2   39.62    1.15
   8  -1   2   39.88    1.21
   8  -1   2   38.53    1.09
   8   1   2   38.71    1.14
   8   1   2   39.56    1.22
   8   1   2   39.81    1.03
   9  -1   2    0.10    0.12
   9  -1   2    0.57    0.19
   9  -1   2    0.17    0.14
   9   1   2    0.03    0.13
  10  -1   2    0.70    0.21
  10   1   2    0.71    0.21
  10   1   2    0.60    0.21
  11  -2  -2   11.12    0.67
  11   2  -2   11.73    0.66
  10  -2  -2    4.86    0.48
  10   2  -2    5.40    0.41
   9  -2  -2    0.60    0.15
   9  -2  -2    0.32    0.18
   9   2  -2    0.51    0.16
   8  -2  -2    1.61    0.19
   8  -2  -2    1.48    0.25
   8   2  -2    2.01    0.25
   7  -2  -2   51.90    1.39
   7  -2  -2   53.22    1.55
   7   2  -2   53.11    1.48
   6  -2  -2   12.20    0.54
   6  -2  -2   12.66    0.44
  -6  -2   2   13.60    0.51
   6  -2  -2   13.06    0.44
   6   2  -2   12.53    0.51
   5  -2  -2   57.94    1.44
   5  -2  -2   55.41    1.56
  -5  -2   2   58.25    1.50
   5  -2  -2   57.82    1.41
   5   2  -2   57.93    1.51
  -5   2   2   55.98    1.43
   4  -2  -2    1.07    0.10
   4  -2  -2    1.14    0.13
   4  -2  -2    0.81    0.14
   4  -2  -2    1.28    0.13
  -4  -2   2    1.02    0.14
  -4   2   2    1.38    0.14
   4   2  -2    0.60    0.13
   4   2  -2    1.15    0.15
   3  -2  -2    5.52    0.23
   3  -2  -2    5.56    0.17
   3  -2  -2    5.96    0.29
   3  -2  -2    5.79    0.24
  -3  -2   2    6.03    0.26
  -3   2   2    5.75    0.24
   3   2  -2    5.75    0.26
   3   2  -2    5.98    0.27
  -2  -2   2    9.03    0.26
  -2  -2   2    9.33    0.32
   2  -2  -2    9.02    0.30
  -2  -2   2    9.13    0.33
  -2   2   2    8.77    0.29
   2   2  -2    9.05    0.32
  -2   2   2    8.75    0.30
  -1  -2   2    9.47    0.30
  -1  -2   2    9.49    0.33
  -1  -2   2   10.35    0.33
   1  -2  -2   10.70    0.32
  -1   2   2    9.73    0.31
   1   2  -2    9.78    0.33
   1   2  -2   10.35    0.33
   0  -2  -2  111.95    2.56
   0  -2   2  108.96    2.55
   0  -2   2  110.01    2.57
   0   2   2  109.24    2.56
   0   2  -2  106.22    2.56
   1  -2   2   37.21    0.94
   1  -2   2   36.58    0.94
  -1  -2  -2   37.21    0.95
   1   2   2   35.88    0.95
  -1   2  -2   37.12    0.94
  -1   2  -2   36.40    0.85
  -2  -2  -2  283.29    6.48
   2  -2   2  278.86    6.52
   2  -2   2  277.59    6.46
   2  -2   2  273.52    6.52
   2   2   2  303.06    6.55
  -2   2  -2  289.78    6.52
  -3  -2  -2  211.72    4.71
   3  -2   2  200.90    4.69
   3  -2   2  204.81    4.81
   3  -2   2  212.27    4.81
   3   2   2  204.88    4.73
   3   2   2  205.64    4.83
   4  -2   2    0.97    0.13
   4  -2   2    1.13    0.10
   4  -2   2    1.24    0.14
   4   2   2    1.33    0.17
   4   2   2    1.29    0.10
   5  -2   2   25.60    0.70
   5  -2   2   26.06    0.77
   5  -2   2   25.12    0.80
   5   2   2   26.22    0.83
   5   2   2   25.40    0.70
   6  -2   2    0.15    0.10
   6  -2   2    0.01    0.09
   6  -2   2    0.16    0.07
   6  -2   2   -0.08    0.06
   6   2   2    0.09    0.07
   6   2   2    0.15    0.11
   7  -2   2   17.12    0.57
   7  -2   2   17.65    0.67
   7  -2   2   17.00    0.59
   7  -2   2   17.34    0.67
   7   2   2   17.12    0.68
   7   2   2   16.75    0.56
   8  -2   2   11.86    0.56
   8  -2   2   11.82    0.48
   8  -2   2   11.95    0.48
   8  -2   2   11.97    0.57
   8   2   2   11.28    0.46
   8   2   2   12.99    0.59
   9  -2   2    0.33    0.15
   9  -2   2    0.43    0.16
   9   2   2   -0.07    0.14
  10  -2   2    4.28    0.53
  10   2   2    4.37    0.43
  11  -3  -2   16.18    0.85
  11   3  -2   17.98    0.86
  10  -3  -2    8.19    0.58
  10   3  -2    8.63    0.56
   9  -3  -2   20.14    0.87
   9   3  -2   19.32    0.75
   8  -3  -2   34.01    1.17
   8  -3  -2   34.58    0.98
   8   3  -2   32.89    1.05
   7  -3  -2   83.45    2.35
   7  -3  -2   89.25    2.15
   7  -3  -2   89.19    2.19
   7   3  -2   86.72    2.25
  -6  -3   2    1.81    0.20
   6  -3  -2    2.06    0.19
   6  -3  -2    1.45    0.17
   6  -3  -2    1.90    0.24
   6  -3  -2    1.76    0.14
  -6   3   2    1.82    0.18
   6   3  -2    1.38    0.18
   5  -3  -2  160.32    3.82
   5  -3  -2  160.73    3.73
  -5  -3   2  161.22    3.85
   5  -3  -2  163.18    3.95
   5  -3  -2  162.60    3.79
   5   3  -2  162.22    3.85
  -5   3   2  160.23    3.82
   4  -3  -2   88.51    2.14
  -4  -3   2   89.31    2.21
   4  -3  -2   89.30    2.19
   4  -3  -2   89.48    2.08
  -4   3   2   89.45    2.18
   4   3  -2   89.79    2.20
   4   3  -2   89.45    2.24
  -3  -3   2  313.14    7.17
   3  -3  -2  310.89    7.12
   3  -3  -2  311.68    7.11
   3  -3  -2  311.47    7.15
   3   3  -2  314.42    7.19
  -3   3   2  322.03    7.15
  -3   3   2  308.43    7.11
   3   3  -2  306.66    7.06
   3   3  -2  303.84    7.16
  -2  -3   2  425.75   10.07
  -2  -3   2  438.50   10.04
   2  -3  -2  430.96   10.15
  -2  -3   2  428.32   10.06
  -2   3   2  449.24    9.97
  -2   3   2  431.66    9.93
   2   3  -2  441.58    9.86
   2   3  -2  414.05    9.90
  -2   3   2  420.27   10.16
   2   3  -2  434.02   10.00
   1  -3  -2  107.84    2.49
  -1  -3   2  111.85    2.49
  -1  -3   2   90.61    2.51
  -1  -3   2  110.93    2.53
   1   3  -2  110.90    2.49
   1   3  -2  109.04    2.53
  -1   3   2   95.07    2.45
  -1   3   2  107.98    2.52
  -1   3   2  109.52    2.50
   0  -3   2   77.75    1.86
   0  -3  -2   75.96    1.84
   0  -3   2   71.71    1.83
   0   3  -2   78.59    1.86
   0   3   2   77.03    1.85
   0   3  -2   76.90    1.84
   1  -3   2    0.01    0.07
  -1  -3  -2   -0.05    0.06
   1  -3   2    0.07    0.08
  -1   3  -2   -0.06    0.06
  -1   3  -2    0.05    0.07
   1   3   2    0.08    0.08
   2  -3   2    3.76    0.20
   2  -3   2    3.47    0.22
  -2  -3  -2    3.52    0.14
   2   3   2    3.25    0.21
  -2   3  -2    3.52    0.20
  -3  -3  -2   19.95    0.52
   3  -3   2   19.78    0.63
   3  -3   2   19.70    0.61
  -3   3  -2   19.90    0.62
   3   3   2   21.45    0.67
   4  -3   2    0.03    0.08
  -4  -3  -2    0.23    0.05
   4  -3   2    0.18    0.08
   4  -3   2    0.19    0.04
   4   3   2    0.11    0.10
   4   3   2    0.17    0.05
   5  -3   2   15.84    0.57
   5  -3   2   16.48    0.45
   5  -3   2   15.68    0.57
   5   3   2   16.32    0.63
   5   3   2   16.29    0.47
   6  -3   2    5.25    0.30
   6  -3   2    5.28    0.32
   6  -3   2    4.88    0.22
   6   3   2    4.69    0.35
   6   3   2    5.32    0.23
   7  -3   2   92.03    2.41
   7  -3   2   93.54    2.25
   7  -3   2   90.77    2.36
   7  -3   2   92.86    2.48
   7   3   2   95.27    2.49
   7   3   2   94.63    2.26
   8  -3   2    2.81    0.23
   8  -3   2    3.04    0.31
   8  -3   2    2.36    0.30
   8  -3   2    2.39    0.25
   8   3   2    3.49    0.37
   9  -3   2   11.20    0.54
   9  -3   2   10.19    0.54
   9  -3   2   10.61    0.59
   9   3   2   10.51    0.60
  10  -3   2    5.41    0.45
  10   3   2    4.65    0.47
  10  -4  -2   24.05    1.05
  10   4  -2   24.83    1.05
   9  -4  -2   14.46    0.75
   9   4  -2   15.92    0.64
   8  -4  -2    0.17    0.15
   8  -4  -2    0.12    0.09
   8   4  -2    0.10    0.11
   7  -4  -2   24.07    0.91
   7  -4  -2   22.56    0.71
   7  -4  -2   23.52    0.67
   7   4  -2   23.55    0.79
   6  -4  -2    0.11    0.10
  -6  -4   2    0.13    0.11
   6  -4  -2    0.15    0.08
   6  -4  -2    0.27    0.15
   6  -4  -2    0.17    0.06
   6   4  -2    0.50    0.12
   5  -4  -2    0.13    0.07
   5  -4  -2    0.07    0.10
   5  -4  -2    0.07    0.05
  -5  -4   2    0.15    0.09
   5   4  -2    0.20    0.09
  -4  -4   2    5.99    0.30
   4  -4  -2    5.83    0.24
   4  -4  -2    5.76    0.30
   4  -4  -2    5.82    0.20
   4   4  -2    6.06    0.30
  -4   4   2    6.12    0.31
   4   4  -2    5.91    0.21
   3  -4  -2   57.05    1.40
  -3  -4   2   55.93    1.47
   3  -4  -2   56.33    1.35
   3  -4  -2   57.21    1.48
   3   4  -2   56.93    1.39
  -3   4   2   55.23    1.36
  -3   4   2   58.38    1.48
  -3   4   2   57.80    1.41
   3   4  -2   58.26    1.48
  -2  -4   2   36.92    1.02
  -2  -4   2   37.09    0.97
   2  -4  -2   37.19    0.97
   2   4  -2   39.08    0.97
  -2   4   2   37.24    1.02
  -2   4   2   38.27    0.94
  -2   4   2   37.07    0.98
  -1  -4   2   14.62    0.48
   1  -4  -2   13.66    0.42
  -1  -4   2   13.66    0.44
   1   4  -2   12.69    0.46
  -1   4   2   12.80    0.40
  -1   4   2   13.34    0.43
  -1   4   2   11.59    0.44
   1   4  -2   13.11    0.43
   0  -4   2   -0.14    0.07
   0  -4  -2   -0.02    0.07
   0  -4   2   -0.03    0.08
   0   4  -2   -0.15    0.07
   0   4  -2   -0.08    0.07
   0   4   2   -0.11    0.07
   0   4   2   -0.04    0.07
   0   4   2    0.04    0.08
  -1  -4  -2  194.38    4.60
   1  -4   2  193.06    4.59
   1  -4   2  205.79    4.62
  -1   4  -2  196.73    4.49
   1   4   2  205.01    4.62
  -1   4  -2  183.57    4.59
  -1   4  -2  198.57    4.60
   2  -4   2   44.46    1.18
  -2  -4  -2   44.94    1.12
   2  -4   2   44.26    1.21
   2   4   2   46.63    1.23
  -2   4  -2   44.38    1.19
  -2   4  -2   45.43    1.21
   3  -4   2   29.43    0.87
  -3  -4  -2   28.71    0.75
   3  -4   2   28.85    0.84
  -3   4  -2   29.13    0.84
   3   4   2   29.53    0.90
  -4  -4  -2   77.96    1.84
   4  -4   2   79.54    1.96
   4  -4   2   77.05    1.99
   4   4   2   74.80    2.03
  -4   4  -2   78.17    1.96
   5  -4   2    1.40    0.19
  -5  -4  -2    1.31    0.11
   5  -4   2    1.76    0.19
   5   4   2    1.08    0.19
   6  -4   2   66.85    1.77
   6  -4   2   66.93    1.55
   6  -4   2   65.52    1.56
   6  -4   2   67.22    1.78
   6   4   2   65.95    1.86
   6   4   2   66.62    1.61
   7  -4   2   11.60    0.52
   7  -4   2   12.00    0.36
   7  -4   2   11.48    0.52
   7   4   2   11.47    0.39
   7   4   2   11.71    0.60
   8  -4   2    8.73    0.45
   8  -4   2    8.36    0.45
   8  -4   2    8.89    0.53
   8   4   2    7.97    0.52
   9  -4   2    3.75    0.41
   9  -4   2    4.75    0.35
   9   4   2    3.82    0.42
  10  -4   2    1.76    0.31
  10   4   2    1.80    0.34
  10  -5  -2    8.77    0.63
  10   5  -2    9.12    0.62
   9  -5  -2    5.08    0.50
   9   5  -2    4.90    0.48
   8  -5  -2    3.22    0.38
   8   5  -2    3.37    0.28
   7  -5  -2    0.65    0.20
   7  -5  -2    0.66    0.10
   7   5  -2    0.95    0.16
   6  -5  -2   47.36    1.50
   6  -5  -2   50.59    1.23
   6  -5  -2   49.41    1.27
   6  -5  -2   50.07    1.40
   6   5  -2   50.09    1.38
   5  -5  -2    0.38    0.07
   5  -5  -2    0.38    0.08
   5  -5  -2    0.18    0.12
  -5  -5   2    0.86    0.15
   5   5  -2    0.39    0.07
   5   5  -2    0.28    0.10
   4  -5  -2    0.22    0.12
   4  -5  -2    0.44    0.08
   4  -5  -2    0.49    0.07
   4   5  -2    0.31    0.07
  -4   5   2    0.38    0.07
   4   5  -2    0.31    0.10
   3  -5  -2  197.29    4.50
   3  -5  -2  193.02    4.64
   3  -5  -2  194.72    4.53
  -3  -5   2  199.43    4.63
  -3   5   2  194.83    4.51
  -3   5   2  196.74    4.55
   3   5  -2  193.89    4.54
   2  -5  -2  147.08    3.45
  -2  -5   2  146.53    3.53
  -2  -5   2  151.25    3.49
  -2   5   2  148.10    3.44
   2   5  -2  144.46    3.47
  -2   5   2  146.70    3.47
   1  -5  -2    2.22    0.17
  -1  -5   2    1.97    0.19
  -1  -5   2    2.10    0.21
  -1  -5   2    2.18    0.21
  -1   5   2    2.12    0.18
  -1   5   2    2.07    0.16
   1   5  -2    2.53    0.22
   1   5  -2    2.41    0.19
   0  -5   2    5.50    0.29
   0  -5   2    5.62    0.29
   0  -5  -2    5.34    0.27
   0   5  -2    5.45    0.29
   0   5   2    5.34    0.27
   0   5   2    5.53    0.28
   0   5   2    5.24    0.27
   0   5  -2    5.53    0.25
   0   5  -2    6.15    0.29
  -1  -5  -2    6.97    0.33
   1  -5   2    7.29    0.33
   1   5   2    7.03    0.34
  -1   5  -2    7.87    0.34
   1   5   2    6.55    0.31
  -1   5  -2    7.81    0.26
   1   5   2    6.80    0.32
   2  -5   2   93.22    2.33
  -2  -5  -2   92.74    2.24
   2  -5   2   91.84    2.29
  -2   5  -2   95.42    2.31
   2   5   2   92.07    2.28
   2   5   2   93.89    2.35
  -2   5  -2   92.01    2.14
   3  -5   2   26.31    0.79
  -3  -5  -2   26.59    0.73
   3  -5   2   26.74    0.84
  -3   5  -2   26.51    0.81
   3   5   2   25.41    0.76
   4  -5   2   54.32    1.43
   4  -5   2   54.28    1.49
  -4  -5  -2   52.93    1.34
   4   5   2   51.91    1.52
  -4   5  -2   54.06    1.44
   4   5   2   54.04    1.38
  -5  -5  -2    2.25    0.15
   5  -5   2    2.18    0.25
   5  -5   2    2.13    0.22
   5   5   2    2.63    0.30
   5   5   2    2.24    0.18
   6  -5   2   40.72    1.22
   6  -5   2   40.84    1.17
  -6  -5  -2   39.43    1.03
   6   5   2   40.25    1.06
   6   5   2   39.96    1.29
   7  -5   2   16.46    0.66
   7  -5   2   15.06    0.61
   7   5   2   15.96    0.73
   8  -5   2   11.36    0.53
   8  -5   2   12.07    0.57
   8  -5   2   11.47    0.64
   8   5   2   12.36    0.66
   9  -5   2   13.87    0.65
   9  -5   2   14.01    0.74
   9   5   2   13.54    0.75
  10  -5   2   18.54    0.91
  10   5   2   19.86    0.94
  10  -6  -2    1.17    0.30
  10   6  -2    1.46    0.34
   9  -6  -2    0.09    0.18
   9   6  -2    0.09    0.18
   8  -6  -2    3.81    0.43
   8   6  -2    4.28    0.44
   8   6  -2    4.68    0.33
   7  -6  -2    0.36    0.20
   7   6  -2    0.15    0.11
   6  -6  -2    3.34    0.21
   6  -6  -2    3.46    0.18
   6   6  -2    3.46    0.27
   5  -6  -2   13.30    0.41
   5  -6  -2   13.51    0.57
   5  -6  -2   13.01    0.42
   5   6  -2   13.25    0.44
   5   6  -2   13.19    0.53
   4  -6  -2    0.55    0.09
   4  -6  -2    0.43    0.14
   4  -6  -2    0.62    0.10
  -4   6   2    0.64    0.10
  -4   6   2    0.60    0.10
   4   6  -2    0.55    0.11
   3  -6  -2   27.72    0.76
   3   6  -2   26.73    0.79
  -3   6   2   27.37    0.78
  -3   6   2   26.78    0.76
   2  -6  -2  112.42    2.74
  -2  -6   2  114.32    2.78
  -2   6   2  116.60    2.76
  -2   6   2  115.34    2.74
   2   6  -2  113.76    2.78
   1  -6  -2  269.07    6.16
  -1  -6   2  266.17    6.24
  -1  -6   2  265.08    6.20
   1   6  -2  273.61    6.18
  -1   6   2  260.18    6.16
  -1   6   2  258.47    6.15
   0  -6  -2   34.77    0.98
   0  -6   2   35.08    1.01
   0  -6   2   34.69    1.01
   0   6   2   32.54    0.98
   0   6   2   34.55    0.98
   0   6  -2   34.49    0.94
   1  -6   2    5.84    0.33
   1  -6   2    6.76    0.33
   1   6   2    6.69    0.34
  -1   6  -2    6.06    0.25
  -2  -6  -2    2.03    0.18
   2  -6   2    1.97    0.22
   2  -6   2    2.37    0.22
  -2   6  -2    2.16    0.13
  -2   6  -2    2.13    0.21
   2   6   2    2.67    0.25
   3  -6   2    5.36    0.30
  -3  -6  -2    5.33    0.26
   3  -6   2    5.18    0.33
  -3   6  -2    5.22    0.30
   4  -6   2    4.61    0.29
   4  -6   2    5.80    0.37
  -4  -6  -2    5.72    0.27
   4   6   2    5.39    0.38
  -5  -6  -2   31.29    0.86
   5  -6   2   31.93    0.96
   5  -6   2   33.03    1.04
   5   6   2   28.81    1.05
   5   6   2   32.00    0.91
   6  -6   2   18.87    0.74
   6  -6   2   17.69    0.65
   6   6   2   18.79    0.79
   7  -6   2   11.97    0.58
   7  -6   2   11.78    0.51
   7   6   2   11.21    0.63
   8  -6   2   55.81    1.65
   8   6   2   54.84    1.77
   9  -6   2   48.65    1.49
   9  -6   2   46.32    1.61
   9   6   2   44.75    1.60
   9  -7  -2   16.93    0.89
   9   7  -2   16.20    0.87
   8  -7  -2   20.96    0.97
   8   7  -2   20.43    0.93
   7  -7  -2    5.61    0.47
   7   7  -2    6.13    0.47
   6  -7  -2   40.61    1.07
   6   7  -2   43.92    1.40
   5  -7  -2    0.12    0.07
   5  -7  -2    0.01    0.06
  -5   7   2    0.15    0.08
   5   7  -2    0.15    0.15
   5   7  -2    0.05    0.09
   4  -7  -2   69.92    1.68
   4  -7  -2   66.73    1.67
  -4   7   2   66.95    1.69
  -4   7   2   67.24    1.70
   4   7  -2   67.38    1.89
   3  -7  -2   10.68    0.39
  -3   7   2   10.79    0.42
  -3   7   2   10.69    0.41
   3   7  -2   11.01    0.51
   2  -7  -2   17.62    0.58
  -2  -7   2   17.11    0.63
  -2   7   2   18.47    0.60
   2   7  -2   17.54    0.65
  -2   7   2   18.61    0.60
   1  -7  -2   13.10    0.50
  -1  -7   2   12.35    0.54
  -1  -7   2   13.16    0.53
   1   7  -2   13.05    0.51
  -1   7   2   13.84    0.50
  -1   7   2   13.48    0.50
   0  -7   2   31.39    0.98
   0  -7   2   30.75    0.98
   0   7   2   30.98    0.95
   0   7  -2   33.24    0.92
   1  -7   2  105.95    2.62
   1  -7   2  103.92    2.65
   1   7   2  103.31    2.63
  -1   7  -2  103.12    2.50
   2  -7   2   38.29    1.10
   2  -7   2   35.69    1.13
  -2  -7  -2   36.87    1.06
   2   7   2   37.09    1.14
  -2   7  -2   37.52    0.96
   3  -7   2    3.49    0.26
  -3  -7  -2    3.54    0.24
   3  -7   2    2.86    0.30
   3   7   2    3.32    0.33
  -4  -7  -2    5.01    0.27
   4  -7   2    4.49    0.35
   4  -7   2    4.84    0.30
   4   7   2    4.54    0.36
   5  -7   2    2.67    0.25
   5  -7   2    2.20    0.29
   5   7   2    2.20    0.29
   6  -7   2  120.45    2.95
   6  -7   2  116.39    3.07
   6   7   2  116.55    3.15
   7  -7   2   25.83    0.87
   7  -7   2   26.02    0.98
   7   7   2   26.95    1.07
   8  -7   2    0.13    0.17
   8   7   2   -0.01    0.19
   9  -7   2    0.22    0.18
   9  -7   2    0.23    0.20
   9   7   2    0.20    0.22
   9  -8  -2    2.64    0.43
   9   8  -2    2.30    0.39
   8  -8  -2   37.44    1.44
   8   8  -2   38.15    1.41
   7   8  -2    0.65    0.25
   6   8  -2    4.63    0.46
   5   8  -2   47.13    1.49
   4  -8  -2   78.71    1.90
   4   8  -2   74.12    2.14
  -4   8   2   78.48    1.95
  -4   8   2   77.30    1.93
   3  -8  -2   13.74    0.48
  -3   8   2   13.25    0.51
  -3   8   2   13.57    0.50
   3   8  -2   13.89    0.61
  -2  -8   2    0.64    0.15
   2   8  -2    0.66    0.16
  -2   8   2    0.45    0.12
  -1  -8   2    0.05    0.11
  -1   8   2    0.11    0.10
   1   8  -2    0.21    0.11
   0  -8   2   50.78    1.44
   0  -8   2   50.11    1.44
   0   8  -2   48.45    1.34
   0   8   2   48.83    1.40
   1  -8   2    4.87    0.33
   1  -8   2    3.38    0.32
   1   8   2    4.67    0.34
  -1   8  -2    4.59    0.26
   2  -8   2   41.72    1.35
   2  -8   2   47.27    1.33
  -2   8  -2   46.79    1.18
   2   8   2   45.59    1.38
   3  -8   2    7.05    0.45
   3  -8   2    7.10    0.39
   3   8   2    6.31    0.43
  -3   8  -2    7.48    0.24
   4  -8   2    4.69    0.42
  -4  -8  -2    4.88    0.39
   4  -8   2    5.18    0.33
   4   8   2    5.97    0.43
   5  -8   2    0.07    0.15
   5  -8   2   -0.02    0.11
   5   8   2   -0.02    0.15
   6  -8   2   27.83    1.06
   6  -8   2   30.09    0.94
   6   8   2   28.13    1.11
   7  -8   2   21.15    0.90
   7   8   2   21.55    0.98
   8  -8   2    2.01    0.32
   8   8   2    1.60    0.34
   8  -9  -2   13.80    0.85
   8   9  -2   15.91    0.86
   7   9  -2   15.15    0.80
   6   9  -2   72.29    2.17
   5   9  -2   26.41    1.04
   4   9  -2    0.23    0.17
  -4   9   2    0.25    0.09
  -3   9   2    0.74    0.15
   3   9  -2    0.49    0.18
  -2   9   2    3.59    0.27
   2   9  -2    3.92    0.32
  -1  -9   2    3.50    0.34
  -1   9   2    3.83    0.29
   1   9  -2    3.28    0.28
   0  -9   2    4.45    0.36
   0  -9   2    4.31    0.34
   0   9  -2    4.41    0.30
   0   9   2    4.37    0.33
   1  -9   2   35.61    1.10
   1  -9   2   33.79    1.14
  -1   9  -2   32.66    0.98
   1   9   2   33.62    1.10
   2  -9   2    2.32    0.26
   2  -9   2    2.74    0.33
  -2   9  -2    2.39    0.19
   2   9   2    2.81    0.32
   3  -9   2   38.21    1.29
   3  -9   2   41.39    1.22
  -3   9  -2   39.39    1.00
   3   9   2   40.19    1.32
   4  -9   2   79.92    2.19
   4  -9   2   88.31    2.36
   4   9   2   81.68    2.35
   5  -9   2    0.76    0.22
   5  -9   2    0.62    0.17
   5   9   2    0.97    0.25
   6  -9   2    0.19    0.18
   6   9   2   -0.04    0.17
   7  -9   2    2.09    0.34
   7   9   2    1.85    0.36
   8  -9   2    0.96    0.27
   8   9   2    0.22    0.26
   7  10  -2   18.60    0.94
   6  10  -2    0.52    0.22
   5  10  -2   13.30    0.72
   4  10  -2    0.78    0.22
   3  10  -2    2.83    0.34
  -3  10   2    3.13    0.26
   2  10  -2    2.19    0.29
  -2  10   2    2.12    0.25
   1  10  -2    7.40    0.44
  -1  10   2    7.68    0.44
   0 -10   2   33.97    1.14
   0  10   2   32.42    1.08
   0  10  -2   31.42    1.01
   1 -10   2    0.57    0.18
   1 -10   2    0.56    0.20
   1  10   2    0.46    0.17
  -1  10  -2    0.60    0.14
   2 -10   2   10.13    0.53
   2 -10   2   11.00    0.59
  -2  10  -2   10.71    0.42
   2  10   2   11.10    0.59
   3 -10   2   12.38    0.57
   3 -10   2   11.59    0.65
   3  10   2   12.07    0.64
   4 -10   2    0.38    0.15
   4 -10   2   -0.08    0.15
   4  10   2    0.25    0.19
   5 -10   2   11.61    0.60
   5 -10   2   11.13    0.66
   5  10   2   11.25    0.70
   6 -10   2    9.00    0.61
   6  10   2    8.77    0.64
   7 -10   2    2.44    0.38
   7  10   2    2.96    0.45
   6  11  -2    5.75    0.57
   5  11  -2    3.45    0.42
   4  11  -2   27.70    1.09
   3  11  -2   27.53    1.05
   2  11  -2    4.40    0.42
  -2  11   2    3.94    0.32
   1  11  -2   -0.07    0.12
  -1  11   2   -0.03    0.11
   0  11   2   30.20    1.05
   0  11  -2   29.90    0.99
   1 -11   2    7.02    0.51
   1  11   2    6.36    0.46
  -1  11  -2    6.08    0.37
   2 -11   2   56.61    1.66
   2 -11   2   53.60    1.74
   2  11   2   55.32    1.71
   3 -11   2   13.77    0.73
   3 -11   2   12.99    0.62
   3  11   2   11.43    0.67
   4 -11   2   21.75    0.84
   4 -11   2   22.54    1.00
   4  11   2   22.87    1.00
   5 -11   2   12.83    0.75
   5  11   2   13.57    0.78
   6 -11   2    8.20    0.62
   6  11   2    7.59    0.61
   5  12  -2    0.01    0.20
   4  12  -2   33.96    1.28
   3  12  -2   12.81    0.70
   2  12  -2    7.74    0.52
  -1  12   2    0.83    0.20
   1  12  -2    0.88    0.21
   0  12  -2    0.54    0.18
   0  12   2    0.91    0.22
   1  12   2   18.13    0.82
   2 -12   2    6.89    0.55
   2  12   2    7.18    0.53
   3 -12   2   13.55    0.75
   3  12   2   13.19    0.74
   4 -12   2    0.54    0.27
   4  12   2    0.63    0.24
   3  13  -2    0.22    0.19
   2  13  -2    8.08    0.55
   1  13  -2   15.21    0.72
   0  13   2   51.98    1.64
   1  13   2    5.37    0.51
   2  13   2   -0.08    0.17
  11   0  -3    0.20    0.18
  10   0  -3   -0.11    0.13
   9   0  -3    0.19    0.16
   8   0  -3    0.06    0.12
   7   0  -3    0.07    0.11
   6   0  -3    0.10    0.11
   5   0  -3    0.11    0.09
  -5   0   3   -0.03    0.08
   4   0  -3   -0.17    0.04
  -4   0   3   -0.02    0.04
  -4   0   3   -0.01    0.09
   4   0  -3    0.15    0.10
   3   0  -3    0.23    0.09
  -3   0   3   -0.07    0.06
   3   0  -3    0.04    0.04
  -2   0   3   -0.16    0.04
   2   0  -3   -0.22    0.04
  -2   0   3   -0.25    0.07
   2   0  -3   -0.04    0.08
   1   0  -3   -0.29    0.07
  -1   0   3   -0.60    0.05
  -1   0   3   -0.52    0.06
   1   0  -3   -0.35    0.06
   1   0  -3   -0.55    0.06
   0   0  -3    0.08    0.06
   0   0   3    0.29    0.07
   0   0  -3    0.15    0.06
   1   0   3   -0.19    0.05
   1   0   3   -0.23    0.06
  -1   0  -3   -0.26    0.04
   1   0   3   -0.24    0.03
   2   0   3   -0.01    0.05
  -2   0  -3   -0.02    0.05
   2   0   3   -0.02    0.06
   3   0   3    0.02    0.06
   4   0   3   -0.02    0.07
   5   0   3    0.00    0.07
   5   0   3    0.01    0.06
   6   0   3   -0.02    0.08
   6   0   3    0.02    0.07
   6   0   3    0.21    0.08
   7   0   3    0.10    0.09
   7   0   3    0.15    0.09
   7   0   3    0.15    0.12
   7   0   3    0.00    0.12
   8   0   3   -0.07    0.11
   8   0   3   -0.09    0.08
   8   0   3    0.04    0.09
   8   0   3    0.11    0.13
   9   0   3    0.16    0.14
   9   0   3    0.05    0.13
  10   0   3    0.14    0.16
  11  -1  -3    0.30    0.21
  10  -1  -3   56.34    1.75
  10   1  -3   55.77    1.70
   9  -1  -3   18.45    0.81
   9   1  -3   19.50    0.79
   8  -1  -3    0.80    0.21
   8   1  -3    0.75    0.19
   7  -1  -3    2.46    0.28
   7   1  -3    2.30    0.26
   6  -1  -3   54.43    1.55
   6   1  -3   54.96    1.52
   6   1  -3   56.28    1.52
   5  -1  -3   14.17    0.55
  -5  -1   3   14.16    0.53
   5   1  -3   14.57    0.54
   5   1  -3   14.66    0.49
  -5   1   3   14.59    0.43
   4  -1  -3    4.84    0.28
   4   1  -3    5.09    0.27
  -4   1   3    4.76    0.20
   4   1  -3    5.22    0.24
   3  -1  -3  245.49    5.53
  -3  -1   3  246.44    5.60
   3  -1  -3  243.99    5.62
   3   1  -3  243.31    5.55
  -3   1   3  235.17    5.61
  -3   1   3  243.63    5.52
   3   1  -3  234.38    5.60
   2  -1  -3  536.36   12.63
   2  -1  -3  537.02   12.54
  -2  -1   3  545.76   12.57
  -2  -1   3  542.02   12.51
   2  -1  -3  520.14   12.07
   2   1  -3  515.80   12.21
   2   1  -3  513.64   12.65
  -2   1   3  510.08   12.42
  -2   1   3  555.15   12.08
   1  -1  -3    0.64    0.10
  -1  -1   3    0.35    0.09
   1  -1  -3    0.59    0.10
  -1  -1   3    0.34    0.09
   1   1  -3    0.21    0.07
  -1   1   3    0.33    0.09
   1   1  -3    0.28    0.09
  -1   1   3    0.50    0.09
  -1   1   3    0.45    0.07
   0  -1   3   -0.08    0.06
   0  -1  -3   -0.13    0.06
   0  -1   3    0.05    0.07
   0  -1   3    0.19    0.07
   0  -1  -3    0.06    0.05
   0   1  -3   -0.09    0.06
   0   1   3    0.03    0.05
   0   1  -3    0.00    0.06
   0   1  -3   -0.05    0.06
   0   1   3    0.07    0.07
  -1  -1  -3   58.23    1.32
  -1  -1  -3   57.48    1.40
   1  -1   3   58.18    1.36
   1  -1   3   56.54    1.42
   1   1   3   53.91    1.40
   1   1   3   58.40    1.32
  -1   1  -3   57.54    1.36
  -1   1  -3   57.69    1.42
   2  -1   3   72.19    1.71
  -2  -1  -3   73.54    1.77
   2  -1   3   71.50    1.79
  -2   1  -3   73.04    1.71
  -2   1  -3   72.82    1.79
   2   1   3   70.91    1.65
   2   1   3   74.74    1.77
   3  -1   3   68.93    1.77
   3  -1   3   71.30    1.69
   3   1   3   70.31    1.64
   3   1   3   70.86    1.75
   4  -1   3    0.61    0.12
   4  -1   3    0.66    0.10
   4   1   3    0.68    0.13
   4   1   3    0.73    0.08
   5  -1   3   79.46    2.05
   5  -1   3   79.34    1.94
   5  -1   3   80.28    1.97
   5   1   3   79.15    1.91
   5   1   3   76.61    2.01
   6  -1   3    2.28    0.19
   6  -1   3    2.31    0.25
   6  -1   3    2.47    0.21
   6  -1   3    2.73    0.20
   6   1   3    2.59    0.18
   6   1   3    2.25    0.23
   7  -1   3    0.02    0.09
   7  -1   3    0.04    0.11
   7  -1   3    0.11    0.10
   7  -1   3    0.28    0.10
   7   1   3    0.20    0.09
   7   1   3    0.19    0.12
   7   1   3    0.04    0.08
   8  -1   3   93.66    2.55
   8  -1   3   96.38    2.42
   8  -1   3   95.01    2.38
   8  -1   3   95.55    2.47
   8   1   3   92.25    2.38
   8   1   3   96.72    2.33
   8   1   3   96.82    2.51
   9  -1   3    0.03    0.11
   9  -1   3    0.13    0.15
   9  -1   3    0.01    0.11
   9   1   3    0.18    0.15
  10  -1   3    7.28    0.52
  10   1   3    8.75    0.53
  10   1   3    8.03    0.56
  11  -2  -3    2.50    0.38
  10  -2  -3    5.63    0.48
  10   2  -3    5.78    0.43
   9  -2  -3   24.57    0.80
   9  -2  -3   25.43    0.98
   9   2  -3   23.39    0.89
   8  -2  -3   10.03    0.55
   8  -2  -3   10.21    0.42
   8   2  -3   10.27    0.51
   7  -2  -3    4.57    0.35
   7  -2  -3    4.36    0.24
   7   2  -3    4.09    0.31
   6  -2  -3    0.07    0.06
   6  -2  -3    0.23    0.12
  -6   2   3    0.02    0.06
   6   2  -3    0.17    0.10
   5  -2  -3   86.43    2.22
   5  -2  -3   90.41    2.13
   5  -2  -3   91.87    2.33
  -5  -2   3   94.07    2.28
  -5   2   3   90.41    2.18
   5   2  -3   91.89    2.29
   5   2  -3   88.83    2.25
  -4  -2   3  461.03   10.89
   4  -2  -3  477.69   10.94
   4  -2  -3  474.11   10.85
   4  -2  -3  474.79   10.89
  -4   2   3  474.70   10.98
   4   2  -3  482.12   10.88
   4   2  -3  487.23   11.33
   3  -2  -3  157.06    3.59
  -3  -2   3  151.99    3.48
   3  -2  -3  155.95    3.65
  -3  -2   3  151.01    3.62
   3   2  -3  148.06    3.62
  -3   2   3  153.06    3.57
   3   2  -3  155.86    3.61
   2  -2  -3    3.24    0.20
  -2  -2   3    3.90    0.21
  -2  -2   3    3.11    0.18
   2  -2  -3    3.02    0.17
  -2  -2   3    3.03    0.13
   2   2  -3    3.14    0.18
  -2   2   3    3.07    0.17
   1  -2  -3   47.83    1.15
  -1  -2   3   46.91    1.16
  -1  -2   3   45.55    1.15
   1  -2  -3   47.74    1.15
   1   2  -3   39.29    1.14
  -1   2   3   46.92    1.15
   1   2  -3   45.13    1.16
   0  -2   3  162.50    3.74
   0  -2  -3  154.62    3.68
   0  -2  -3  165.56    3.74
   0   2   3  162.19    3.73
   0   2  -3  156.70    3.73
   1  -2   3   64.53    1.59
  -1  -2  -3   64.97    1.48
  -1  -2  -3   63.86    1.58
   1   2   3   62.45    1.58
  -1   2  -3   64.42    1.49
  -1   2  -3   63.68    1.58
  -2  -2  -3  237.19    5.46
   2  -2   3  241.89    5.47
   2  -2   3  232.59    5.43
   2   2   3  227.50    5.46
  -2   2  -3  241.65    5.37
  -2   2  -3  233.98    5.46
   3  -2   3   89.94    2.07
   3  -2   3   88.09    2.21
   3  -2   3   88.50    2.18
   3   2   3   90.36    2.21
   4  -2   3  112.30    2.63
   4  -2   3  113.99    2.78
   4  -2   3  112.28    2.74
   4   2   3  112.40    2.59
   4   2   3  113.59    2.78
   5  -2   3    0.69    0.13
   5  -2   3    0.87    0.15
   5  -2   3    0.77    0.10
   5   2   3    0.85    0.16
   5   2   3    0.86    0.09
   6  -2   3    0.76    0.11
   6  -2   3    1.00    0.18
   6  -2   3    0.91    0.15
   6   2   3    0.95    0.18
   6   2   3    0.87    0.11
   7  -2   3    0.49    0.13
   7  -2   3    0.49    0.15
   7  -2   3    0.49    0.14
   7  -2   3    0.46    0.11
   7   2   3    0.39    0.15
   7   2   3    0.53    0.10
   8  -2   3    4.95    0.29
   8  -2   3    5.00    0.38
   8  -2   3    4.84    0.31
   8  -2   3    4.51    0.34
   8   2   3    5.17    0.39
   9  -2   3    8.44    0.49
   9  -2   3    7.58    0.49
   9   2   3    7.41    0.49
  10  -2   3   -0.02    0.16
  10   2   3    0.09    0.17
  11  -3  -3    2.71    0.41
  11   3  -3    2.91    0.42
  10  -3  -3    8.31    0.58
  10   3  -3    7.95    0.54
   9  -3  -3    6.91    0.49
   9   3  -3    6.47    0.42
   8  -3  -3    2.47    0.33
   8  -3  -3    2.28    0.19
   8   3  -3    2.25    0.26
   7  -3  -3    1.37    0.23
   7  -3  -3    1.61    0.15
  -7   3   3    1.47    0.19
   7   3  -3    1.61    0.22
   6  -3  -3    0.91    0.14
   6  -3  -3    0.82    0.18
   6  -3  -3    1.04    0.10
   6   3  -3    0.93    0.16
  -6   3   3    1.13    0.15
  -5  -3   3   99.45    2.57
   5  -3  -3  103.01    2.51
   5  -3  -3  104.85    2.39
   5  -3  -3  105.91    2.65
   5   3  -3  102.08    2.57
  -5   3   3  105.05    2.51
   4  -3  -3   39.59    1.01
   4  -3  -3   36.80    1.09
  -4  -3   3   35.96    1.05
   4   3  -3   36.83    1.06
  -4   3   3   36.91    1.00
   4   3  -3   37.13    1.05
  -3  -3   3  284.68    6.64
  -3  -3   3  291.54    6.70
   3  -3  -3  288.98    6.65
   3   3  -3  305.88    6.71
   3   3  -3  281.63    6.69
  -3   3   3  281.77    6.65
  -3   3   3  292.06    6.66
  -2  -3   3   29.79    0.75
  -2  -3   3   28.35    0.82
   2  -3  -3   29.04    0.79
  -2  -3   3   29.56    0.83
  -2   3   3   28.57    0.70
  -2   3   3   28.80    0.80
  -2   3   3   28.55    0.79
   2   3  -3   28.88    0.82
   2   3  -3   29.04    0.82
  -1  -3   3   41.41    1.05
  -1  -3   3   37.97    1.08
   1  -3  -3   43.08    1.07
  -1   3   3   41.37    1.07
   1   3  -3   42.03    1.09
   0  -3  -3  408.86    9.13
   0  -3   3  351.21    8.96
   0  -3   3  384.55    8.95
   0  -3   3  390.92    8.98
   0   3  -3  419.31    9.15
   0   3   3  401.10    9.17
   1  -3   3   16.98    0.53
   1  -3   3   16.86    0.53
  -1   3  -3   15.99    0.52
   1   3   3   16.89    0.54
  -2  -3  -3    2.25    0.18
   2  -3   3    2.01    0.18
  -2  -3  -3    1.81    0.09
   2  -3   3    1.55    0.16
   2   3   3    1.80    0.19
  -2   3  -3    1.63    0.17
   3  -3   3   66.61    1.71
   3   3   3   66.95    1.73
  -3   3  -3   65.87    1.70
   4  -3   3   10.07    0.42
   4  -3   3    9.67    0.41
   4  -3   3    9.95    0.27
   4   3   3   10.51    0.45
   5  -3   3   61.88    1.46
   5  -3   3   61.95    1.65
   5  -3   3   61.11    1.63
   5   3   3   61.67    1.44
   5   3   3   59.62    1.67
   6  -3   3   26.05    0.84
   6  -3   3   25.55    0.87
   6  -3   3   26.20    0.71
   6   3   3   25.97    0.91
   6   3   3   26.62    0.68
   7  -3   3   10.06    0.37
   7  -3   3    9.82    0.49
   7  -3   3   10.23    0.47
   7   3   3    9.67    0.53
   7   3   3   10.16    0.34
   8  -3   3    4.69    0.32
   8  -3   3    3.84    0.37
   8  -3   3    4.01    0.37
   8   3   3    4.28    0.41
   9  -3   3    0.73    0.21
   9  -3   3    0.83    0.21
   9  -3   3    0.79    0.20
   9   3   3    0.93    0.24
  10   3   3   11.05    0.65
  10  -4  -3   11.84    0.71
   9  -4  -3   27.46    1.10
   9   4  -3   29.18    0.99
   8  -4  -3    0.40    0.18
   8   4  -3    0.43    0.14
   7  -4  -3    0.71    0.20
   7  -4  -3    1.21    0.11
   7  -4  -3    1.14    0.17
   7   4  -3    0.96    0.18
   6  -4  -3    0.06    0.08
   6  -4  -3   -0.14    0.10
   6  -4  -3    0.01    0.04
   6   4  -3   -0.05    0.08
   5  -4  -3   33.89    1.08
   5  -4  -3   33.69    0.80
   5  -4  -3   33.81    0.93
  -5  -4   3   33.09    1.01
   5   4  -3   33.62    1.00
  -4  -4   3    2.82    0.22
   4  -4  -3    3.06    0.19
  -4   4   3    3.03    0.27
   4   4  -3    2.78    0.22
   3  -4  -3   67.64    1.66
  -3  -4   3   64.74    1.62
  -3  -4   3   67.60    1.73
  -3   4   3   65.83    1.56
   3   4  -3   70.19    1.73
  -3   4   3   66.37    1.71
  -3   4   3   67.05    1.67
  -2  -4   3   69.04    1.75
  -2  -4   3   69.05    1.77
  -2  -4   3   67.25    1.68
   2  -4  -3   69.87    1.70
   2   4  -3   68.51    1.68
  -2   4   3   68.26    1.74
  -2   4   3   68.47    1.63
  -2   4   3   70.04    1.71
  -1  -4   3   10.22    0.40
   1  -4  -3    9.80    0.37
  -1  -4   3   10.14    0.37
   1   4  -3    9.71    0.39
  -1   4   3   10.01    0.34
  -1   4   3    9.68    0.39
  -1   4   3   10.61    0.38
   1   4  -3   10.72    0.37
   0  -4   3    1.41    0.16
   0  -4   3    1.46    0.16
   0  -4   3    1.85    0.17
   0  -4  -3    1.32    0.14
   0   4  -3    1.66    0.17
   0   4  -3    1.91    0.18
   0   4   3    1.45    0.16
   1  -4   3  166.82    3.79
   1  -4   3  160.92    3.78
  -1   4  -3  149.44    3.77
   1   4   3  160.13    3.79
  -2  -4  -3   66.93    1.73
   2  -4   3   58.81    1.62
   2  -4   3   61.93    1.62
  -2  -4  -3   62.49    1.51
  -2   4  -3   65.59    1.63
   2   4   3   62.96    1.65
   3  -4   3  380.46    8.76
  -3  -4  -3  363.59    8.66
   3  -4   3  387.09    8.78
  -3   4  -3  385.03    8.76
   3   4   3  383.02    8.80
   4  -4   3    2.06    0.21
  -4  -4  -3    2.20    0.10
   4  -4   3    2.49    0.24
  -4   4  -3    2.46    0.21
   4   4   3    1.67    0.21
   5  -4   3    0.69    0.14
   5  -4   3    0.56    0.14
   5   4   3    0.46    0.14
   6  -4   3   67.39    1.82
   6  -4   3   67.08    1.82
   6   4   3   67.45    1.89
   7  -4   3   53.24    1.50
   7  -4   3   52.59    1.52
   7   4   3   51.85    1.59
   8  -4   3   59.99    1.73
   8  -4   3   60.39    1.81
   8  -4   3   60.49    1.70
   8   4   3   61.02    1.83
   9  -4   3   53.02    1.69
   9  -4   3   54.27    1.63
   9  -4   3   55.12    1.57
   9   4   3   51.45    1.69
  10  -4   3    4.93    0.49
  10   4   3    5.49    0.54
  10  -5  -3    4.57    0.52
  10   5  -3    3.54    0.44
   9  -5  -3    6.41    0.52
   9   5  -3    5.46    0.39
   8  -5  -3    1.04    0.24
   8   5  -3    1.07    0.19
   7  -5  -3   18.39    0.81
   7  -5  -3   19.50    0.51
   7   5  -3   19.54    0.72
   6  -5  -3   73.95    1.84
   6  -5  -3   73.60    1.69
   6  -5  -3   69.50    2.05
   6   5  -3   74.88    1.94
   5  -5  -3   24.59    0.60
   5  -5  -3   24.57    0.72
   5   5  -3   24.61    0.81
   4  -5  -3    2.39    0.17
  -4   5   3    2.85    0.19
  -4   5   3    2.57    0.12
   4   5  -3    2.83    0.23
   3  -5  -3    3.17    0.20
  -3  -5   3    3.15    0.19
  -3  -5   3    3.37    0.25
  -3   5   3    3.35    0.21
  -3   5   3    3.08    0.15
   3   5  -3    3.58    0.25
   3   5  -3    2.84    0.19
  -2  -5   3  126.67    3.03
  -2  -5   3  124.81    2.95
   2  -5  -3  124.84    2.95
  -2  -5   3  122.09    3.03
  -2   5   3  120.73    2.89
   2   5  -3  123.15    2.94
  -2   5   3  122.24    2.96
  -1  -5   3  166.88    4.03
  -1  -5   3  170.01    3.99
   1  -5  -3  164.62    3.97
  -1  -5   3  169.48    4.03
   1   5  -3  168.37    3.98
  -1   5   3  164.49    3.98
  -1   5   3  167.77    3.94
   1   5  -3  178.39    4.13
   0  -5   3    1.65    0.18
   0  -5   3    1.16    0.15
   0  -5  -3    2.13    0.19
   0   5   3    1.87    0.19
   0   5  -3    2.20    0.20
   0   5   3    1.65    0.17
   0   5  -3    2.21    0.21
   1  -5   3    2.79    0.22
   1  -5   3    3.23    0.23
  -1   5  -3    3.22    0.16
   1   5   3    3.26    0.23
  -1   5  -3    3.24    0.23
   2  -5   3  159.36    3.87
  -2  -5  -3  161.34    3.78
   2  -5   3  161.72    3.90
  -2   5  -3  162.46    3.68
   2   5   3  164.43    3.92
  -2   5  -3  163.34    3.89
  -3  -5  -3  405.19    9.59
   3  -5   3  427.03    9.70
   3  -5   3  415.62    9.65
   3   5   3  428.10    9.72
  -3   5  -3  418.42    9.66
   4  -5   3   41.38    1.19
  -4  -5  -3   41.46    1.03
   4  -5   3   42.54    1.23
   4   5   3   42.43    1.27
  -5  -5  -3    1.05    0.08
   5  -5   3    1.23    0.18
   5  -5   3    0.86    0.17
   5   5   3    1.05    0.21
   6  -5   3    6.80    0.41
   6  -5   3    7.34    0.39
   6   5   3    6.83    0.45
   7  -5   3    0.68    0.16
   7  -5   3    0.38    0.15
   7   5   3    0.46    0.18
   8  -5   3    3.89    0.36
   8  -5   3    3.93    0.34
   8   5   3    3.77    0.41
   9  -5   3   21.29    0.94
   9  -5   3   20.81    0.82
   9   5   3   20.51    0.94
  10  -6  -3    9.00    0.66
  10   6  -3    7.71    0.61
   9  -6  -3    0.37    0.23
   9   6  -3    0.50    0.23
   8  -6  -3   -0.13    0.16
   8   6  -3    0.17    0.12
   7  -6  -3   39.76    1.36
   7   6  -3   38.31    1.19
   6  -6  -3   70.00    2.01
   6  -6  -3   67.52    1.72
   6   6  -3   69.59    1.86
   5  -6  -3  101.06    2.42
   5   6  -3   99.13    2.55
   4  -6  -3   44.18    1.17
  -4   6   3   44.82    1.19
   4   6  -3   44.53    1.17
  -4   6   3   45.19    1.12
   3  -6  -3   56.35    1.48
  -3  -6   3   58.48    1.50
   3   6  -3   59.59    1.50
  -3   6   3   57.44    1.44
  -3   6   3   58.07    1.50
   2  -6  -3  204.26    4.84
  -2  -6   3  204.06    4.86
  -2  -6   3  206.93    4.96
  -2   6   3  204.56    4.86
   2   6  -3  220.61    4.96
  -2   6   3  201.35    4.80
   1  -6  -3   28.07    0.84
  -1  -6   3   28.66    0.86
  -1  -6   3   29.80    0.91
  -1   6   3   28.34    0.85
  -1   6   3   26.99    0.81
   0  -6   3   94.27    2.32
   0  -6   3   81.82    2.31
   0   6   3   97.26    2.33
   0   6   3   94.01    2.29
   1  -6   3   43.47    1.22
   1  -6   3   42.39    1.23
   1   6   3   43.83    1.24
  -1   6  -3   42.48    1.09
   2  -6   3    5.51    0.34
   2  -6   3    5.35    0.31
  -2  -6  -3    5.44    0.26
  -2   6  -3    5.62    0.20
   2   6   3    5.91    0.35
   3  -6   3   74.95    2.07
  -3  -6  -3   78.72    1.93
   3  -6   3   82.21    2.05
   3   6   3   79.56    2.12
  -4  -6  -3  170.32    3.96
   4  -6   3  168.61    4.17
   4  -6   3  167.98    4.11
   4   6   3  174.44    4.22
   5  -6   3   24.27    0.81
   5  -6   3   24.39    0.87
  -5  -6  -3   23.64    0.65
   5   6   3   24.34    0.91
   6  -6   3   19.74    0.78
   6  -6   3   21.11    0.74
   6   6   3   19.41    0.84
   7  -6   3   30.11    1.01
   7  -6   3   31.41    1.08
   7   6   3   32.02    1.17
   8  -6   3    3.28    0.36
   8   6   3    2.82    0.38
   9  -6   3   11.69    0.63
   9   6   3   12.93    0.75
   9  -7  -3   17.76    0.92
   9   7  -3   17.34    0.89
   8  -7  -3   52.17    1.75
   8   7  -3   51.66    1.71
   8   7  -3   52.69    1.53
   7  -7  -3    0.44    0.20
   7   7  -3    0.26    0.14
   5  -7  -3   14.34    0.48
  -5   7   3   14.00    0.42
   4  -7  -3  119.60    2.87
  -4   7   3  118.93    2.89
  -4   7   3  119.67    2.84
  -3  -7   3  121.01    2.96
   3  -7  -3  120.47    2.92
  -3   7   3  122.20    2.96
  -3   7   3  120.49    2.89
   2  -7  -3   85.23    2.10
  -2  -7   3   82.96    2.13
  -2   7   3   82.00    2.11
  -2   7   3   83.43    2.07
  -1  -7   3    2.11    0.22
  -1  -7   3    2.35    0.26
  -1   7   3    2.07    0.21
   1   7  -3    2.04    0.21
  -1   7   3    1.98    0.20
   0  -7   3    0.18    0.12
   0  -7   3    0.05    0.10
   0   7   3    0.17    0.11
   0   7  -3    0.26    0.09
   1  -7   3   15.32    0.60
   1  -7   3   16.14    0.62
  -1   7  -3   14.99    0.49
   1   7   3   15.13    0.61
  -2  -7  -3   18.70    0.62
   2  -7   3   18.96    0.68
   2  -7   3   18.69    0.71
   2   7   3   17.76    0.70
  -2   7  -3   18.50    0.52
   3  -7   3   47.15    1.35
   3  -7   3   45.93    1.40
  -3  -7  -3   46.52    1.26
   3   7   3   49.54    1.44
   4  -7   3   29.62    1.02
   4  -7   3   30.39    0.95
  -4  -7  -3   29.12    0.83
   4   7   3   28.48    1.03
   5  -7   3    0.91    0.21
   5  -7   3    0.76    0.17
   5   7   3    0.90    0.22
   6  -7   3   80.72    2.12
   6  -7   3   78.49    2.21
   6   7   3   78.71    2.28
   7  -7   3   33.18    1.06
   7  -7   3   30.92    1.13
   7   7   3   33.42    1.24
   8  -7   3    7.85    0.52
   8   7   3    8.00    0.59
   9  -7   3    2.83    0.43
   9  -7   3    3.23    0.39
   9   7   3    2.66    0.40
   9  -8  -3   75.70    2.38
   9   8  -3   72.25    2.31
   8  -8  -3   53.11    1.79
   8   8  -3   49.88    1.73
   7  -8  -3    0.00    0.15
   7   8  -3   -0.24    0.15
   6   8  -3    6.25    0.48
   5   8  -3    0.31    0.18
   4  -8  -3   64.82    1.63
  -4   8   3   62.52    1.65
  -4   8   3   63.64    1.62
   4   8  -3   63.11    1.83
  -3   8   3   27.08    0.82
  -3   8   3   28.64    0.87
   3   8  -3   27.49    0.95
  -2  -8   3   12.56    0.54
  -2   8   3   12.16    0.51
   2   8  -3   12.21    0.54
  -2   8   3   14.82    0.72
  -1  -8   3   17.27    0.67
  -1  -8   3   18.43    0.71
   1   8  -3   16.22    0.62
  -1   8   3   17.13    0.64
   0  -8   3    0.76    0.18
   0  -8   3    0.99    0.19
   0   8   3    0.64    0.16
   0   8  -3    0.56    0.12
   1  -8   3   19.90    0.75
   1  -8   3   19.96    0.77
  -1   8  -3   20.44    0.63
   1   8   3   21.19    0.78
   2  -8   3  131.91    3.35
   2  -8   3  129.77    3.28
  -2   8  -3  131.86    3.09
   2   8   3  132.51    3.35
  -3  -8  -3    2.42    0.23
   3  -8   3    2.64    0.32
   3  -8   3    1.99    0.25
   3   8   3    1.95    0.28
   4  -8   3    1.48    0.22
   4  -8   3    1.77    0.27
   4   8   3    1.59    0.28
   5  -8   3    1.58    0.28
   5  -8   3    1.57    0.23
   5   8   3    1.29    0.27
   6  -8   3    7.30    0.42
   6  -8   3    7.68    0.51
   6   8   3    6.72    0.54
   7  -8   3   67.27    2.01
   7   8   3   67.46    2.11
   8  -8   3    2.01    0.34
   8   8   3    2.23    0.38
   8  -9  -3    9.52    0.70
   8   9  -3   10.27    0.70
   7  -9  -3    3.16    0.44
   7   9  -3    3.33    0.44
   6   9  -3    4.02    0.43
   5   9  -3    5.41    0.45
  -4   9   3    1.13    0.17
   4   9  -3    0.76    0.21
   3   9  -3   60.70    1.78
  -3   9   3   62.56    1.67
  -2  -9   3    9.61    0.49
  -2   9   3    9.34    0.46
   2   9  -3   10.11    0.50
  -1  -9   3   16.78    0.69
  -1   9   3   16.24    0.65
   1   9  -3   16.90    0.64
   0  -9   3    1.20    0.23
   0  -9   3    1.32    0.23
   0   9  -3    1.21    0.18
   0   9   3    1.36    0.22
   1  -9   3   65.12    1.90
   1  -9   3   68.70    1.88
  -1   9  -3   66.31    1.71
   1   9   3   66.36    1.88
   2  -9   3   73.90    2.05
   2  -9   3   67.56    1.96
   2   9   3   72.13    2.03
  -2   9  -3   73.74    1.78
   3  -9   3   10.25    0.56
   3  -9   3    9.01    0.49
   3   9   3    8.86    0.54
   4  -9   3   19.20    0.74
   4  -9   3   19.45    0.83
   4   9   3   19.62    0.86
   5  -9   3   23.50    0.84
   5  -9   3   21.74    0.93
   5   9   3   24.47    1.00
   6  -9   3   13.80    0.72
   6   9   3   12.92    0.74
   7  -9   3    1.89    0.34
   7   9   3    1.92    0.36
   7 -10  -3    1.80    0.37
   7  10  -3    1.58    0.35
   6  10  -3   37.73    1.40
   5  10  -3    0.07    0.18
   4  10  -3    0.57    0.20
  -4  10   3    1.09    0.17
  -3  10   3   17.23    0.66
   3  10  -3   17.36    0.76
   2  10  -3    3.51    0.36
  -2  10   3    3.69    0.33
  -1 -10   3   85.87    2.43
   1  10  -3   93.05    2.39
  -1  10   3   91.35    2.39
   0 -10   3    9.72    0.55
   0 -10   3    9.92    0.55
   0  10   3    9.76    0.52
   0  10  -3   10.53    0.48
   1 -10   3   23.21    0.94
   1 -10   3   26.25    0.94
   1  10   3   23.81    0.92
  -1  10  -3   24.97    0.79
   2 -10   3    6.61    0.43
   2 -10   3    7.05    0.50
  -2  10  -3    7.15    0.32
   2  10   3    6.34    0.47
   3 -10   3   29.11    1.11
   3 -10   3   30.86    1.03
   3  10   3   28.30    1.10
   4 -10   3    0.53    0.17
   4 -10   3    0.32    0.19
   4  10   3    0.07    0.18
   5 -10   3    1.89    0.27
   5 -10   3    1.14    0.27
   5  10   3    0.97    0.29
   6 -10   3    0.90    0.26
   6  10   3    0.58    0.24
   7 -10   3    7.52    0.58
   7  10   3    7.14    0.60
   6  11  -3   19.10    0.94
   5  11  -3   25.28    1.07
   4  11  -3    1.19    0.27
   3  11  -3    1.41    0.27
  -3  11   3    1.49    0.22
  -2  11   3    0.01    0.12
   2  11  -3    0.08    0.14
  -1 -11   3   -0.03    0.16
  -1  11   3    0.14    0.15
   1  11  -3   -0.07    0.13
   0 -11   3    2.62    0.36
   0  11   3    2.03    0.30
   0  11  -3    1.71    0.24
   1 -11   3    1.54    0.28
   1 -11   3    1.56    0.30
  -1  11  -3    1.77    0.22
   1  11   3    1.72    0.29
   2 -11   3    9.34    0.55
   2 -11   3    8.51    0.56
   2  11   3    9.26    0.57
   3 -11   3   16.69    0.83
   3 -11   3   16.43    0.73
   3  11   3   15.98    0.80
   4 -11   3   21.68    0.84
   4 -11   3   19.80    0.95
   4  11   3   19.45    0.94
   5 -11   3    0.36    0.22
   5  11   3    0.23    0.22
   6  11   3    0.82    0.32
   5  12  -3    1.32    0.32
   4  12  -3   18.27    0.87
   3  12  -3   46.09    1.53
   2  12  -3   33.74    1.20
  -2  12   3   34.50    1.14
  -1  12   3    4.90    0.40
   1  12  -3    5.63    0.41
   0  12  -3   11.78    0.55
   0  12   3    9.76    0.59
   1 -12   3  127.26    3.42
   1  12   3  124.80    3.35
   2 -12   3    5.39    0.52
   2  12   3    3.94    0.45
   3 -12   3    0.63    0.22
   3 -12   3    0.62    0.26
   3  12   3    0.79    0.26
   4 -12   3   32.85    1.31
   4  12   3   32.10    1.29
   3  13  -3    0.06    0.19
   2  13  -3    0.05    0.17
   1  13  -3    3.35    0.45
  -1  13   3    4.08    0.46
   0  13   3   41.38    1.41
   1  13   3    0.48    0.22
   2  13   3    1.31    0.31
  11   0  -4   19.28    0.90
  10   0  -4   59.77    1.84
   9   0  -4   97.88    2.67
   8   0  -4   64.00    1.85
   7   0  -4    0.25    0.13
   7   0  -4    0.23    0.10
   6   0  -4  145.73    3.54
   6   0  -4  139.47    3.38
   5   0  -4  161.44    3.96
  -5   0   4  164.55    3.75
   5   0  -4  165.70    3.83
  -4   0   4   20.04    0.53
   4   0  -4   20.28    0.67
   4   0  -4   20.50    0.57
  -3   0   4  144.32    3.32
   3   0  -4  143.37    3.32
   3   0  -4  142.23    3.43
  -3   0   4  145.57    3.43
   2   0  -4  384.70    8.48
   2   0  -4  364.71    8.52
  -2   0   4  368.64    8.52
   2   0  -4  342.57    8.60
  -2   0   4  356.65    8.48
   1   0  -4   39.19    1.01
  -1   0   4   40.73    1.04
   1   0  -4   39.45    1.04
  -1   0   4   41.28    1.05
   1   0  -4   39.50    1.04
  -1   0   4   39.63    1.01
   0   0   4   32.91    0.87
   0   0  -4   34.90    0.85
   0   0   4   34.31    0.87
   0   0  -4   31.34    0.86
   0   0  -4   32.72    0.87
   0   0   4   33.38    0.85
  -1   0  -4    8.58    0.27
   1   0   4    8.33    0.27
   1   0   4    8.24    0.32
   1   0   4    8.36    0.30
  -1   0  -4    8.46    0.30
  -2   0  -4  223.81    5.04
   2   0   4  223.08    5.04
   2   0   4  216.76    5.10
   2   0   4  210.99    4.99
   3   0   4   13.53    0.45
   3   0   4   13.80    0.51
  -3   0  -4   13.53    0.45
   4   0   4  120.29    2.99
   4   0   4  121.87    2.90
   5   0   4  117.80    2.87
   5   0   4  116.06    2.82
   5   0   4  120.09    2.97
   6   0   4   53.76    1.53
   6   0   4   51.77    1.37
   6   0   4   50.90    1.41
   7   0   4  226.06    5.38
   7   0   4  224.43    5.57
   7   0   4  235.24    5.46
   7   0   4  231.34    5.40
   8   0   4   78.37    2.23
   8   0   4   79.76    2.11
   8   0   4   79.13    2.05
   8   0   4   78.44    2.01
   9   0   4   40.67    1.38
   9   0   4   40.36    1.26
  10   0   4   15.26    0.78
  11  -1  -4    1.79    0.34
  11   1  -4    2.01    0.34
  10  -1  -4    0.18    0.17
  10   1  -4    0.05    0.16
   9  -1  -4    1.25    0.25
   9   1  -4    0.90    0.22
   8  -1  -4    2.39    0.23
   8  -1  -4    2.36    0.31
   8   1  -4    2.24    0.28
   7  -1  -4   70.63    1.90
   7  -1  -4   65.89    1.68
   7   1  -4   64.81    1.85
   6  -1  -4    8.71    0.32
   6  -1  -4    8.99    0.45
   6   1  -4    8.96    0.44
   6   1  -4    8.35    0.37
  -6   1   4    9.26    0.31
   5  -1  -4    2.74    0.15
  -5  -1   4    3.18    0.31
   5  -1  -4    2.26    0.24
   5   1  -4    2.43    0.19
   5   1  -4    3.24    0.25
  -5   1   4    2.57    0.15
   4  -1  -4   25.99    0.66
   4  -1  -4   27.04    0.82
  -4   1   4   25.97    0.81
   4   1  -4   24.99    0.73
  -4   1   4   25.50    0.69
   4   1  -4   26.29    0.81
  -3  -1   4   80.97    2.02
   3  -1  -4   83.70    2.04
  -3  -1   4   79.67    1.96
   3  -1  -4   83.17    1.88
   3  -1  -4   83.25    2.00
   3   1  -4   80.80    2.03
   3   1  -4   82.59    1.96
  -3   1   4   77.28    2.02
   2  -1  -4   31.83    0.86
  -2  -1   4   31.45    0.83
   2  -1  -4   32.20    0.77
   2  -1  -4   33.96    0.88
  -2  -1   4   32.52    0.88
  -2   1   4   33.33    0.87
  -2   1   4   32.49    0.77
   2   1  -4   27.33    0.86
  -2   1   4   31.25    0.86
   2   1  -4   31.75    0.83
   1  -1  -4   36.78    0.93
  -1  -1   4   35.29    0.93
  -1  -1   4   37.49    0.95
   1  -1  -4   34.44    0.88
  -1   1   4   36.15    0.89
   1   1  -4   38.11    0.93
  -1   1   4   35.39    0.92
   1   1  -4   34.75    0.94
  -1   1   4   34.41    0.94
   0  -1   4   61.25    1.48
   0  -1   4   60.68    1.50
   0  -1  -4   60.47    1.51
   0  -1  -4   61.93    1.47
   0  -1   4   59.54    1.51
   0   1   4   58.32    1.51
   0   1   4   65.05    1.50
   0   1  -4   59.62    1.50
   0   1  -4   63.41    1.49
   0   1  -4   61.70    1.52
   0   1   4   59.25    1.46
   1  -1   4    1.44    0.11
  -1  -1  -4    1.54    0.14
  -1  -1  -4    1.42    0.08
   1  -1   4    1.01    0.10
   1  -1   4    1.07    0.13
  -1   1  -4    1.50    0.15
  -1   1  -4    1.59    0.11
   1   1   4    1.37    0.08
   1   1   4    1.12    0.12
   2  -1   4    0.04    0.05
  -2  -1  -4    0.12    0.07
   2  -1   4    0.11    0.08
   2   1   4    0.15    0.03
   2   1   4    0.07    0.07
  -2   1  -4    0.09    0.05
  -2   1  -4    0.29    0.09
   3  -1   4    0.67    0.09
   3  -1   4    0.64    0.14
  -3  -1  -4    0.92    0.13
  -3   1  -4    0.76    0.09
   3   1   4    0.55    0.12
   4  -1   4    0.81    0.10
   4  -1   4    0.88    0.15
   4   1   4    0.80    0.08
   4   1   4    0.82    0.14
   5  -1   4    4.27    0.24
   5  -1   4    5.53    0.34
   5   1   4    5.09    0.22
   5   1   4    4.62    0.29
   6  -1   4   17.18    0.59
   6  -1   4   16.48    0.57
   6  -1   4   17.46    0.61
   6  -1   4   17.50    0.68
   6   1   4   17.74    0.64
   6   1   4   16.35    0.53
   7  -1   4    0.62    0.18
   7  -1   4    0.67    0.14
   7  -1   4    0.73    0.15
   7  -1   4    0.65    0.14
   7   1   4    0.97    0.13
   7   1   4    0.63    0.17
   8  -1   4    2.97    0.29
   8  -1   4    2.71    0.33
   8  -1   4    3.17    0.26
   8  -1   4    3.21    0.29
   8   1   4    3.31    0.24
   8   1   4    3.49    0.34
   9  -1   4   -0.13    0.12
   9   1   4   -0.04    0.16
   9   1   4    0.44    0.17
  10  -1   4    5.47    0.52
  10   1   4    5.75    0.58
  10   1   4    5.28    0.53
  11  -2  -4    0.53    0.24
  10  -2  -4   16.78    0.82
  10   2  -4   15.98    0.75
   9  -2  -4    1.53    0.28
   9   2  -4    1.37    0.25
   8  -2  -4    0.17    0.08
   8  -2  -4    0.27    0.16
   8   2  -4    0.25    0.14
   7  -2  -4    2.77    0.18
   7  -2  -4    2.17    0.27
   7  -2  -4    2.39    0.16
  -7   2   4    2.38    0.18
   7   2  -4    2.17    0.26
   6  -2  -4   32.98    0.86
   6  -2  -4   34.88    1.09
  -6   2   4   33.90    0.91
   6   2  -4   33.23    1.04
  -5  -2   4  291.56    6.67
   5  -2  -4  277.25    6.49
   5  -2  -4  279.89    6.34
   5  -2  -4  281.67    6.59
   5   2  -4  275.27    6.55
   5   2  -4  276.02    6.49
  -5   2   4  275.12    6.42
   4  -2  -4  149.45    3.49
   4  -2  -4  149.56    3.56
  -4  -2   4  145.03    3.32
  -4  -2   4  144.79    3.52
  -4   2   4  148.28    3.44
   4   2  -4  144.31    3.48
   4   2  -4  143.87    3.53
  -3  -2   4  104.84    2.56
   3  -2  -4  106.36    2.53
   3  -2  -4  107.76    2.58
  -3  -2   4  106.83    2.53
   3   2  -4   98.95    2.51
   3   2  -4  104.31    2.56
  -2  -2   4   64.78    1.73
   2  -2  -4   71.71    1.72
  -2  -2   4   72.14    1.72
   2  -2  -4   72.21    1.74
   2   2  -4   67.71    1.74
  -2   2   4   67.13    1.72
   2   2  -4   69.00    1.71
  -2   2   4   70.88    1.60
  -1  -2   4  263.18    6.04
  -1  -2   4  255.51    6.04
   1  -2  -4  267.13    6.04
   1  -2  -4  261.52    6.10
  -1   2   4  268.03    6.05
   1   2  -4  248.21    6.04
   1   2  -4  271.67    6.04
   0  -2  -4  751.16   16.34
   0  -2   4  732.73   16.48
   0  -2   4  696.63   16.66
   0  -2  -4  674.09   16.37
   0   2   4  707.96   16.39
   0   2  -4  685.54   16.54
   0   2  -4  663.83   15.98
   0   2  -4  693.48   16.24
  -1  -2  -4  245.76    5.75
   1  -2   4  255.82    5.79
   1  -2   4  247.24    5.81
   1  -2   4  249.17    5.78
  -1   2  -4  254.56    5.82
   1   2   4  258.17    5.81
  -1   2  -4  246.63    5.84
  -2  -2  -4   44.47    1.19
   2  -2   4   45.56    1.21
   2  -2   4   45.34    1.09
  -2   2  -4   44.74    1.08
  -2   2  -4   46.69    1.21
   2   2   4   43.61    1.19
   3  -2   4  222.21    5.28
   3  -2   4  223.16    5.13
  -3  -2  -4  220.05    5.26
   3   2   4  227.88    5.27
  -3   2  -4  230.53    5.28
   4  -2   4   42.97    1.18
   4  -2   4   42.14    1.07
   4   2   4   42.90    1.20
   5  -2   4   23.00    0.73
   5  -2   4   22.57    0.64
   5  -2   4   20.79    0.76
   5   2   4   22.73    0.57
   5   2   4   23.06    0.77
   6  -2   4   46.11    1.27
   6  -2   4   45.63    1.18
   6  -2   4   43.95    1.33
   6   2   4   44.13    1.31
   6   2   4   44.17    1.11
   7  -2   4    0.17    0.11
   7  -2   4   -0.14    0.08
   7  -2   4    0.11    0.12
   7  -2   4   -0.10    0.07
   7   2   4   -0.07    0.12
   7   2   4    0.04    0.06
   8  -2   4    2.10    0.24
   8  -2   4    1.93    0.25
   8  -2   4    1.87    0.21
   8  -2   4    1.45    0.25
   8   2   4    1.94    0.28
   9  -2   4   44.45    1.37
   9  -2   4   43.33    1.43
   9   2   4   42.77    1.41
  10  -2   4    6.69    0.51
  10   2   4    6.88    0.57
  10   2   4    6.87    0.51
  11  -3  -4   -0.19    0.17
  10  -3  -4   19.79    0.92
  10   3  -4   19.16    0.81
   9  -3  -4   27.16    1.07
   9   3  -4   26.38    0.97
   8  -3  -4    1.42    0.26
   8  -3  -4    1.82    0.16
   8   3  -4    1.66    0.24
   7  -3  -4    0.18    0.06
   7  -3  -4    0.37    0.18
   7  -3  -4    0.16    0.06
   7   3  -4    0.84    0.18
  -7   3   4    0.17    0.10
   6  -3  -4   15.12    0.39
   6  -3  -4   14.41    0.63
   6  -3  -4   14.46    0.54
   6  -3  -4   14.92    0.39
   6   3  -4   14.38    0.59
  -6   3   4   14.83    0.51
   5  -3  -4   52.52    1.37
   5  -3  -4   50.65    1.47
  -5   3   4   51.97    1.35
   5   3  -4   51.49    1.43
  -4  -3   4    7.26    0.23
  -4  -3   4    6.59    0.35
   4  -3  -4    7.62    0.33
   4  -3  -4    7.83    0.39
   4   3  -4    7.11    0.35
   4   3  -4    7.77    0.40
  -4   3   4    7.30    0.31
   3  -3  -4    4.67    0.24
  -3  -3   4    4.40    0.19
  -3  -3   4    4.53    0.27
   3  -3  -4    4.26    0.28
  -3  -3   4    4.74    0.27
  -3   3   4    4.63    0.24
   3   3  -4    5.10    0.27
  -3   3   4    4.36    0.24
   3   3  -4    4.63    0.27
   2  -3  -4   41.34    1.08
  -2  -3   4   40.94    1.10
  -2  -3   4   41.20    1.03
  -2  -3   4   40.50    1.11
   2  -3  -4   41.15    1.11
   2   3  -4   42.74    1.12
   2   3  -4   38.63    1.09
  -2   3   4   39.36    1.08
  -1  -3   4   32.75    0.88
   1  -3  -4   29.91    0.84
  -1  -3   4   28.49    0.86
  -1  -3   4   29.78    0.83
   1  -3  -4   31.79    0.86
  -1   3   4   31.20    0.86
   1   3  -4   31.70    0.87
   1   3  -4   31.34    0.88
   0  -3  -4  486.94   10.99
   0  -3   4  451.25   11.14
   0  -3  -4  458.67   11.05
   0  -3   4  474.25   10.81
   0  -3   4  478.04   11.06
   0   3  -4  467.99   10.81
   0   3   4  466.74   10.80
   1  -3   4    5.70    0.28
  -1  -3  -4    5.52    0.27
  -1  -3  -4    5.26    0.19
   1  -3   4    5.45    0.27
   1   3   4    5.49    0.28
  -1   3  -4    5.00    0.19
  -1   3  -4    4.78    0.26
  -2  -3  -4   36.11    1.00
   2  -3   4   35.13    0.99
   2  -3   4   35.15    0.98
  -2   3  -4   35.41    0.99
   2   3   4   33.59    0.99
  -2   3  -4   33.78    0.83
   3  -3   4   12.81    0.50
   3  -3   4   13.23    0.33
   3  -3   4   12.70    0.49
   3   3   4   13.00    0.51
  -3   3  -4   13.03    0.50
   4  -3   4    4.58    0.28
   4  -3   4    4.13    0.28
   4  -3   4    4.08    0.15
   4   3   4    4.21    0.29
   5  -3   4   16.59    0.60
   5  -3   4   15.87    0.62
   5  -3   4   16.04    0.45
   5   3   4   16.15    0.64
   6  -3   4  156.73    3.88
   6  -3   4  159.47    3.70
   6  -3   4  162.36    3.95
   6   3   4  158.91    3.95
   7  -3   4   22.42    0.84
   7  -3   4   23.06    0.79
   7  -3   4   23.28    0.66
   7   3   4   20.69    0.84
   8  -3   4    7.39    0.42
   8  -3   4    7.63    0.48
   8  -3   4    8.02    0.47
   8   3   4    7.21    0.49
   9  -3   4   15.07    0.70
   9  -3   4   14.59    0.71
   9  -3   4   14.30    0.74
   9   3   4   14.04    0.72
  10   3   4    0.12    0.18
  10  -4  -4    0.61    0.25
  10   4  -4    0.02    0.24
   9  -4  -4    2.89    0.38
   9   4  -4    3.96    0.35
   8  -4  -4   70.99    2.10
   8   4  -4   72.33    1.99
   7  -4  -4    1.60    0.26
   7   4  -4    1.41    0.22
   6  -4  -4   24.35    0.89
   6  -4  -4   23.54    0.74
   6   4  -4   22.12    0.79
   5  -4  -4    0.42    0.16
   5  -4  -4    0.59    0.12
   5   4  -4    0.37    0.13
  -4  -4   4   23.84    0.85
   4  -4  -4   23.41    0.81
   4  -4  -4   23.74    0.71
  -4  -4   4   23.69    0.63
   4   4  -4   24.10    0.78
  -3  -4   4   34.84    0.92
  -3  -4   4   35.91    1.04
  -3  -4   4   35.86    1.04
   3  -4  -4   35.16    0.98
   3   4  -4   38.11    1.05
  -3   4   4   35.17    0.84
  -3   4   4   35.05    1.00
  -3   4   4   35.85    0.99
  -2  -4   4   45.03    1.20
  -2  -4   4   42.44    1.19
  -2  -4   4   40.82    1.11
   2  -4  -4   44.68    1.16
  -2   4   4   43.02    1.17
  -2   4   4   45.13    1.18
   2   4  -4   43.74    1.21
   2   4  -4   41.86    1.19
  -2   4   4   42.63    1.06
  -1  -4   4   74.67    1.87
   1  -4  -4   70.88    1.83
  -1  -4   4   71.50    1.86
  -1  -4   4   75.46    1.82
  -1   4   4   73.57    1.84
   1   4  -4   73.79    1.86
   0  -4   4   65.93    1.70
   0  -4   4   70.36    1.74
   0  -4   4   63.88    1.72
   0  -4  -4   67.78    1.71
   0   4   4   67.67    1.72
   0   4  -4   67.26    1.72
  -1  -4  -4  131.01    3.07
   1  -4   4  122.67    3.05
  -1   4  -4  128.22    3.07
   1   4   4  123.22    3.06
   2  -4   4   13.57    0.48
   2  -4   4   11.13    0.45
  -2   4  -4   10.20    0.28
  -2   4  -4   11.00    0.45
   2   4   4   10.85    0.46
   3  -4   4   11.74    0.48
   3  -4   4   11.36    0.48
  -3   4  -4   13.94    0.52
   3   4   4   12.91    0.52
   4  -4   4    5.97    0.34
   4  -4   4    6.47    0.35
   4   4   4    5.08    0.35
   5  -4   4   21.70    0.76
   5  -4   4   20.49    0.75
   5   4   4   22.29    0.81
   6  -4   4    1.70    0.23
   6  -4   4    2.33    0.27
   6   4   4    2.07    0.27
   7  -4   4    2.77    0.28
   7  -4   4    2.37    0.28
   7   4   4    2.64    0.34
   8  -4   4    7.82    0.46
   8  -4   4    7.81    0.51
   8  -4   4    7.93    0.48
   8   4   4    8.10    0.54
   9  -4   4    1.56    0.28
   9  -4   4    1.88    0.31
   9  -4   4    1.83    0.26
   9   4   4    1.52    0.31
  10  -5  -4   12.63    0.77
   9  -5  -4    0.16    0.20
   9   5  -4    0.05    0.12
   8  -5  -4   14.51    0.75
   8   5  -4   14.18    0.64
   7  -5  -4   37.48    1.29
   7   5  -4   37.96    1.18
   6  -5  -4    3.42    0.24
   6  -5  -4    2.84    0.32
   6   5  -4    3.61    0.29
   5  -5  -4   79.80    2.19
   5  -5  -4   80.05    2.00
   5   5  -4   79.91    2.10
   4  -5  -4    2.20    0.19
  -4  -5   4    1.80    0.15
   4   5  -4    2.12    0.23
  -4   5   4    1.77    0.18
  -3  -5   4   26.02    0.85
   3  -5  -4   25.75    0.77
  -3  -5   4   25.61    0.74
  -3   5   4   25.90    0.67
   3   5  -4   26.70    0.84
  -3   5   4   26.31    0.79
  -2  -5   4    8.89    0.42
   2  -5  -4    9.82    0.39
  -2  -5   4   10.25    0.39
  -2   5   4   10.53    0.41
  -2   5   4    9.72    0.33
  -1  -5   4   21.82    0.71
   1  -5  -4   20.12    0.65
  -1  -5   4   21.73    0.66
  -1   5   4   17.76    0.59
  -1   5   4   21.74    0.67
   0  -5   4  131.69    3.34
   0  -5  -4  143.44    3.36
   0  -5   4  140.10    3.37
   0   5   4  140.07    3.36
   1  -5   4  111.49    2.66
   1  -5   4  101.19    2.64
   1   5   4  108.24    2.67
   2  -5   4   63.42    1.74
   2  -5   4   66.62    1.76
   2   5   4   67.37    1.78
  -2   5  -4   67.80    1.54
  -2   5  -4   67.11    1.53
   3  -5   4   28.76    0.93
  -3  -5  -4   29.83    0.76
   3  -5   4   30.98    0.93
   3   5   4   29.93    0.97
   4  -5   4    1.89    0.22
   4  -5   4    1.86    0.24
   4   5   4    1.85    0.25
   5  -5   4    5.00    0.33
   5  -5   4    4.68    0.34
   5   5   4    4.39    0.36
   6  -5   4    1.10    0.20
   6  -5   4    0.56    0.18
   6   5   4    1.06    0.24
   7  -5   4    1.78    0.25
   7  -5   4    1.58    0.24
   7   5   4    2.15    0.30
   8  -5   4    9.80    0.54
   8  -5   4   11.33    0.57
   8   5   4   10.22    0.63
   9  -5   4   10.82    0.66
   9  -5   4   12.38    0.62
   9   5   4   11.78    0.72
  10  -6  -4    9.12    0.67
  10   6  -4    8.28    0.63
   9  -6  -4   10.53    0.69
   9   6  -4   11.69    0.64
   8  -6  -4    2.54    0.36
   8   6  -4    2.87    0.31
   7  -6  -4    0.30    0.19
   7   6  -4    0.15    0.13
   6  -6  -4   27.37    0.81
   6  -6  -4   26.63    1.02
   6   6  -4   26.93    0.92
   5  -6  -4   56.53    1.48
   5  -6  -4   55.82    1.68
   5   6  -4   57.51    1.60
   4  -6  -4    0.11    0.08
  -4  -6   4   -0.02    0.07
  -4   6   4    0.04    0.04
  -4   6   4    0.05    0.08
   4   6  -4   -0.01    0.10
  -3  -6   4   67.11    1.72
   3  -6  -4   68.93    1.73
  -3   6   4   67.01    1.64
  -3   6   4   67.48    1.75
  -2  -6   4    0.35    0.14
   2  -6  -4    0.60    0.13
  -2  -6   4    0.47    0.12
  -2   6   4    0.55    0.10
  -2   6   4    0.45    0.12
  -1  -6   4   56.59    1.52
  -1  -6   4   57.36    1.57
  -1   6   4   58.27    1.47
  -1   6   4   55.75    1.53
   0  -6   4   19.88    0.71
   0  -6   4   20.67    0.70
   0   6   4   21.37    0.71
   0   6   4   19.64    0.66
   1  -6   4   92.19    2.44
   1  -6   4   94.55    2.45
  -1   6  -4   99.69    2.30
   1   6   4   99.48    2.47
   2  -6   4  100.18    2.42
   2  -6   4   90.70    2.42
  -2   6  -4   92.86    2.18
   2   6   4   93.98    2.45
  -3  -6  -4    4.44    0.21
   3  -6   4    4.92    0.34
   3  -6   4    4.76    0.32
   3   6   4    4.71    0.34
   4  -6   4   18.56    0.68
  -4  -6  -4   17.06    0.49
   4  -6   4   17.27    0.69
   4   6   4   18.69    0.75
   5  -6   4    7.93    0.42
   5  -6   4    7.15    0.44
   5   6   4    8.12    0.50
   6  -6   4    3.60    0.31
   6  -6   4    3.48    0.35
   6   6   4    3.23    0.38
   7  -6   4    3.13    0.35
   7  -6   4    2.85    0.31
   7   6   4    2.61    0.35
   8  -6   4    1.77    0.27
   8  -6   4    1.13    0.25
   8   6   4    0.94    0.29
   9  -6   4    2.01    0.36
   9  -6   4    1.74    0.30
   9   6   4    2.47    0.40
   9  -7  -4    0.68    0.26
   9   7  -4    0.46    0.24
   8  -7  -4    0.99    0.27
   8   7  -4    1.00    0.21
   7  -7  -4    9.07    0.60
   7   7  -4   10.02    0.52
   6  -7  -4   45.63    1.49
   6   7  -4   43.48    1.35
   5  -7  -4   13.08    0.48
   4  -7  -4    0.95    0.15
  -4  -7   4    0.60    0.12
  -4   7   4    0.70    0.14
  -4   7   4    0.68    0.10
  -3  -7   4    1.95    0.21
  -3   7   4    1.80    0.16
  -3   7   4    1.69    0.20
  -2  -7   4    4.57    0.29
  -2  -7   4    4.36    0.34
  -2   7   4    3.83    0.28
  -2   7   4    4.24    0.24
  -1  -7   4   66.04    1.77
  -1  -7   4   67.99    1.83
  -1   7   4   66.10    1.77
  -1   7   4   64.66    1.71
   0  -7   4   -0.05    0.10
   0  -7   4    0.21    0.11
   0   7   4    0.16    0.11
   0   7  -4    0.25    0.09
   1  -7   4   95.81    2.47
   1  -7   4   92.20    2.45
  -1   7  -4   95.03    2.29
   1   7   4   98.49    2.49
   2  -7   4   14.50    0.61
   2  -7   4   13.63    0.58
  -2   7  -4   14.20    0.41
   2   7   4   14.08    0.61
   3  -7   4    0.84    0.17
  -3  -7  -4    0.90    0.13
   3  -7   4    0.83    0.20
   3   7   4    1.13    0.22
  -4  -7  -4  291.68    6.62
   4  -7   4  283.56    6.82
   4  -7   4  292.41    6.90
   4   7   4  286.46    6.93
   5  -7   4   15.62    0.65
   5  -7   4   15.96    0.70
   5   7   4   15.57    0.73
   6  -7   4    0.06    0.16
   6  -7   4    0.04    0.13
   6   7   4    0.00    0.17
   7  -7   4    0.68    0.22
   7  -7   4    1.03    0.21
   7   7   4    1.43    0.30
   8  -7   4   15.22    0.74
   8   7   4   15.07    0.82
   9  -8  -4    1.89    0.37
   9   8  -4    2.11    0.40
   8  -8  -4    7.88    0.62
   8   8  -4    8.64    0.62
   7  -8  -4   24.31    1.06
   6  -8  -4   11.23    0.65
  -5   8   4   10.14    0.43
  -4   8   4   34.42    0.99
  -4   8   4   32.52    1.00
  -3  -8   4    3.22    0.27
  -3   8   4    3.43    0.23
  -3   8   4    2.65    0.26
  -2  -8   4    3.27    0.27
  -2  -8   4    3.39    0.33
  -2   8   4    3.01    0.28
  -2   8   4    3.23    0.23
  -1  -8   4    1.10    0.21
  -1  -8   4    1.07    0.19
   1   8  -4    0.96    0.16
  -1   8   4    0.71    0.16
   0  -8   4   84.05    2.31
   0  -8   4   90.36    2.32
   0   8   4   87.61    2.30
   0   8  -4   87.02    2.19
   1  -8   4   21.99    0.81
   1  -8   4   22.01    0.82
   1   8   4   22.14    0.82
  -1   8  -4   22.90    0.67
   2  -8   4   65.51    1.88
   2  -8   4   64.96    1.84
   2   8   4   70.77    1.91
  -2   8  -4   65.43    1.61
   3  -8   4   18.13    0.77
   3  -8   4   19.32    0.73
  -3  -8  -4   17.96    0.61
   3   8   4   18.03    0.78
   4  -8   4    0.44    0.18
   4  -8   4    0.64    0.18
   4   8   4    0.61    0.22
   5  -8   4    6.19    0.47
   5  -8   4    5.99    0.40
   5   8   4    6.36    0.48
   6  -8   4   32.27    1.17
   6  -8   4   32.19    1.08
   6   8   4   32.28    1.22
   7  -8   4    1.18    0.27
   7   8   4    0.96    0.28
   8  -8   4   13.16    0.70
   8   8   4   10.86    0.73
   8  -9  -4    3.64    0.50
   8   9  -4    3.50    0.46
   7  -9  -4    0.23    0.22
   7   9  -4    0.09    0.19
   6   9  -4   18.03    0.86
   5   9  -4    2.31    0.34
  -5   9   4    2.12    0.22
  -4   9   4   33.85    1.04
   4   9  -4   34.06    1.17
  -3  -9   4   96.37    2.52
  -3   9   4   97.20    2.51
   3   9  -4   99.06    2.61
  -2  -9   4    1.76    0.25
   2   9  -4    1.67    0.24
  -2   9   4    1.70    0.23
  -1  -9   4    8.01    0.47
  -1  -9   4    7.90    0.49
  -1   9   4    8.88    0.46
   1   9  -4    8.49    0.43
   0  -9   4    4.84    0.38
   0  -9   4    5.16    0.39
   0   9   4    5.55    0.39
   0   9  -4    5.58    0.32
   1  -9   4    9.03    0.50
   1  -9   4    9.06    0.49
  -1   9  -4    7.98    0.36
   1   9   4    8.86    0.50
   2  -9   4    7.82    0.48
   2  -9   4    7.48    0.45
   2   9   4    7.12    0.48
  -2   9  -4    7.48    0.30
   3  -9   4    1.28    0.26
   3  -9   4    1.36    0.23
   3   9   4    1.18    0.24
   4  -9   4    0.73    0.22
   4  -9   4    0.82    0.20
   4   9   4    0.63    0.22
   5  -9   4   -0.17    0.13
   5  -9   4    0.00    0.12
   5   9   4   -0.04    0.17
   6  -9   4   37.01    1.21
   6  -9   4   36.64    1.32
   6   9   4   37.46    1.39
   7  -9   4    2.58    0.38
   7   9   4    2.45    0.39
   7 -10  -4   19.62    1.00
   7  10  -4   17.80    0.93
   6  10  -4    3.96    0.47
   5  10  -4    3.03    0.37
   4  10  -4    2.34    0.32
  -4  10   4    2.60    0.27
  -3  10   4   14.62    0.61
   3  10  -4   13.30    0.66
  -2 -10   4   59.15    1.72
   2  10  -4   57.78    1.70
  -2  10   4   59.57    1.69
  -1 -10   4  114.88    3.04
  -1 -10   4  118.94    3.02
  -1  10   4  114.38    2.97
   1  10  -4  108.79    2.90
   0 -10   4    9.60    0.56
   0 -10   4    9.47    0.56
   0  10   4   11.87    0.58
   0  10  -4   10.71    0.48
   1 -10   4   23.90    0.92
   1 -10   4   24.39    0.96
   1  10   4   24.76    0.95
  -1  10  -4   23.95    0.77
   2 -10   4    3.80    0.42
   2 -10   4    3.96    0.38
   2  10   4    4.28    0.43
   3 -10   4    6.08    0.48
   3 -10   4    4.95    0.39
   3  10   4    5.92    0.48
   4 -10   4    4.61    0.38
   4 -10   4    5.02    0.48
   4  10   4    5.55    0.53
   5 -10   4   28.87    1.00
   5 -10   4   25.28    1.07
   5  10   4   26.82    1.12
   6 -10   4    0.77    0.26
   6  10   4    0.92    0.30
   6  11  -4   -0.02    0.21
   5  11  -4   15.60    0.80
   4  11  -4   26.30    1.05
   3  11  -4   10.96    0.61
  -3  11   4   11.94    0.56
  -2 -11   4   15.72    0.72
   2  11  -4   15.52    0.70
  -2  11   4   16.93    0.70
  -1 -11   4   24.68    0.98
   1  11  -4   25.41    0.91
  -1  11   4   26.89    0.97
   0 -11   4    8.59    0.55
   0 -11   4    9.33    0.57
   0  11   4    9.25    0.54
   0  11  -4    9.38    0.47
   1 -11   4    7.70    0.51
   1 -11   4    7.54    0.54
   1  11   4    7.84    0.52
   2 -11   4    5.57    0.52
   2 -11   4    5.31    0.43
   2  11   4    5.52    0.51
   3 -11   4    3.43    0.43
   3 -11   4    3.94    0.40
   3  11   4    4.48    0.48
   4 -11   4    8.45    0.63
   4 -11   4    9.58    0.55
   4  11   4    9.62    0.66
   5 -11   4    1.45    0.32
   5  11   4    1.28    0.32
   5  12  -4    0.04    0.18
   4  12  -4   12.51    0.71
   3  12  -4    2.18    0.34
   2  12  -4    5.35    0.44
  -2  12   4    5.18    0.42
  -1 -12   4    0.23    0.19
  -1  12   4   -0.06    0.14
   1  12  -4   -0.06    0.12
   0 -12   4    0.02    0.18
   0  12   4   -0.12    0.15
   1 -12   4   18.37    0.88
   1 -12   4   17.45    0.82
   1  12   4   17.75    0.85
   2 -12   4    7.43    0.52
   2 -12   4    7.08    0.56
   2  12   4    7.79    0.57
   3 -12   4   -0.06    0.19
   3 -12   4    0.04    0.16
   3  12   4    0.13    0.19
   4 -12   4   28.84    1.20
   4  12   4   26.20    1.17
   3  13  -4    1.59    0.31
   2  13  -4   47.05    1.54
  -1  13   4    0.71    0.23
   0  13   4    2.18    0.35
   1 -13   4    8.44    0.63
   1  13   4    8.32    0.59
   2  13   4    3.54    0.45
  11   0  -5   -0.07    0.16
  10   0  -5    0.02    0.17
   9   0  -5    0.09    0.15
   8   0  -5   -0.05    0.13
   7   0  -5    0.40    0.11
   7   0  -5    0.07    0.13
   6   0  -5    0.09    0.12
   6   0  -5    0.15    0.08
  -6   0   5   -0.02    0.05
  -5   0   5    0.02    0.04
   5   0  -5   -0.13    0.05
   5   0  -5   -0.07    0.09
   4   0  -5   -0.01    0.05
  -4   0   5    0.20    0.12
   4   0  -5   -0.11    0.08
   3   0  -5   -0.01    0.05
  -3   0   5    0.03    0.05
   3   0  -5    0.04    0.08
  -3   0   5    0.06    0.08
   2   0  -5    0.01    0.07
  -2   0   5    0.04    0.05
  -2   0   5    0.06    0.07
   2   0  -5    0.08    0.07
  -1   0   5   -0.30    0.08
   1   0  -5    0.16    0.10
  -1   0   5   -0.25    0.07
   0   0   5   -0.03    0.05
   0   0  -5    0.15    0.06
   0   0   5    0.04    0.07
   0   0  -5   -0.02    0.06
   0   0   5    0.09    0.07
   0   0  -5    0.06    0.06
   1   0   5   -0.16    0.06
   1   0   5   -0.23    0.08
  -1   0  -5   -0.12    0.05
   1   0   5   -0.17    0.05
  -1   0  -5   -0.12    0.06
  -2   0  -5    0.21    0.07
   2   0   5    0.40    0.07
   2   0   5    0.01    0.09
   2   0   5    0.21    0.08
  -3   0  -5    0.11    0.08
   3   0   5   -0.13    0.07
   3   0   5    0.58    0.14
   4   0   5    0.40    0.12
   4   0   5    0.10    0.08
   5   0   5    0.30    0.13
   5   0   5    0.03    0.09
   6   0   5    0.31    0.11
   6   0   5    0.01    0.07
   6   0   5   -0.02    0.11
   7   0   5   -0.08    0.10
   7   0   5    0.04    0.09
   7   0   5    0.05    0.12
   8   0   5   -0.14    0.11
   8   0   5   -0.13    0.09
   8   0   5    0.07    0.13
   9   0   5   -0.03    0.15
   9   0   5   -0.13    0.12
  10   0   5    0.05    0.18
  11  -1  -5    8.42    0.60
  11   1  -5    7.49    0.55
  10  -1  -5   15.09    0.77
  10   1  -5   14.07    0.72
   9  -1  -5    9.83    0.58
   9   1  -5    9.72    0.56
   8  -1  -5   57.93    1.72
   8   1  -5   55.59    1.68
   7  -1  -5   12.11    0.42
   7  -1  -5   12.05    0.59
  -7   1   5   12.19    0.39
   7   1  -5   12.02    0.57
   6  -1  -5    3.98    0.20
   6  -1  -5    4.13    0.31
   6   1  -5    4.03    0.25
  -6   1   5    4.18    0.20
   6   1  -5    4.34    0.32
   5  -1  -5   15.64    0.61
   5  -1  -5   15.25    0.44
  -5  -1   5   15.23    0.39
  -5   1   5   15.16    0.46
   5   1  -5   15.69    0.51
   5   1  -5   14.72    0.58
  -4  -1   5    0.45    0.12
   4  -1  -5    0.94    0.16
   4  -1  -5    0.80    0.08
   4  -1  -5    0.61    0.12
  -4   1   5    0.64    0.14
   4   1  -5    0.78    0.15
   4   1  -5    0.77    0.11
   3  -1  -5    8.55    0.38
  -3  -1   5    8.55    0.33
   3  -1  -5    9.12    0.27
   3  -1  -5    9.31    0.37
   3   1  -5    9.41    0.33
  -3   1   5    9.11    0.27
  -3   1   5    9.29    0.38
   3   1  -5    8.46    0.38
  -2  -1   5  538.06   12.33
   2  -1  -5  517.78   12.29
  -2  -1   5  534.64   12.48
   2  -1  -5  523.49   12.27
   2  -1  -5  523.49   12.60
   2   1  -5  539.82   12.38
  -2   1   5  522.98   12.16
  -2   1   5  539.62   12.72
   2   1  -5  557.55   12.70
  -2   1   5  511.51   12.30
   1  -1  -5    9.98    0.35
   1  -1  -5    9.19    0.36
   1  -1  -5    9.29    0.31
  -1  -1   5    9.66    0.35
  -1  -1   5    9.92    0.36
  -1   1   5    9.57    0.32
   1   1  -5    9.26    0.34
   1   1  -5    8.64    0.35
  -1   1   5    9.64    0.37
   1   1  -5    9.82    0.35
   0  -1   5  380.37    8.52
   0  -1   5  350.60    8.71
   0  -1   5  368.55    8.81
   0  -1  -5  359.59    8.47
   0  -1  -5  394.15    8.82
   0   1   5  347.68    8.59
   0   1  -5  363.70    8.48
   0   1   5  357.49    8.36
   0   1   5  371.82    8.70
   0   1  -5  352.21    8.62
   0   1  -5  382.53    8.74
   1  -1   5  547.15   12.75
   1  -1   5  514.02   12.94
   1  -1   5  563.30   12.99
  -1  -1  -5  545.63   12.62
  -1  -1  -5  526.93   12.75
  -1   1  -5  547.80   12.73
   1   1   5  548.93   12.92
   1   1   5  539.62   12.91
  -1   1  -5  565.95   12.79
   1   1   5  541.17   12.56
  -2  -1  -5    2.07    0.17
   2  -1   5    2.56    0.20
   2  -1   5    2.31    0.16
   2  -1   5    2.21    0.15
   2   1   5    2.13    0.18
   2   1   5    2.39    0.11
  -2   1  -5    2.52    0.15
  -2   1  -5    2.17    0.19
   3  -1   5   44.19    1.13
  -3  -1  -5   44.54    1.19
   3  -1   5   43.00    1.23
  -3   1  -5   43.91    1.12
   3   1   5   44.07    1.19
   3   1   5   44.37    1.05
   4  -1   5   69.85    1.85
   4  -1   5   67.67    1.71
   4   1   5   69.01    1.78
   4   1   5   69.63    1.63
   5  -1   5  144.46    3.48
   5  -1   5  147.10    3.63
   5   1   5  146.23    3.55
   5   1   5  146.68    3.39
   6  -1   5   16.81    0.70
   6  -1   5   16.60    0.58
   6   1   5   17.58    0.65
   6   1   5   16.54    0.51
   7  -1   5    4.45    0.41
   7  -1   5    3.54    0.28
   7  -1   5    4.23    0.28
   7  -1   5    3.93    0.28
   7   1   5    4.30    0.33
   7   1   5    4.18    0.41
   7   1   5    3.74    0.22
   8  -1   5    0.68    0.16
   8  -1   5    0.58    0.15
   8  -1   5    0.51    0.19
   8  -1   5    0.65    0.15
   8   1   5    0.86    0.15
   8   1   5    0.46    0.17
   8   1   5    0.74    0.22
   9  -1   5    0.33    0.19
   9   1   5    0.21    0.18
   9   1   5    0.24    0.16
  10  -1   5    1.27    0.29
  10   1   5    1.34    0.30
  11  -2  -5   23.12    1.05
  11   2  -5   24.58    1.01
  10  -2  -5    0.83    0.24
  10   2  -5    0.73    0.22
   9  -2  -5   34.79    1.24
   9   2  -5   34.44    1.19
   8  -2  -5    5.89    0.27
   8  -2  -5    5.96    0.44
   8   2  -5    5.57    0.40
   7  -2  -5    4.01    0.19
   7  -2  -5    4.40    0.36
  -7   2   5    4.02    0.23
   7   2  -5    4.13    0.33
   6  -2  -5   46.81    1.13
   6  -2  -5   47.23    1.40
  -6   2   5   45.91    1.21
   6   2  -5   46.76    1.37
   5  -2  -5   12.65    0.49
   5  -2  -5   12.12    0.53
   5  -2  -5   12.58    0.33
  -5   2   5   12.01    0.42
   5   2  -5   12.37    0.47
   5   2  -5   12.51    0.52
  -4  -2   5   62.23    1.66
   4  -2  -5   63.74    1.62
   4  -2  -5   63.32    1.68
   4   2  -5   60.95    1.65
  -4   2   5   62.73    1.56
   4   2  -5   61.71    1.59
  -3  -2   5   83.57    2.06
   3  -2  -5   82.16    2.08
   3  -2  -5   87.04    2.12
  -3  -2   5   84.24    2.12
   3   2  -5   84.17    2.12
  -3   2   5   84.78    1.91
   3   2  -5   81.17    2.05
  -3   2   5   82.23    2.08
  -3   2   5   83.44    2.11
   2  -2  -5   30.33    0.83
  -2  -2   5   28.36    0.81
   2  -2  -5   28.82    0.82
  -2  -2   5   28.37    0.84
  -2   2   5   28.87    0.71
   2   2  -5   27.54    0.83
  -2   2   5   27.80    0.82
  -2   2   5   27.48    0.81
   2   2  -5   28.45    0.80
   1  -2  -5   70.34    1.75
  -1  -2   5   67.43    1.74
  -1  -2   5   67.27    1.75
   1  -2  -5   71.01    1.73
   1   2  -5   67.78    1.74
  -1   2   5   71.53    1.69
  -1   2   5   72.23    1.76
   1   2  -5   72.00    1.77
  -1   2   5   70.47    1.72
   0  -2   5   20.19    0.62
   0  -2   5   19.04    0.60
   0  -2  -5   20.11    0.61
   0  -2  -5   19.12    0.55
   0   2  -5   20.27    0.61
   0   2   5   19.16    0.54
   0   2  -5   18.88    0.56
   0   2   5   19.30    0.61
   1  -2   5   64.25    1.55
  -1  -2  -5   64.78    1.51
   1  -2   5   65.80    1.65
   1  -2   5   61.94    1.60
  -1  -2  -5   64.16    1.63
  -1   2  -5   62.81    1.64
   1   2   5   66.79    1.64
  -1   2  -5   65.12    1.55
   1   2   5   62.53    1.51
  -2  -2  -5  295.23    6.58
   2  -2   5  283.09    6.47
   2  -2   5  281.44    6.60
   2   2   5  279.39    6.58
  -2   2  -5  284.05    6.46
  -2   2  -5  278.24    6.60
   3  -2   5   17.12    0.49
   3  -2   5   16.71    0.61
  -3   2  -5   16.83    0.48
   3   2   5   16.26    0.58
  -3   2  -5   17.51    0.66
   4  -2   5    0.29    0.12
   4  -2   5    0.18    0.06
   4   2   5   -0.03    0.08
   5  -2   5    0.20    0.10
   5  -2   5    0.23    0.08
   5  -2   5    0.22    0.12
   5   2   5    0.25    0.12
   6  -2   5    0.06    0.08
   6  -2   5    0.14    0.13
   6  -2   5   -0.08    0.10
   6   2   5    0.06    0.04
   6   2   5    0.20    0.13
   7  -2   5    0.35    0.11
   7  -2   5    0.52    0.15
   7  -2   5    0.52    0.18
   7  -2   5    0.39    0.14
   7   2   5    0.47    0.17
   8  -2   5   10.86    0.52
   8  -2   5   10.37    0.50
   8  -2   5   10.95    0.59
   8   2   5    9.89    0.55
   9  -2   5   20.87    0.90
   9   2   5   21.09    0.95
   9   2   5   20.61    0.87
  10  -2   5   47.38    1.61
  10   2   5   48.59    1.57
  10   2   5   49.33    1.70
  11  -3  -5   28.57    1.21
  10  -3  -5    8.94    0.61
  10   3  -5    9.30    0.56
   9  -3  -5    1.09    0.25
   9   3  -5    1.12    0.24
   8  -3  -5   16.31    0.75
   8   3  -5   15.01    0.68
   7  -3  -5  142.47    3.71
   7   3  -5  148.75    3.66
   6  -3  -5   55.63    1.60
   6   3  -5   53.29    1.54
  -6   3   5   54.00    1.42
   5  -3  -5   12.01    0.48
   5  -3  -5   11.98    0.54
  -5  -3   5   12.13    0.31
   5   3  -5   11.69    0.51
  -5   3   5   11.89    0.44
  -4  -3   5    8.42    0.28
   4  -3  -5    8.44    0.38
   4  -3  -5   10.17    0.45
  -4   3   5    8.69    0.36
   4   3  -5    9.45    0.42
   3  -3  -5   90.99    2.30
  -3  -3   5   95.52    2.36
   3  -3  -5   99.92    2.37
  -3  -3   5   93.06    2.22
  -3  -3   5   96.70    2.34
   3   3  -5   87.25    2.34
  -3   3   5   92.37    2.31
   3   3  -5   93.83    2.32
  -2  -3   5   66.01    1.68
   2  -3  -5   66.89    1.69
  -2  -3   5   67.05    1.70
   2  -3  -5   64.45    1.66
   2   3  -5   65.90    1.68
  -2   3   5   64.28    1.55
  -2   3   5   64.13    1.67
   2   3  -5   65.51    1.70
  -1  -3   5   -0.02    0.08
   1  -3  -5    0.04    0.08
   1  -3  -5   -0.02    0.07
  -1  -3   5    0.17    0.09
   1   3  -5    0.08    0.08
   1   3  -5    0.14    0.09
  -1   3   5    0.00    0.08
   0  -3  -5   70.27    1.73
   0  -3   5   69.81    1.81
   0  -3   5   73.33    1.81
   0   3   5   71.97    1.81
   0   3  -5   73.04    1.82
   0   3  -5   69.73    1.73
  -1  -3  -5   48.97    1.20
   1  -3   5   50.28    1.34
  -1  -3  -5   49.26    1.32
   1  -3   5   48.84    1.31
   1   3   5   48.58    1.33
  -1   3  -5   49.80    1.22
  -1   3  -5   50.83    1.34
   2  -3   5   22.47    0.73
  -2   3  -5   22.36    0.72
   2   3   5   21.69    0.71
  -2   3  -5   21.99    0.58
   3  -3   5   28.84    0.87
   3  -3   5   27.41    0.88
   3  -3   5   28.97    0.71
   3   3   5   27.54    0.88
  -3   3  -5   27.84    0.70
   4  -3   5    1.61    0.20
   4  -3   5    1.75    0.22
   4  -3   5    1.95    0.11
   4   3   5    1.29    0.20
   5  -3   5   31.35    1.01
   5  -3   5   30.32    0.96
   5  -3   5   29.97    0.79
   5   3   5   30.39    0.99
   6  -3   5    0.35    0.15
   6  -3   5    0.36    0.15
   6  -3   5   -0.06    0.07
   6   3   5    0.15    0.14
   7  -3   5    6.93    0.34
   7  -3   5    6.08    0.43
   7  -3   5    6.95    0.41
   7   3   5    6.37    0.44
   8  -3   5    5.49    0.38
   8  -3   5    5.91    0.44
   8  -3   5    6.23    0.42
   8   3   5    5.63    0.43
   9  -3   5   68.88    2.19
   9  -3   5   65.87    2.19
   9  -3   5   65.56    1.98
   9   3   5   64.41    1.97
  10  -4  -5   12.07    0.73
  10   4  -5   12.68    0.65
   9  -4  -5    1.61    0.29
   9   4  -5    1.61    0.27
   8  -4  -5    7.98    0.55
   8   4  -5    7.87    0.48
   7  -4  -5   79.28    2.23
   7   4  -5   77.71    2.13
   6  -4  -5    6.14    0.43
   6   4  -5    6.48    0.39
   5  -4  -5  177.23    4.29
  -5  -4   5  174.42    3.98
   5  -4  -5  170.36    4.14
   5   4  -5  173.71    4.23
   4  -4  -5  103.68    2.63
  -4  -4   5  102.53    2.42
   4  -4  -5  101.97    2.53
   4   4  -5  103.26    2.60
  -4   4   5  101.44    2.53
   3  -4  -5   92.49    2.33
  -3  -4   5   88.54    2.19
   3  -4  -5   90.94    2.26
  -3  -4   5   89.90    2.31
  -3   4   5   91.59    2.08
  -3   4   5   91.43    2.08
   3   4  -5   91.88    2.32
  -3   4   5   92.62    2.28
  -2  -4   5   38.45    1.14
   2  -4  -5   41.41    1.12
  -2  -4   5   39.27    1.07
  -2  -4   5   42.03    1.17
   2  -4  -5   41.77    1.15
   2   4  -5   39.87    1.16
  -2   4   5   41.53    1.14
  -1  -4   5   24.32    0.78
  -1  -4   5   25.37    0.78
  -1  -4   5   24.69    0.73
   1  -4  -5   24.44    0.75
   1  -4  -5   25.46    0.74
  -1   4   5   24.27    0.76
   1   4  -5   23.38    0.76
   0  -4  -5    4.40    0.22
   0  -4   5    3.78    0.24
   0  -4  -5    4.24    0.26
   0  -4   5    3.89    0.26
   0   4  -5    3.79    0.26
   0   4   5    4.28    0.27
   1  -4   5    1.35    0.17
   1  -4   5    1.46    0.18
  -1  -4  -5    1.22    0.11
  -1   4  -5    1.25    0.17
  -1   4  -5    1.24    0.11
   1   4   5    1.44    0.18
  -2  -4  -5   14.59    0.39
   2  -4   5   14.85    0.55
   2  -4   5   14.71    0.56
  -2   4  -5   14.53    0.39
   2   4   5   14.47    0.56
   3  -4   5   51.89    1.43
   3  -4   5   51.28    1.43
   3   4   5   50.99    1.45
   4  -4   5  125.83    3.15
   4  -4   5  126.03    3.17
   4   4   5  128.31    3.19
   5  -4   5   29.69    0.98
   5  -4   5   30.73    1.01
   5   4   5   31.34    1.03
   6  -4   5   30.34    1.01
   6  -4   5   29.93    1.02
   6   4   5   31.01    1.06
   7  -4   5    0.43    0.16
   7  -4   5    0.34    0.15
   7   4   5    0.26    0.17
   8  -4   5   17.61    0.77
   8  -4   5   17.81    0.73
   8   4   5   18.16    0.82
   9  -4   5    6.83    0.46
   9  -4   5    7.25    0.51
   9  -4   5    6.81    0.50
   9   4   5    7.60    0.54
  10  -5  -5    6.43    0.63
   9  -5  -5   43.82    1.53
   9   5  -5   43.13    1.39
   8  -5  -5   73.99    2.21
   8   5  -5   75.26    2.09
   7  -5  -5    5.31    0.45
   7   5  -5    5.50    0.38
   6  -5  -5   50.80    1.60
   6   5  -5   53.94    1.53
   5  -5  -5   91.99    2.32
  -5  -5   5   91.62    2.19
   5  -5  -5   94.98    2.48
   5   5  -5   90.46    2.40
  -4  -5   5   85.81    2.08
   4  -5  -5   87.93    2.16
   4  -5  -5   86.44    2.28
  -4   5   5   82.39    2.16
   4   5  -5   85.70    2.24
   3  -5  -5   10.85    0.43
  -3  -5   5   10.31    0.47
  -3  -5   5   10.33    0.39
   3  -5  -5   11.26    0.50
  -3   5   5   10.54    0.31
  -3   5   5   10.95    0.45
   3   5  -5   11.09    0.49
   2  -5  -5    1.98    0.20
  -2  -5   5    2.06    0.20
  -2  -5   5    1.63    0.21
  -2   5   5    1.45    0.18
  -2   5   5    1.94    0.14
   1  -5  -5   69.09    1.80
  -1  -5   5   68.02    1.76
  -1  -5   5   62.85    1.69
  -1   5   5   63.74    1.72
   0  -5   5   16.99    0.61
   0  -5   5   17.38    0.63
   0   5   5   17.56    0.62
   1  -5   5    0.07    0.09
   1  -5   5    0.00    0.09
   1   5   5    0.12    0.10
   2  -5   5  147.27    3.55
   2  -5   5  140.23    3.54
   2   5   5  145.36    3.57
  -2   5  -5  145.50    3.31
   3  -5   5   97.34    2.36
  -3  -5  -5   86.38    2.07
   3  -5   5   91.15    2.33
  -3  -5  -5   85.68    2.07
   3   5   5   91.75    2.37
   4  -5   5   19.53    0.72
   4  -5   5   19.49    0.74
   4   5   5   20.00    0.77
   5  -5   5    4.08    0.32
   5  -5   5    3.10    0.31
   5   5   5    3.81    0.36
   6  -5   5    0.01    0.13
   6  -5   5   -0.01    0.12
   6   5   5    0.04    0.15
   7  -5   5   45.50    1.45
   7  -5   5   49.46    1.47
   7   5   5   47.75    1.54
   8  -5   5    0.59    0.20
   8  -5   5    1.02    0.24
   8   5   5    0.63    0.23
   9  -5   5   10.92    0.59
   9  -5   5   10.49    0.65
   9   5   5   11.18    0.69
  10  -6  -5    6.82    0.65
   9  -6  -5    6.99    0.57
   9   6  -5    6.61    0.46
   8  -6  -5    5.03    0.51
   8   6  -5    4.33    0.38
   7  -6  -5   14.70    0.74
   7   6  -5   15.88    0.68
   6  -6  -5    0.11    0.16
   6   6  -5    0.06    0.12
   5  -6  -5   10.54    0.56
   5   6  -5    9.42    0.49
   4  -6  -5   54.47    1.60
  -4  -6   5   55.59    1.42
  -4   6   5   53.95    1.48
   4   6  -5   53.03    1.55
  -4   6   5   55.29    1.28
  -3  -6   5   57.05    1.62
  -3  -6   5   55.73    1.49
  -3   6   5   57.88    1.40
  -3   6   5   57.74    1.55
  -2  -6   5    6.93    0.39
  -2  -6   5    7.23    0.35
  -2   6   5    6.57    0.28
  -2   6   5    6.51    0.35
  -1  -6   5   38.97    1.15
  -1  -6   5   36.72    1.09
  -1   6   5   37.86    1.04
  -1   6   5   36.68    1.11
   0  -6   5  137.43    3.43
   0  -6   5  140.66    3.47
   0   6   5  142.68    3.46
   1  -6   5    0.06    0.11
   1  -6   5   -0.09    0.10
   1   6   5    0.38    0.14
   2  -6   5    0.79    0.17
   2  -6   5    0.87    0.17
   2   6   5    0.65    0.16
  -2   6  -5    0.81    0.07
  -2   6  -5    0.77    0.08
  -3  -6  -5    5.34    0.22
   3  -6   5    5.63    0.36
   3  -6   5    5.28    0.36
   3   6   5    5.76    0.40
   4  -6   5  202.25    4.79
   4  -6   5  190.21    4.74
   4   6   5  194.31    4.82
   5  -6   5    2.39    0.29
   5  -6   5    3.00    0.30
   5   6   5    2.61    0.32
   6  -6   5    7.26    0.44
   6  -6   5    7.05    0.46
   6   6   5    7.38    0.50
   7  -6   5    1.45    0.26
   7  -6   5    1.60    0.26
   7   6   5    1.25    0.27
   8  -6   5   10.64    0.61
   8  -6   5   10.65    0.58
   8   6   5   12.17    0.71
   9  -6   5   22.02    0.92
   9  -6   5   21.66    1.00
   9   6   5   24.14    1.06
   9  -7  -5    8.72    0.64
   8  -7  -5    0.57    0.24
   8   7  -5    0.55    0.18
   7  -7  -5    1.07    0.26
   7   7  -5    1.31    0.24
   6  -7  -5    3.40    0.40
   6   7  -5    2.55    0.30
   5  -7  -5    2.58    0.34
  -5   7   5    2.86    0.23
  -4  -7   5    1.02    0.15
  -4   7   5    1.07    0.17
  -4   7   5    0.91    0.10
  -3  -7   5   70.11    1.85
  -3  -7   5   73.69    2.00
  -3   7   5   71.96    1.90
  -3   7   5   70.67    1.76
  -2  -7   5    6.20    0.35
  -2  -7   5    6.76    0.42
  -2   7   5    6.72    0.37
  -2   7   5    6.54    0.30
  -1  -7   5   89.52    2.32
  -1  -7   5   84.77    2.24
  -1   7   5   85.00    2.26
  -1   7   5   88.66    2.20
   0  -7   5   53.45    1.53
   0  -7   5   56.31    1.56
   0   7   5   52.76    1.53
   1  -7   5    6.42    0.39
   1  -7   5    5.69    0.37
   1   7   5    5.90    0.39
  -1   7  -5    5.82    0.26
   2  -7   5   70.13    1.91
   2  -7   5   69.30    1.93
  -2   7  -5   70.10    1.65
   2   7   5   71.00    1.95
  -2   7  -5   68.92    1.66
   3  -7   5   75.41    2.11
  -3  -7  -5   78.51    1.89
   3  -7   5   75.56    2.08
   3   7   5   79.19    2.16
   4  -7   5   59.75    1.71
   4  -7   5   62.10    1.76
   4   7   5   57.82    1.78
   5  -7   5    6.25    0.45
   5  -7   5    6.25    0.41
   5   7   5    5.81    0.46
   6  -7   5   35.82    1.22
   6  -7   5   35.09    1.17
   6   7   5   35.36    1.28
   7  -7   5   27.92    0.99
   7  -7   5   26.35    1.03
   7   7   5   25.87    1.10
   8  -7   5    0.14    0.18
   8   7   5   -0.21    0.17
   9  -8  -5   35.21    1.42
   9   8  -5   35.28    1.39
   8  -8  -5   37.91    1.45
   7  -8  -5    3.57    0.44
   6  -8  -5    8.38    0.58
   5  -8  -5    8.15    0.55
  -5   8   5    8.32    0.41
  -4  -8   5   23.35    0.79
  -4   8   5   25.62    0.84
  -3  -8   5    0.25    0.12
  -3   8   5    0.18    0.12
  -3   8   5    0.02    0.08
  -2  -8   5   12.58    0.61
  -2  -8   5   12.76    0.55
  -2   8   5   12.69    0.56
  -2   8   5   12.93    0.49
  -1  -8   5   13.55    0.58
  -1  -8   5   12.98    0.61
  -1   8   5   13.91    0.59
   0  -8   5    9.26    0.50
   0  -8   5    9.03    0.47
   0   8   5    9.72    0.49
   0   8  -5    8.46    0.39
   1  -8   5   39.82    1.25
   1  -8   5   38.73    1.24
  -1   8  -5   40.45    1.07
   1   8   5   39.78    1.26
   2  -8   5   31.26    1.04
   2  -8   5   30.04    1.06
   2   8   5   30.69    1.08
  -2   8  -5   31.33    0.80
   3  -8   5    0.01    0.15
   3  -8   5    0.25    0.15
   3   8   5    0.19    0.17
   4  -8   5   11.32    0.56
   4  -8   5   11.34    0.61
   4   8   5   12.20    0.65
   5  -8   5    2.98    0.32
   5  -8   5    3.06    0.36
   5   8   5    3.34    0.41
   6  -8   5    9.06    0.51
   6  -8   5    7.67    0.54
   6   8   5    8.27    0.60
   7  -8   5    6.92    0.52
   7   8   5    5.41    0.56
   8  -8   5   11.05    0.67
   8   8   5   12.36    0.76
   8  -9  -5    1.35    0.33
   8   9  -5    2.19    0.37
   7  -9  -5   48.28    1.67
   7   9  -5   44.70    1.58
   6  -9  -5    9.38    0.64
  -5   9   5    6.60    0.37
  -4   9   5   93.03    2.42
  -3  -9   5   20.71    0.76
  -3   9   5   19.75    0.75
  -2  -9   5   61.88    1.87
  -2  -9   5   61.22    1.77
   2   9  -5   64.30    1.77
  -2   9   5   65.59    1.79
  -1  -9   5   51.53    1.53
  -1  -9   5   52.45    1.59
   1   9  -5   51.10    1.45
  -1   9   5   50.71    1.52
   0  -9   5   41.40    1.33
   0  -9   5   42.76    1.33
   0   9  -5   40.32    1.17
   0   9   5   41.46    1.31
   1  -9   5    0.03    0.16
   1  -9   5   -0.08    0.11
   1   9   5   -0.06    0.12
  -1   9  -5    0.10    0.08
   2  -9   5    0.16    0.16
   2  -9   5    0.30    0.14
   2   9   5    0.05    0.13
  -2   9  -5    0.24    0.08
   3  -9   5    6.71    0.48
   3  -9   5    6.88    0.44
   3   9   5    6.04    0.48
   4  -9   5    5.50    0.41
   4  -9   5    5.49    0.50
   4   9   5    5.08    0.49
   5  -9   5    2.95    0.38
   5  -9   5    4.16    0.39
   5   9   5    4.28    0.48
   6  -9   5    2.31    0.35
   6  -9   5    2.30    0.31
   6   9   5    2.46    0.38
   7  -9   5    0.98    0.27
   7   9   5    0.35    0.23
   7 -10  -5    0.81    0.29
   7  10  -5    0.60    0.27
   6 -10  -5   44.56    1.58
   6  10  -5   41.37    1.50
   5  10  -5   -0.05    0.16
  -4  10   5   61.79    1.73
   4  10  -5   61.35    1.86
  -3 -10   5    7.73    0.45
   3  10  -5    6.29    0.45
  -3  10   5    6.80    0.43
  -2 -10   5   23.10    0.88
   2  10  -5   22.99    0.86
  -2  10   5   22.68    0.86
  -1 -10   5   35.18    1.17
  -1 -10   5   32.45    1.19
  -1  10   5   32.78    1.14
   1  10  -5   33.97    1.07
   0 -10   5    0.05    0.16
   0 -10   5    0.10    0.16
   0  10  -5    0.15    0.11
   0  10   5    0.20    0.16
   1 -10   5    0.73    0.22
   1 -10   5    0.87    0.23
  -1  10  -5    0.83    0.15
   1  10   5    0.82    0.23
   2 -10   5   18.05    0.80
   2 -10   5   18.36    0.83
   2  10   5   20.54    0.86
   3 -10   5    0.15    0.18
   3 -10   5    0.52    0.18
   3  10   5    0.18    0.19
   4 -10   5   22.81    0.91
   4 -10   5   23.29    1.00
   4  10   5   24.31    1.04
   5 -10   5    1.06    0.23
   5 -10   5    0.90    0.26
   5  10   5    0.83    0.27
   6 -10   5    6.22    0.59
   6  10   5    7.26    0.67
   6 -11  -5    1.62    0.35
   6  11  -5    1.81    0.35
   5  11  -5    0.36    0.22
   4  11  -5    3.16    0.39
  -3  11   5    8.97    0.51
   3  11  -5    8.62    0.54
  -2 -11   5   11.37    0.62
  -2  11   5   11.64    0.59
   2  11  -5   11.00    0.57
  -1 -11   5   12.74    0.68
  -1  11   5   15.18    0.70
   1  11  -5   13.54    0.61
   0 -11   5    4.71    0.46
   0 -11   5    4.74    0.46
   0  11  -5    5.27    0.35
   0  11   5    5.14    0.47
   1 -11   5    7.03    0.50
   1 -11   5    7.43    0.51
   1  11   5    6.36    0.50
   2 -11   5   14.77    0.73
   2 -11   5   14.87    0.77
   2  11   5   15.88    0.79
   3 -11   5   33.37    1.18
   3 -11   5   31.55    1.24
   3  11   5   30.79    1.23
   4 -11   5   27.60    1.08
   4 -11   5   30.24    1.22
   4  11   5   30.85    1.23
   5 -11   5   15.41    0.84
   5  11   5   15.04    0.87
   5  12  -5    0.27    0.22
   4  12  -5    2.25    0.35
   3  12  -5   32.80    1.20
  -2 -12   5   41.16    1.40
  -2  12   5   42.92    1.38
   2  12  -5   40.52    1.36
  -1 -12   5    1.96    0.33
   1  12  -5    1.79    0.27
  -1  12   5    2.06    0.32
   0 -12   5    2.45    0.37
   0  12   5    2.54    0.36
   1 -12   5    0.87    0.25
   1 -12   5    1.42    0.30
   1  12   5    1.85    0.34
   2 -12   5    2.94    0.39
   2 -12   5    2.77    0.40
   2  12   5    2.86    0.41
   3 -12   5    2.94    0.42
   3 -12   5    2.91    0.38
   3  12   5    3.24    0.44
   2  13  -5   16.73    0.79
  -1  13   5   18.29    0.86
   0 -13   5   -0.28    0.18
   0  13   5    0.21    0.19
   1 -13   5    8.59    0.65
   1  13   5    9.99    0.65
  11   0  -6    0.25    0.20
  10   0  -6   -0.09    0.17
   9   0  -6    1.13    0.25
   8   0  -6   80.59    2.26
   7   0  -6   13.06    0.47
  -7   0   6   12.97    0.37
   7   0  -6   13.93    0.64
   6   0  -6   31.97    0.90
  -6   0   6   33.18    0.84
   6   0  -6   34.55    1.09
   5   0  -6  167.25    3.90
   5   0  -6  167.16    4.08
  -4   0   6  234.54    5.40
   4   0  -6  234.18    5.40
   4   0  -6  235.64    5.56
   3   0  -6  193.88    4.55
   3   0  -6  191.15    4.45
  -3   0   6  184.64    4.56
  -3   0   6  198.26    4.46
   3   0  -6  195.11    4.58
  -2   0   6  518.21   12.78
  -2   0   6  559.65   13.13
   2   0  -6  564.22   12.70
   2   0  -6  553.52   12.79
   2   0  -6  566.14   13.23
  -1   0   6  146.38    3.55
   1   0  -6  152.31    3.53
   1   0  -6  151.20    3.55
  -1   0   6  148.00    3.53
   1   0  -6  148.97    3.55
  -1   0   6  152.46    3.55
   0   0  -6  158.18    3.80
   0   0   6  156.85    3.77
   0   0  -6  165.33    3.80
   0   0   6  162.54    3.81
   0   0  -6  166.70    3.78
   0   0   6  156.51    3.80
  -1   0  -6   11.48    0.37
   1   0   6   10.49    0.43
   1   0   6   11.10    0.36
   1   0   6   11.56    0.41
  -1   0  -6   10.43    0.39
   2   0   6  215.86    5.00
  -2   0  -6  215.22    5.06
   2   0   6  220.40    5.14
   2   0   6  218.20    5.07
   3   0   6   19.42    0.61
   3   0   6   18.71    0.68
  -3   0  -6   19.05    0.60
   3   0   6   19.26    0.55
   4   0   6   53.97    1.51
   4   0   6   51.38    1.31
  -4   0  -6   52.08    1.39
   4   0   6   53.25    1.40
   5   0   6  138.34    3.51
   5   0   6  140.83    3.39
   6   0   6    0.46    0.17
   6   0   6    0.48    0.14
   6   0   6    0.52    0.11
   7   0   6   16.31    0.56
   7   0   6   15.92    0.63
   7   0   6   16.00    0.74
   8   0   6   22.09    0.80
   8   0   6   21.28    0.75
   8   0   6   21.42    0.92
   9   0   6   12.98    0.72
  11  -1  -6   -0.14    0.16
  11   1  -6   -0.15    0.15
  10  -1  -6    6.62    0.52
  10   1  -6    5.90    0.48
   9  -1  -6    1.63    0.29
   9   1  -6    1.46    0.27
   8  -1  -6   69.44    2.02
   8   1  -6   69.71    2.00
   7  -1  -6  180.46    4.22
   7  -1  -6  182.38    4.51
  -7   1   6  180.78    4.20
   7   1  -6  181.15    4.48
  -6  -1   6  174.99    4.05
   6  -1  -6  179.87    4.39
   6  -1  -6  180.14    4.14
  -6   1   6  180.01    4.14
   6   1  -6  178.48    4.38
   6   1  -6  178.16    4.23
   5  -1  -6   10.41    0.34
   5  -1  -6   11.40    0.51
  -5   1   6   10.73    0.37
   5   1  -6   10.35    0.49
   5   1  -6   10.64    0.40
   4  -1  -6  200.88    4.93
   4  -1  -6  202.53    4.73
   4  -1  -6  210.85    4.89
  -4  -1   6  211.13    4.82
   4   1  -6  207.74    4.82
   4   1  -6  208.36    4.93
   3  -1  -6    0.53    0.12
   3  -1  -6    0.52    0.13
  -3  -1   6    0.44    0.10
   3  -1  -6    0.50    0.07
  -3  -1   6    0.42    0.12
  -3   1   6    0.33    0.11
   3   1  -6    0.51    0.10
  -3   1   6    0.40    0.07
   3   1  -6    0.54    0.13
  -2  -1   6   30.72    0.90
   2  -1  -6   31.03    0.81
  -2  -1   6   31.79    0.87
   2  -1  -6   30.88    0.90
   2  -1  -6   30.12    0.89
  -2   1   6   31.48    0.89
  -2   1   6   32.08    0.90
   2   1  -6   30.84    0.90
   2   1  -6   31.16    0.89
   2   1  -6   31.97    0.86
  -2   1   6   30.81    0.81
  -1  -1   6  242.71    5.58
  -1  -1   6  233.09    5.58
   1  -1  -6  239.76    5.57
   1  -1  -6  227.33    5.53
  -1   1   6  254.33    5.61
  -1   1   6  237.19    5.54
   1   1  -6  227.84    5.57
   1   1  -6  239.58    5.57
  -1   1   6  252.37    5.57
   1   1  -6  249.27    5.60
   0  -1  -6   16.93    0.51
   0  -1   6   16.09    0.52
   0  -1   6   17.29    0.53
   0  -1  -6   16.93    0.55
   0  -1   6   16.39    0.55
   0   1  -6   16.90    0.53
   0   1   6   15.95    0.49
   0   1   6   17.17    0.54
   0   1   6   17.49    0.56
   0   1  -6   15.51    0.52
   0   1  -6   17.06    0.55
   1  -1   6   37.57    1.02
  -1  -1  -6   39.11    1.05
  -1  -1  -6   38.73    0.97
   1  -1   6   38.14    1.01
   1  -1   6   36.94    1.08
  -1   1  -6   39.22    1.08
   1   1   6   38.62    1.07
   1   1   6   38.92    1.06
   1   1   6   39.37    0.97
  -1   1  -6   38.26    1.01
   2  -1   6   54.04    1.36
   2  -1   6   51.38    1.36
  -2  -1  -6   54.43    1.41
   2  -1   6   56.14    1.47
  -2   1  -6   53.62    1.36
  -2   1  -6   52.65    1.44
   2   1   6   54.40    1.29
   2   1   6   53.41    1.46
   2   1   6   55.02    1.42
  -3  -1  -6  201.05    4.78
   3  -1   6  204.08    4.87
   3  -1   6  202.12    4.73
   3  -1   6  205.54    4.74
  -3   1  -6  207.34    4.73
   3   1   6  199.25    4.85
   3   1   6  199.14    4.79
   3   1   6  207.04    4.63
   4  -1   6  117.09    2.81
   4  -1   6  119.47    2.97
   4   1   6  114.00    2.70
   4   1   6  116.02    2.88
   4   1   6  117.86    2.96
   5  -1   6   22.67    0.71
   5  -1   6   22.34    0.83
   5   1   6   23.09    0.77
   5   1   6   22.12    0.60
   5   1   6   23.08    0.61
   5   1   6   22.66    0.84
   6  -1   6    5.97    0.42
   6  -1   6    6.51    0.33
   6   1   6    6.99    0.39
   6   1   6    6.83    0.26
   6   1   6    5.69    0.41
   7  -1   6   32.47    1.00
   7  -1   6   33.67    1.17
   7  -1   6   32.56    1.01
   7  -1   6   33.87    1.05
   7   1   6   34.55    1.09
   7   1   6   34.28    1.20
   8  -1   6    3.85    0.31
   8  -1   6    2.91    0.36
   8  -1   6    3.70    0.29
   8   1   6    3.79    0.36
   8   1   6    3.72    0.41
   9  -1   6   18.38    0.89
   9   1   6   20.19    0.92
   9   1   6   19.23    0.80
  11  -2  -6    0.80    0.27
  11   2  -6    0.72    0.24
  10  -2  -6   10.96    0.67
  10   2  -6   11.19    0.65
   9  -2  -6   21.28    0.91
   9   2  -6   19.06    0.84
   8  -2  -6    2.68    0.34
   8  -2  -6    2.75    0.17
   8   2  -6    2.76    0.33
   7  -2  -6   10.85    0.34
   7  -2  -6   10.85    0.57
  -7   2   6   10.84    0.40
   7   2  -6   10.51    0.54
   6  -2  -6   17.44    0.71
   6  -2  -6   18.12    0.47
   6   2  -6   17.80    0.70
  -6   2   6   17.30    0.56
   5  -2  -6    9.06    0.47
   5  -2  -6    8.95    0.25
   5   2  -6    9.49    0.44
  -5   2   6    9.18    0.36
   5   2  -6    9.26    0.45
   4  -2  -6    0.57    0.13
   4  -2  -6    0.34    0.12
  -4  -2   6    0.44    0.11
   4  -2  -6    0.50    0.05
   4   2  -6    0.45    0.12
   4   2  -6    0.50    0.11
  -3  -2   6   24.74    0.76
   3  -2  -6   25.88    0.79
  -3  -2   6   25.07    0.81
   3  -2  -6   25.80    0.82
   3   2  -6   26.01    0.76
   3   2  -6   26.56    0.82
  -3   2   6   25.42    0.81
  -3   2   6   26.05    0.80
  -3   2   6   25.83    0.64
  -2  -2   6  267.32    6.06
   2  -2  -6  254.36    6.06
   2  -2  -6  254.44    6.06
  -2  -2   6  262.18    6.09
  -2   2   6  262.55    5.96
   2   2  -6  259.41    6.04
  -2   2   6  258.98    6.06
   2   2  -6  272.69    6.10
  -2   2   6  253.92    6.07
  -1  -2   6   10.38    0.42
   1  -2  -6   10.53    0.39
  -1  -2   6   10.83    0.42
   1  -2  -6   10.80    0.42
   1   2  -6   10.70    0.40
   1   2  -6   11.81    0.43
  -1   2   6   11.08    0.38
   1   2  -6   10.94    0.43
  -1   2   6   10.96    0.40
   0  -2  -6  248.19    5.47
   0  -2   6  247.37    5.53
   0  -2  -6  238.04    5.54
   0  -2   6  242.50    5.55
   0   2  -6  226.27    5.53
   0   2   6  228.18    5.45
   0   2   6  239.24    5.51
   0   2  -6  229.90    5.54
   0   2   6  237.97    5.54
   0   2  -6  236.07    5.49
   1  -2   6    2.45    0.16
  -1  -2  -6    2.36    0.19
   1  -2   6    2.31    0.18
  -1  -2  -6    3.24    0.15
   1  -2   6    2.48    0.21
  -1   2  -6    2.71    0.22
   1   2   6    2.49    0.13
  -1   2  -6    2.40    0.16
   1   2   6    2.52    0.21
   2  -2   6   76.64    1.97
   2  -2   6   73.10    1.84
  -2  -2  -6   74.28    1.93
   2  -2   6   74.95    1.90
  -2   2  -6   80.78    2.06
   2   2   6   77.17    1.95
  -2   2  -6   76.52    1.84
   3  -2   6   21.56    0.76
   3  -2   6   21.83    0.62
  -3   2  -6   21.38    0.61
   3   2   6   22.37    0.73
   4  -2   6   16.61    0.66
   4  -2   6   17.06    0.52
   4   2   6   16.78    0.63
   5  -2   6    0.16    0.07
   5  -2   6    0.12    0.13
   5   2   6    0.04    0.11
   6  -2   6   39.53    1.26
   6  -2   6   38.88    1.07
   6  -2   6   37.79    1.17
   6   2   6   39.51    1.21
   7  -2   6    0.61    0.12
   7  -2   6    0.50    0.20
   7  -2   6    0.38    0.15
   7   2   6    0.65    0.19
   8  -2   6    0.67    0.18
   8  -2   6    0.37    0.19
   8  -2   6    0.43    0.15
   8   2   6    0.44    0.18
   8   2   6    0.34    0.20
   9  -2   6   12.15    0.68
   9   2   6   11.81    0.63
   9   2   6   11.15    0.70
  11  -3  -6    7.11    0.59
  11   3  -6    7.48    0.55
  10  -3  -6   11.86    0.72
  10   3  -6   12.06    0.65
   9  -3  -6   18.79    0.87
   9   3  -6   17.93    0.79
   8  -3  -6    8.05    0.55
   8   3  -6    9.88    0.54
   7  -3  -6   53.61    1.64
   7   3  -6   53.94    1.59
   6  -3  -6   50.31    1.51
   6   3  -6   49.37    1.46
  -5  -3   6   30.32    0.76
   5  -3  -6   29.79    1.00
  -5   3   6   31.11    0.89
   5   3  -6   30.46    0.98
  -4  -3   6    4.29    0.28
   4  -3  -6    4.19    0.27
   4  -3  -6    4.02    0.30
  -4  -3   6    4.22    0.19
  -4   3   6    4.12    0.25
   4   3  -6    4.52    0.30
   3  -3  -6   44.47    1.19
  -3  -3   6   42.83    1.19
   3  -3  -6   44.50    1.22
  -3   3   6   42.34    1.01
   3   3  -6   41.48    1.19
   3   3  -6   39.95    1.21
  -3   3   6   44.42    1.20
   2  -3  -6   37.69    1.08
  -2  -3   6   39.77    1.11
  -2  -3   6   38.52    1.09
   2  -3  -6   38.05    1.08
   2   3  -6   40.04    1.09
  -2   3   6   37.27    1.09
  -2   3   6   38.33    0.97
   2   3  -6   40.48    1.12
  -1  -3   6  369.48    8.30
  -1  -3   6  346.32    8.29
   1  -3  -6  366.58    8.36
   1  -3  -6  362.89    8.29
   1   3  -6  360.39    8.29
  -1   3   6  364.11    8.30
   1   3  -6  343.09    8.29
   0  -3  -6   32.42    0.97
   0  -3   6   35.21    0.98
   0  -3  -6   34.02    0.91
   0   3  -6   32.10    0.91
   0   3   6   35.90    1.00
   0   3  -6   35.23    1.00
  -1  -3  -6    4.16    0.18
   1  -3   6    4.17    0.27
   1  -3   6    4.36    0.26
  -1  -3  -6    4.46    0.31
  -1   3  -6    4.60    0.29
   1   3   6    4.63    0.28
  -1   3  -6    4.66    0.21
   2  -3   6   39.17    1.07
   2  -3   6   34.80    1.08
  -2   3  -6   36.39    0.94
   2   3   6   38.06    1.09
   3  -3   6   23.06    0.62
   3  -3   6   22.48    0.79
   3   3   6   23.51    0.78
  -3   3  -6   22.85    0.61
   4  -3   6    3.02    0.16
   4  -3   6    2.96    0.28
   4  -3   6    2.52    0.28
   4   3   6    2.55    0.26
   5  -3   6  209.22    5.04
   5  -3   6  207.50    4.84
   5  -3   6  214.88    5.12
   5   3   6  208.60    5.08
   6  -3   6  106.34    2.74
   6  -3   6  108.48    2.53
   6  -3   6  101.14    2.79
   6   3   6  108.50    2.79
   7  -3   6    3.05    0.31
   7  -3   6    3.50    0.38
   7   3   6    2.97    0.33
   8  -3   6    0.33    0.18
   8  -3   6    0.57    0.18
   8  -3   6    0.42    0.16
   8   3   6    0.43    0.19
   9  -3   6    2.09    0.34
   9   3   6    1.82    0.32
  10  -4  -6    3.37    0.45
  10   4  -6    3.31    0.40
   9  -4  -6    0.03    0.17
   9   4  -6   -0.06    0.13
   8  -4  -6   76.20    2.19
   8   4  -6   71.31    2.07
   7  -4  -6    9.46    0.55
   7   4  -6    8.62    0.50
   6  -4  -6   36.71    1.21
   6   4  -6   36.13    1.16
   5  -4  -6    3.26    0.34
  -5  -4   6    3.00    0.16
   5   4  -6    3.32    0.29
   4  -4  -6    2.46    0.27
  -4  -4   6    2.60    0.17
  -4  -4   6    2.45    0.25
  -4   4   6    2.70    0.25
   4   4  -6    2.59    0.27
  -3  -4   6    3.07    0.25
   3  -4  -6    3.16    0.26
   3  -4  -6    3.39    0.24
  -3  -4   6    3.17    0.20
  -3   4   6    3.04    0.12
  -3   4   6    3.03    0.24
   3   4  -6    3.51    0.26
  -3   4   6    3.16    0.13
   2  -4  -6    0.97    0.15
  -2  -4   6    0.83    0.13
   2  -4  -6    0.59    0.13
  -2  -4   6    0.99    0.17
  -2   4   6    1.03    0.16
   2   4  -6    0.74    0.15
  -1  -4   6   57.33    1.49
  -1  -4   6   57.36    1.54
   1  -4  -6   57.58    1.60
   1  -4  -6   55.65    1.48
   1   4  -6   57.08    1.55
  -1   4   6   57.22    1.53
   0  -4   6  200.12    4.90
   0  -4   6  200.42    4.86
   0  -4  -6  212.40    4.80
   0   4   6  211.90    4.90
   1  -4   6   26.22    0.84
   1  -4   6   25.29    0.81
  -1  -4  -6   25.46    0.69
  -1   4  -6   25.92    0.71
   1   4   6   25.61    0.83
  -2  -4  -6    0.69    0.06
   2  -4   6    0.26    0.12
   2  -4   6    0.02    0.09
  -2   4  -6    0.36    0.06
   2   4   6   -0.02    0.09
   3  -4   6   27.63    0.92
   3  -4   6   27.57    0.91
  -3   4  -6   28.11    0.68
   3   4   6   28.41    0.93
   4  -4   6   25.15    0.87
   4  -4   6   25.80    0.89
   4   4   6   26.78    0.91
   5  -4   6   61.60    1.76
   5  -4   6   62.90    1.74
   5   4   6   60.98    1.77
   6  -4   6   38.71    1.21
   6  -4   6   37.07    1.23
   6   4   6   37.57    1.25
   7  -4   6    4.20    0.39
   7  -4   6    4.04    0.40
   7   4   6    5.06    0.45
   8  -4   6   24.90    0.93
   8  -4   6   25.39    0.99
   8   4   6   25.03    1.01
   9  -4   6   -0.01    0.16
   9  -4   6    0.15    0.16
   9   4   6    0.03    0.19
  10  -5  -6    2.11    0.37
  10   5  -6    2.88    0.37
   9  -5  -6    1.72    0.34
   9   5  -6    2.01    0.31
   8  -5  -6   14.74    0.77
   8   5  -6   14.54    0.68
   7  -5  -6   63.27    1.92
   7   5  -6   64.01    1.84
   6  -5  -6   29.58    1.07
   6   5  -6   30.43    1.03
  -5  -5   6   12.60    0.41
   5  -5  -6   12.06    0.60
   5   5  -6   12.89    0.58
   4  -5  -6    0.08    0.11
  -4  -5   6    0.03    0.07
  -4  -5   6   -0.03    0.10
  -4   5   6    0.24    0.11
   4   5  -6    0.18    0.12
   3  -5  -6   78.16    2.07
  -3  -5   6   78.53    1.95
  -3  -5   6   78.05    2.07
   3   5  -6   78.23    2.08
  -3   5   6   77.27    1.83
  -3   5   6   78.18    2.03
   2  -5  -6   11.61    0.49
  -2  -5   6   10.76    0.49
  -2  -5   6   11.29    0.44
  -2   5   6   12.13    0.49
  -1  -5   6    6.17    0.36
  -1  -5   6    5.61    0.31
   1  -5  -6    6.00    0.32
  -1   5   6    5.94    0.33
   0  -5   6   -0.12    0.09
   0  -5  -6   -0.06    0.07
   0  -5   6   -0.08    0.10
   0   5   6   -0.04    0.09
   1  -5   6  189.61    4.44
  -1  -5  -6  186.06    4.29
   1  -5   6  180.78    4.44
   1   5   6  189.92    4.46
  -1   5  -6  175.24    4.27
   2  -5   6    1.44    0.21
  -2  -5  -6    1.31    0.11
   2  -5   6    1.28    0.19
  -2   5  -6    1.17    0.10
   2   5   6    1.56    0.23
   3  -5   6    1.67    0.22
   3  -5   6    1.78    0.24
   3   5   6    1.71    0.23
   4  -5   6    0.08    0.13
   4  -5   6    0.06    0.12
   4   5   6    0.04    0.12
   5  -5   6   25.48    0.91
   5  -5   6   26.66    0.93
   5   5   6   24.28    0.93
   6  -5   6    0.85    0.21
   6  -5   6    0.92    0.22
   6   5   6    0.76    0.22
   7  -5   6    0.02    0.14
   7  -5   6    0.30    0.16
   7   5   6    0.05    0.17
   8  -5   6    3.96    0.40
   8  -5   6    5.18    0.47
   8   5   6    4.48    0.48
   9  -5   6    0.88    0.23
   9  -5   6    0.59    0.22
   9   5   6    1.10    0.30
  10  -6  -6   22.83    1.09
   9  -6  -6   -0.05    0.20
   9   6  -6   -0.01    0.14
   8  -6  -6    6.45    0.52
   8   6  -6    6.39    0.46
   7  -6  -6    1.61    0.31
   7   6  -6    1.49    0.26
   6  -6  -6   49.89    1.60
   6   6  -6   50.66    1.52
   5  -6  -6    0.03    0.14
  -5  -6   6   -0.06    0.06
   5   6  -6   -0.09    0.10
  -4  -6   6   26.43    0.80
  -4  -6   6   27.30    0.95
   4  -6  -6   26.37    0.95
   4   6  -6   28.33    0.95
  -4   6   6   27.15    0.88
   3  -6  -6   37.93    1.20
  -3  -6   6   39.42    1.10
  -3  -6   6   38.17    1.21
   3   6  -6   40.94    1.23
  -3   6   6   37.97    1.15
  -3   6   6   38.67    0.99
   2  -6  -6  117.00    2.88
  -2  -6   6  115.08    2.82
  -2  -6   6  114.25    2.91
  -2   6   6  111.87    2.72
  -2   6   6  112.12    2.86
  -1  -6   6   49.81    1.36
  -1  -6   6   47.40    1.41
  -1   6   6   48.86    1.39
   0  -6   6   13.67    0.56
   0  -6   6   13.53    0.58
   0   6   6   13.60    0.57
   1  -6   6   50.33    1.45
   1  -6   6   54.35    1.48
   1   6   6   52.06    1.48
  -1   6  -6   47.19    1.27
   2  -6   6    4.02    0.31
   2  -6   6    3.46    0.32
  -2  -6  -6    3.96    0.20
  -2   6  -6    3.73    0.17
   2   6   6    4.10    0.32
  -3  -6  -6    0.82    0.08
  -3  -6  -6    0.77    0.08
   3  -6   6    0.89    0.19
   3  -6   6    0.73    0.18
   3   6   6    0.82    0.20
   4  -6   6   57.19    1.71
   4  -6   6   60.01    1.71
   4   6   6   62.21    1.78
   5  -6   6    6.93    0.46
   5  -6   6    7.42    0.45
   5   6   6    7.01    0.49
   6  -6   6   17.69    0.77
   6  -6   6   18.91    0.80
   6   6   6   20.57    0.87
   7  -6   6   27.03    1.01
   7  -6   6   26.00    0.99
   7   6   6   24.94    1.05
   8  -6   6    0.47    0.20
   8  -6   6    0.59    0.22
   8   6   6    0.40    0.24
   9  -7  -6    3.75    0.49
   9   7  -6    3.84    0.41
   8  -7  -6    0.32    0.21
   8   7  -6    0.76    0.21
   7  -7  -6    0.63    0.22
   7   7  -6    0.00    0.12
   6  -7  -6   97.66    2.77
   6   7  -6  102.96    2.70
  -5  -7   6    1.30    0.16
   5  -7  -6    0.98    0.22
  -5   7   6    1.45    0.21
   5   7  -6    1.10    0.22
   4  -7  -6   20.55    0.83
  -4  -7   6   21.96    0.70
  -4   7   6   20.97    0.56
  -4   7   6   21.15    0.76
   3  -7  -6   65.96    1.82
  -3  -7   6   63.40    1.69
  -3  -7   6   61.04    1.80
  -3   7   6   64.23    1.75
  -3   7   6   62.80    1.58
  -2  -7   6   56.03    1.63
  -2  -7   6   60.05    1.56
  -2   7   6   52.85    1.44
  -2   7   6   55.40    1.57
  -1  -7   6   79.00    2.07
  -1  -7   6   77.21    2.13
  -1   7   6   78.99    2.10
   0  -7   6    8.68    0.46
   0  -7   6    8.58    0.46
   0   7   6    8.40    0.46
   1  -7   6   96.13    2.48
   1  -7   6   91.95    2.48
   1   7   6   94.02    2.49
   2  -7   6    1.09    0.21
   2  -7   6    1.31    0.23
  -2   7  -6    1.38    0.11
   2   7   6    1.08    0.22
  -2   7  -6    1.22    0.10
   3  -7   6   74.49    2.03
   3  -7   6   70.50    2.03
  -3  -7  -6   73.90    1.77
  -3  -7  -6   71.71    1.76
   3   7   6   74.69    2.08
   4  -7   6   13.59    0.63
   4  -7   6   14.64    0.67
   4   7   6   13.07    0.67
   5  -7   6    4.22    0.40
   5  -7   6    3.50    0.37
   5   7   6    4.06    0.43
   6  -7   6    5.86    0.43
   6  -7   6    5.87    0.44
   6   7   6    4.35    0.46
   7  -7   6    3.72    0.39
   7  -7   6    3.20    0.39
   7   7   6    3.71    0.46
   8  -7   6    0.68    0.24
   8   7   6    1.33    0.33
   9  -8  -6    0.86    0.29
   8  -8  -6    9.41    0.68
   8   8  -6   10.74    0.61
   7  -8  -6   12.78    0.75
   6  -8  -6    0.33    0.19
  -5  -8   6    3.57    0.26
   5  -8  -6    3.21    0.39
  -5   8   6    3.51    0.30
   4  -8  -6    2.75    0.34
  -4  -8   6    2.88    0.27
  -4   8   6    3.41    0.32
  -3  -8   6   21.16    0.85
  -3  -8   6   20.03    0.73
  -3   8   6   20.60    0.64
  -3   8   6   19.91    0.76
  -2  -8   6   12.72    0.63
  -2  -8   6   13.67    0.58
  -2   8   6   14.13    0.57
  -2   8   6   13.05    0.59
  -1  -8   6    7.38    0.42
  -1  -8   6    7.57    0.46
  -1   8   6    6.96    0.42
   0  -8   6   32.63    1.13
   0  -8   6   33.72    1.11
   0   8   6   35.52    1.13
   1  -8   6    0.65    0.19
   1  -8   6    0.91    0.21
   1   8   6    0.56    0.19
  -1   8  -6    0.68    0.11
   2  -8   6   25.39    0.95
   2  -8   6   24.97    0.93
  -2   8  -6   26.32    0.68
   2   8   6   25.16    0.96
   3  -8   6   26.28    1.00
   3  -8   6   27.96    0.99
   3   8   6   27.53    1.03
   4  -8   6   47.49    1.48
   4  -8   6   45.14    1.42
   4   8   6   43.53    1.48
   5  -8   6    8.10    0.53
   5  -8   6    9.43    0.53
   5   8   6    8.28    0.58
   6  -8   6   25.28    1.03
   6  -8   6   25.78    0.98
   6   8   6   25.08    1.08
   7  -8   6   10.12    0.63
   7  -8   6   10.62    0.63
   7   8   6   10.52    0.70
   8  -9  -6   23.98    1.13
   7  -9  -6    3.72    0.48
   6  -9  -6   22.87    1.02
   5  -9  -6    1.99    0.35
  -5   9   6    2.45    0.28
  -4  -9   6   13.67    0.58
  -4   9   6   13.82    0.61
  -3  -9   6   20.35    0.77
  -3   9   6   20.13    0.79
  -2  -9   6    6.87    0.48
  -2  -9   6    6.31    0.41
  -2   9   6    6.62    0.43
  -1  -9   6    6.37    0.47
  -1  -9   6    6.28    0.43
  -1   9   6    7.14    0.45
   0  -9   6   24.87    0.93
   0  -9   6   23.18    0.93
   0   9  -6   25.04    0.79
   0   9   6   24.16    0.91
   1  -9   6   34.31    1.16
   1  -9   6   33.39    1.15
  -1   9  -6   33.54    0.94
   1   9   6   32.06    1.15
   2  -9   6   24.78    0.98
   2  -9   6   26.14    0.97
   2   9   6   25.90    1.00
   3  -9   6   21.34    0.87
   3  -9   6   22.51    0.93
   3   9   6   24.05    0.97
   4  -9   6    0.12    0.15
   4  -9   6    0.12    0.18
   4   9   6    0.04    0.18
   5  -9   6   26.06    1.05
   5  -9   6   23.99    0.95
   5   9   6   24.57    1.07
   6  -9   6    0.02    0.15
   6  -9   6    0.02    0.19
   6   9   6    0.01    0.21
   7  -9   6    2.00    0.37
   7   9   6    2.00    0.40
   7 -10  -6    2.58    0.42
   7  10  -6    2.07    0.37
   6 -10  -6    5.55    0.58
   6  10  -6    5.18    0.53
   5 -10  -6    0.63    0.24
  -5  10   6    0.93    0.27
  -4 -10   6    1.39    0.23
  -4  10   6    1.33    0.23
  -3 -10   6   15.37    0.68
   3  10  -6   15.29    0.70
  -3  10   6   16.57    0.70
  -2 -10   6    2.80    0.37
  -2 -10   6    2.86    0.33
   2  10  -6    2.90    0.32
  -2  10   6    3.36    0.37
  -1 -10   6    0.32    0.16
  -1 -10   6    0.66    0.21
  -1  10   6    0.90    0.22
   1  10  -6    0.46    0.16
   0 -10   6    6.21    0.47
   0 -10   6    6.37    0.46
   0  10   6    5.67    0.44
   0  10  -6    6.09    0.35
   1 -10   6   16.55    0.76
   1 -10   6   15.61    0.74
  -1  10  -6   15.60    0.58
   1  10   6   15.89    0.76
   2 -10   6    0.91    0.25
   2 -10   6    0.55    0.21
   2  10   6    0.55    0.21
   3 -10   6    6.99    0.49
   3 -10   6    7.03    0.53
   3  10   6    7.12    0.54
   4 -10   6   10.66    0.61
   4 -10   6   11.24    0.67
   4  10   6    9.77    0.67
   5 -10   6    2.04    0.36
   5 -10   6    2.19    0.32
   5  10   6    2.64    0.43
   6 -10   6   25.07    1.08
   6  10   6   22.53    1.08
   6 -11  -6    1.70    0.35
   6  11  -6    1.02    0.27
   5 -11  -6    3.05    0.42
   5  11  -6    2.48    0.36
  -4  11   6   11.62    0.65
   4  11  -6   11.68    0.65
  -3 -11   6   -0.06    0.14
  -3  11   6    0.10    0.15
   3  11  -6    0.14    0.16
  -2 -11   6   -0.16    0.15
  -2  11   6    0.28    0.17
   2  11  -6    0.25    0.16
  -1 -11   6   36.67    1.31
  -1 -11   6   42.04    1.41
   1  11  -6   38.14    1.21
  -1  11   6   38.80    1.32
   0 -11   6    5.58    0.52
   0 -11   6    5.55    0.51
   0  11  -6    5.67    0.36
   0  11   6    4.53    0.44
   1 -11   6    0.77    0.25
   1 -11   6    0.70    0.23
   1  11   6    1.15    0.27
   2 -11   6   17.17    0.80
   2 -11   6   16.30    0.81
   2  11   6   17.10    0.84
   3 -11   6    4.48    0.46
   3 -11   6    5.61    0.55
   3  11   6    4.76    0.53
   4 -11   6   26.66    1.04
   4 -11   6   25.73    1.11
   4  11   6   25.76    1.14
   5 -11   6    1.41    0.35
   5  11   6    1.51    0.36
   5  12  -6   13.03    0.76
   4  12  -6    0.43    0.22
   3  12  -6    3.54    0.41
  -3  12   6    3.44    0.45
  -2 -12   6   10.42    0.63
   2  12  -6   10.83    0.60
  -2  12   6   11.07    0.62
  -1 -12   6    5.23    0.50
  -1  12   6    6.15    0.49
   1  12  -6    5.59    0.43
   0 -12   6   30.12    1.17
   0 -12   6   29.40    1.17
   0  12   6   28.67    1.14
   1 -12   6   42.52    1.48
   1 -12   6   41.18    1.50
   1  12   6   43.59    1.50
   2 -12   6   13.78    0.74
   2 -12   6   13.29    0.77
   2  12   6   13.22    0.76
   3 -12   6    7.05    0.65
   3 -12   6    6.97    0.52
   3  12   6    7.13    0.59
  -1 -13   6    1.26    0.32
  -1  13   6    1.58    0.32
   0 -13   6    1.49    0.34
   0  13   6    2.05    0.36
  11   0  -7   -0.10    0.19
  10   0  -7    0.20    0.18
   9   0  -7   -0.17    0.13
   8   0  -7    0.07    0.17
   7   0  -7   -0.07    0.08
  -7   0   7    0.05    0.06
   7   0  -7    0.06    0.14
   6   0  -7    0.06    0.07
  -6   0   7    0.02    0.05
   6   0  -7    0.01    0.10
   5   0  -7    0.02    0.06
   5   0  -7    0.06    0.11
   4   0  -7    0.14    0.11
  -4   0   7   -0.03    0.06
   4   0  -7   -0.02    0.06
  -3   0   7    0.05    0.11
   3   0  -7   -0.08    0.09
   3   0  -7   -0.03    0.09
  -3   0   7   -0.05    0.07
   3   0  -7   -0.02    0.06
  -2   0   7    0.06    0.09
   2   0  -7    0.08    0.08
  -2   0   7    0.04    0.07
   2   0  -7    0.17    0.08
   2   0  -7    0.00    0.09
  -1   0   7    0.01    0.08
  -1   0   7    0.08    0.08
   1   0  -7    0.03    0.07
  -1   0   7    0.12    0.09
   1   0  -7    0.03    0.08
   1   0  -7   -0.05    0.08
   0   0   7   -0.05    0.09
   0   0   7   -0.11    0.07
   0   0  -7   -0.13    0.07
   0   0  -7   -0.06    0.08
   0   0  -7   -0.22    0.06
   0   0   7   -0.11    0.07
   1   0   7   -0.04    0.06
  -1   0  -7    0.16    0.07
  -1   0  -7   -0.06    0.07
   1   0   7    0.00    0.08
   1   0   7    0.12    0.09
   2   0   7    0.18    0.12
   2   0   7    0.02    0.08
   2   0   7    0.04    0.06
  -2   0  -7    0.03    0.07
   3   0   7   -0.09    0.05
   3   0   7   -0.09    0.08
   3   0   7   -0.12    0.10
  -3   0  -7   -0.03    0.08
   4   0   7   -0.11    0.10
   4   0   7    0.03    0.05
  -4   0  -7    0.00    0.09
   4   0   7   -0.07    0.07
   5   0   7    0.05    0.12
   5   0   7   -0.02    0.06
   5   0   7   -0.01    0.09
   6   0   7    0.14    0.12
   6   0   7    0.03    0.07
   6   0   7   -0.01    0.15
   7   0   7    0.02    0.11
   7   0   7   -0.06    0.15
   8   0   7   -0.18    0.13
   8   0   7    0.35    0.15
   8   0   7   -0.05    0.10
   9   0   7   -0.14    0.16
  11  -1  -7    5.03    0.55
  11   1  -7    3.58    0.45
  10  -1  -7    9.40    0.63
  10   1  -7    9.20    0.61
   9  -1  -7    7.92    0.55
   9   1  -7    8.58    0.55
   8  -1  -7    0.13    0.15
   8   1  -7    0.26    0.17
   7  -1  -7   54.55    1.65
   7  -1  -7   55.28    1.39
   7   1  -7   56.02    1.65
  -7   1   7   54.59    1.38
   6  -1  -7    9.81    0.34
   6  -1  -7    9.88    0.52
   6   1  -7   10.81    0.52
  -6   1   7    9.25    0.35
   6   1  -7    9.61    0.40
   5  -1  -7   74.99    1.80
   5  -1  -7   72.52    2.02
   5   1  -7   75.06    2.02
   5   1  -7   76.86    1.88
   4  -1  -7  136.09    3.32
  -4  -1   7  136.16    3.20
   4  -1  -7  133.20    3.12
  -4   1   7  134.97    3.12
   4   1  -7  131.54    3.19
   4   1  -7  131.09    3.31
   3  -1  -7   12.10    0.39
  -3  -1   7   12.30    0.44
  -3  -1   7   12.48    0.51
   3  -1  -7   11.88    0.49
   3  -1  -7   12.46    0.49
   3   1  -7   12.20    0.44
   3   1  -7   11.66    0.49
  -3   1   7   12.67    0.39
   2  -1  -7   30.99    0.92
   2  -1  -7   29.72    0.91
  -2  -1   7   31.27    0.92
  -2  -1   7   31.16    0.88
   2  -1  -7   29.89    0.83
   2   1  -7   33.14    0.92
  -2   1   7   33.28    0.93
   2   1  -7   30.85    0.88
   2   1  -7   30.78    0.92
  -2   1   7   30.97    0.91
  -2   1   7   30.11    0.84
   1  -1  -7    7.94    0.35
   1  -1  -7    8.74    0.34
   1  -1  -7    8.43    0.37
  -1  -1   7    8.83    0.37
  -1  -1   7    8.33    0.36
  -1  -1   7    8.37    0.36
   1   1  -7    8.52    0.37
  -1   1   7    8.38    0.37
  -1   1   7    8.28    0.35
   1   1  -7    8.49    0.36
  -1   1   7    8.66    0.35
   1   1  -7    8.79    0.37
   0  -1   7   12.49    0.46
   0  -1   7   13.00    0.49
   0  -1  -7   12.01    0.47
   0  -1  -7   13.78    0.44
   0  -1   7   14.45    0.48
   0   1  -7   13.37    0.47
   0   1   7   13.07    0.49
   0   1  -7   13.82    0.50
   0   1  -7   12.93    0.47
   0   1   7   13.53    0.44
   0   1   7   13.05    0.48
   1  -1   7   12.76    0.44
   1  -1   7   12.70    0.45
  -1  -1  -7   12.13    0.40
   1  -1   7   13.17    0.50
  -1  -1  -7   11.73    0.46
   1   1   7   12.58    0.48
   1   1   7   13.00    0.40
  -1   1  -7   12.22    0.49
  -1   1  -7   11.97    0.44
   1   1   7   12.36    0.48
   2  -1   7   29.03    0.83
   2  -1   7   28.75    0.82
  -2  -1  -7   29.50    0.87
  -2   1  -7   29.33    0.83
   2   1   7   28.53    0.91
   2   1   7   29.23    0.88
   2   1   7   29.52    0.76
   3  -1   7    7.21    0.40
   3  -1   7    7.29    0.31
   3  -1   7    7.20    0.32
   3   1   7    7.29    0.24
   3   1   7    7.46    0.40
  -3   1  -7    7.10    0.31
   3   1   7    7.46    0.36
   4  -1   7    7.90    0.34
   4  -1   7    7.83    0.44
   4  -1   7    8.44    0.36
   4   1   7    8.35    0.26
   4   1   7    8.81    0.47
  -4   1  -7    7.77    0.35
   4   1   7    8.41    0.40
   5  -1   7    1.35    0.22
   5  -1   7    1.52    0.18
   5   1   7    1.31    0.10
   5   1   7    1.38    0.19
   5   1   7    1.45    0.11
   5   1   7    1.20    0.22
   6  -1   7   62.32    1.81
   6  -1   7   60.33    1.61
   6   1   7   60.32    1.46
   6   1   7   60.70    1.69
   6   1   7   58.62    1.80
   7  -1   7    4.18    0.43
   7  -1   7    3.64    0.28
   7  -1   7    3.94    0.32
   7  -1   7    3.94    0.28
   7   1   7    4.23    0.35
   7   1   7    3.19    0.37
   8  -1   7   34.61    1.11
   8  -1   7   33.81    1.26
   8   1   7   33.17    1.27
   8   1   7   34.79    1.15
   9  -1   7    5.86    0.57
   9   1   7    6.35    0.55
   9   1   7    5.47    0.49
  11  -2  -7    0.42    0.25
  11   2  -7    0.38    0.21
  10  -2  -7   63.96    2.04
  10   2  -7   65.11    1.99
   9  -2  -7   35.39    1.28
   9   2  -7   32.59    1.21
   8  -2  -7    0.10    0.16
   8   2  -7   -0.14    0.11
   7  -2  -7   -0.02    0.14
   7  -2  -7    0.13    0.05
   7   2  -7    0.06    0.13
  -7   2   7    0.02    0.08
   6  -2  -7   38.72    1.30
   6  -2  -7   42.53    1.00
  -6   2   7   42.46    1.13
   6   2  -7   43.46    1.32
   5  -2  -7    7.80    0.44
   5  -2  -7    7.50    0.23
   5   2  -7    8.13    0.43
   4  -2  -7   34.53    1.06
  -4  -2   7   33.49    0.98
   4  -2  -7   33.21    0.83
   4   2  -7   34.88    1.06
  -4   2   7   34.47    0.83
   4   2  -7   34.47    0.98
   3  -2  -7    1.69    0.21
  -3  -2   7    1.72    0.18
   3  -2  -7    2.01    0.22
  -3   2   7    1.61    0.11
   3   2  -7    1.97    0.23
  -3   2   7    1.95    0.22
   3   2  -7    2.31    0.21
  -2  -2   7   18.05    0.64
   2  -2  -7   19.41    0.64
  -2  -2   7   19.28    0.63
   2  -2  -7   19.56    0.65
   2   2  -7   17.97    0.64
   2   2  -7   18.91    0.62
  -2   2   7   19.51    0.63
  -2   2   7   18.56    0.65
   2   2  -7   17.95    0.61
  -2   2   7   19.32    0.55
   1  -2  -7    2.52    0.20
  -1  -2   7    2.88    0.23
  -1  -2   7    3.07    0.24
   1  -2  -7    2.50    0.22
  -1   2   7    2.65    0.19
  -1   2   7    2.70    0.25
   1   2  -7    2.96    0.22
   1   2  -7    3.54    0.23
  -1   2   7    2.95    0.21
   1   2  -7    3.24    0.24
   0  -2   7    1.04    0.15
   0  -2  -7    1.31    0.17
   0  -2  -7    1.24    0.13
   0  -2   7    1.16    0.16
   0   2  -7    0.91    0.14
   0   2  -7    1.05    0.15
   0   2   7    1.15    0.12
   0   2   7    1.03    0.14
   0   2  -7    1.38    0.15
   0   2   7    1.11    0.16
   1  -2   7   36.23    1.03
  -1  -2  -7   35.68    0.94
   1  -2   7   36.28    0.99
  -1  -2  -7   37.72    1.07
   1  -2   7   39.01    1.10
  -1   2  -7   37.36    0.99
   1   2   7   37.06    1.06
   1   2   7   36.67    0.94
   1   2   7   37.66    1.07
   2  -2   7   75.74    1.92
   2  -2   7   77.75    2.01
   2  -2   7   76.58    1.88
  -2   2  -7   75.29    1.87
   2   2   7   75.11    1.96
   2   2   7   76.54    1.77
   3  -2   7  187.81    4.30
   3  -2   7  182.23    4.34
   3   2   7  184.71    4.41
  -3   2  -7  179.52    4.27
   4  -2   7   32.09    0.89
   4  -2   7   33.11    1.06
   4   2   7   31.30    1.00
  -4   2  -7   31.38    0.87
   5  -2   7   15.77    0.67
   5  -2   7   14.86    0.52
   5   2   7   15.20    0.62
   6  -2   7   76.41    1.94
   6  -2   7   79.61    2.18
   6  -2   7   76.38    2.07
   6   2   7   74.95    2.09
   7  -2   7   18.31    0.62
   7  -2   7   17.62    0.80
   7  -2   7   17.17    0.71
   7   2   7   18.19    0.75
   7   2   7   17.74    0.82
   8  -2   7    0.22    0.18
   8  -2   7   -0.05    0.13
   8   2   7   -0.03    0.15
   8   2   7    0.06    0.15
   9  -2   7   13.62    0.76
   9   2   7   14.68    0.82
   9   2   7   15.26    0.73
  11  -3  -7   13.68    0.81
  11   3  -7   12.27    0.71
  10  -3  -7    3.49    0.44
  10   3  -7    2.78    0.37
   9  -3  -7    4.70    0.48
   9   3  -7    4.96    0.42
   8  -3  -7   12.16    0.66
   8   3  -7   12.87    0.64
   7  -3  -7    7.32    0.48
   7   3  -7    7.51    0.46
   6  -3  -7   43.93    1.40
  -6  -3   7   44.60    1.06
   6   3  -7   46.65    1.39
   5  -3  -7    5.53    0.38
  -5  -3   7    5.16    0.21
   5   3  -7    5.14    0.36
  -4  -3   7    3.31    0.26
   4  -3  -7    3.78    0.29
   4   3  -7    3.59    0.29
   3  -3  -7   90.89    2.33
  -3  -3   7   95.15    2.32
  -3   3   7   90.55    2.13
   3   3  -7   89.92    2.35
  -3   3   7   89.81    2.32
  -2  -3   7   29.88    0.86
   2  -3  -7   26.87    0.83
   2   3  -7   24.99    0.85
  -2   3   7   26.02    0.85
  -2   3   7   27.34    0.74
   1  -3  -7   76.88    1.94
  -1  -3   7   79.62    2.01
   1   3  -7   83.21    2.03
  -1   3   7   73.56    1.99
  -1   3   7   77.79    1.92
   1   3  -7   74.93    1.94
   0  -3   7   13.06    0.52
   0  -3   7   12.26    0.50
   0  -3  -7   13.46    0.44
   0   3  -7   13.04    0.45
   0   3   7   12.34    0.51
  -1  -3  -7    0.17    0.06
   1  -3   7    0.10    0.10
   1  -3   7    0.08    0.09
  -1   3  -7    0.15    0.07
   1   3   7   -0.02    0.09
   2  -3   7  127.10    3.19
   2  -3   7  128.92    3.01
  -2  -3  -7  128.20    2.91
   2   3   7  126.42    3.16
  -2   3  -7  127.95    3.01
   3  -3   7   97.94    2.51
   3  -3   7   95.80    2.30
   3   3   7   94.80    2.47
  -3   3  -7   96.54    2.29
   4  -3   7   47.59    1.43
   4  -3   7   47.00    1.21
   4   3   7   48.65    1.41
   5  -3   7    0.35    0.15
   5  -3   7   -0.12    0.11
   5  -3   7    0.07    0.07
   5   3   7   -0.06    0.14
   6  -3   7   32.02    0.90
   6  -3   7   33.29    1.09
   6  -3   7   34.57    1.17
   6   3   7   33.07    1.12
   7  -3   7   58.41    1.80
   7  -3   7   60.86    1.72
   7   3   7   57.29    1.75
   8  -3   7   13.64    0.64
   8  -3   7   13.05    0.71
   8  -3   7   13.83    0.64
   8   3   7   13.71    0.69
   9  -3   7    0.29    0.20
   9   3   7    0.14    0.18
   9   3   7    0.34    0.25
  10  -4  -7    1.07    0.28
  10   4  -7    1.05    0.27
   9  -4  -7   10.21    0.66
   9   4  -7   10.20    0.59
   8  -4  -7    7.14    0.53
   8   4  -7    7.58    0.49
   7  -4  -7   12.18    0.65
   7   4  -7   11.77    0.60
   6  -4  -7   14.25    0.68
  -6  -4   7   15.12    0.41
   6   4  -7   15.01    0.66
   5  -4  -7   83.77    2.34
  -5  -4   7   88.64    2.09
   5   4  -7   89.72    2.34
  -4  -4   7  156.81    3.67
   4  -4  -7  159.81    3.86
  -4  -4   7  154.19    3.82
  -4   4   7  154.91    3.80
   4   4  -7  153.92    3.85
   3  -4  -7  188.69    4.69
  -3  -4   7  197.61    4.58
  -3  -4   7  196.56    4.69
  -3   4   7  195.33    4.69
  -3   4   7  195.55    4.47
   3   4  -7  197.86    4.72
  -2  -4   7  155.44    3.70
  -2  -4   7  155.41    3.78
   2  -4  -7  160.23    3.76
   2   4  -7  147.56    3.79
  -2   4   7  152.82    3.77
  -2   4   7  159.98    3.63
  -1  -4   7  159.83    4.02
   1  -4  -7  171.35    3.96
   1   4  -7  165.76    4.04
  -1   4   7  167.60    4.02
   0  -4   7    3.84    0.28
   0  -4  -7    3.31    0.21
   0   4  -7    3.69    0.22
   0   4   7    3.85    0.29
   1  -4   7    6.63    0.38
  -1  -4  -7    6.60    0.26
  -1   4  -7    6.59    0.28
   1   4   7    6.43    0.37
   2  -4   7   29.10    0.99
   2  -4   7   30.09    0.97
  -2  -4  -7   33.11    0.77
   2   4   7   30.87    0.99
  -2   4  -7   31.32    0.82
   3  -4   7   30.79    1.01
   3  -4   7   32.34    1.05
  -3   4  -7   32.55    0.81
   3   4   7   31.14    1.03
   4  -4   7    0.20    0.12
   4  -4   7    0.45    0.15
   4   4   7    0.45    0.17
   5  -4   7    0.18    0.14
   5  -4   7   -0.06    0.11
   5   4   7   -0.04    0.13
   6  -4   7   19.96    0.84
   6  -4   7   20.96    0.82
   6   4   7   21.33    0.86
   7  -4   7    2.80    0.33
   7  -4   7    3.28    0.38
   7   4   7    3.11    0.38
   8  -4   7    3.66    0.38
   8  -4   7    3.21    0.40
   8   4   7    3.13    0.39
   9  -4   7    3.14    0.41
   9  -4   7    3.16    0.42
   9   4   7    3.36    0.41
  10  -5  -7    7.27    0.60
  10   5  -7    6.69    0.51
   9  -5  -7   11.28    0.68
   9   5  -7   10.42    0.61
   8  -5  -7   22.21    0.98
   8   5  -7   22.02    0.90
   7  -5  -7   10.31    0.61
   7   5  -7    9.93    0.55
   6  -5  -7    5.99    0.44
  -6  -5   7    6.36    0.24
   6   5  -7    6.04    0.42
   5  -5  -7    0.63    0.18
  -5  -5   7    0.49    0.10
   5   5  -7    0.00    0.10
  -4  -5   7    0.68    0.16
  -4  -5   7    0.98    0.13
   4  -5  -7    0.87    0.19
   4   5  -7    0.80    0.19
  -4   5   7    0.68    0.16
   3  -5  -7   97.35    2.50
  -3  -5   7   94.71    2.50
  -3  -5   7   98.88    2.38
  -3   5   7   94.79    2.26
  -3   5   7   98.03    2.48
  -3   5   7   95.20    2.26
   3   5  -7   95.31    2.51
   2  -5  -7   19.36    0.70
  -2  -5   7   20.44    0.67
  -2  -5   7   19.70    0.73
   2   5  -7   21.08    0.76
  -2   5   7   19.37    0.71
  -1  -5   7   24.93    0.86
   1  -5  -7   24.61    0.80
  -1  -5   7   26.22    0.83
  -1   5   7   26.83    0.87
   0  -5   7  126.39    3.18
   0  -5   7  124.68    3.13
   0  -5  -7  124.08    3.04
   0   5  -7  132.29    3.04
   0   5   7  125.49    3.17
   1  -5   7    5.60    0.35
   1  -5   7    5.45    0.35
  -1  -5  -7    5.63    0.26
  -1   5  -7    6.22    0.27
   1   5   7    5.57    0.37
   2  -5   7  124.80    3.17
  -2  -5  -7  128.17    2.93
   2  -5   7  122.89    3.18
   2   5   7  129.56    3.20
  -2   5  -7  124.91    2.94
   3  -5   7   15.46    0.66
   3  -5   7   14.38    0.63
  -3   5  -7   15.18    0.39
   3   5   7   16.63    0.68
   4  -5   7    1.19    0.22
   4  -5   7    1.32    0.22
   4   5   7    1.46    0.24
   5  -5   7   38.20    1.24
   5  -5   7   36.94    1.22
   5   5   7   37.23    1.25
   6  -5   7   35.00    1.20
   6  -5   7   34.21    1.17
   6   5   7   34.36    1.22
   7  -5   7    1.78    0.30
   7  -5   7    1.60    0.27
   7   5   7    1.17    0.27
   8  -5   7   43.57    1.48
   8  -5   7   44.07    1.45
   8   5   7   44.63    1.54
  10  -6  -7   15.42    0.89
  10   6  -7   14.88    0.78
   9  -6  -7   24.24    1.11
   9   6  -7   25.89    1.01
   8  -6  -7    9.30    0.61
   8   6  -7   10.11    0.58
   7  -6  -7    0.20    0.18
   7   6  -7    0.46    0.17
  -6  -6   7   14.39    0.46
   6  -6  -7   13.88    0.69
   6   6  -7   14.05    0.66
  -5  -6   7   25.16    0.74
   5  -6  -7   25.42    0.96
  -5   6   7   24.22    0.85
   5   6  -7   25.82    0.94
   4  -6  -7   28.90    1.02
  -4  -6   7   29.05    1.01
  -4  -6   7   29.89    0.87
   4   6  -7   31.00    1.04
  -4   6   7   28.81    0.96
  -3  -6   7   88.43    2.36
   3  -6  -7   87.06    2.34
  -3  -6   7   88.85    2.23
   3   6  -7   91.00    2.38
  -3   6   7   88.23    2.32
  -3   6   7   87.23    2.11
  -2  -6   7   58.32    1.68
  -2  -6   7   58.78    1.59
   2  -6  -7   58.81    1.64
  -2   6   7   60.11    1.65
  -1  -6   7    0.02    0.10
   1  -6  -7   -0.04    0.09
  -1  -6   7    0.16    0.12
  -1   6   7    0.10    0.13
   0  -6  -7   31.71    0.93
   0  -6   7   33.63    1.06
   0  -6   7   30.33    1.00
   0   6   7   31.67    1.03
   1  -6   7    3.17    0.30
  -1  -6  -7    3.73    0.22
   1  -6   7    3.98    0.31
   1   6   7    3.75    0.32
  -1   6  -7    3.50    0.20
  -2  -6  -7   94.74    2.22
   2  -6   7   99.81    2.49
   2  -6   7   89.86    2.44
   2   6   7   91.32    2.47
  -2   6  -7   89.44    2.19
   3  -6   7    0.73    0.20
   3  -6   7    0.80    0.19
   3   6   7    0.45    0.17
   4  -6   7   60.01    1.80
   4  -6   7   63.25    1.83
   4   6   7   65.45    1.87
   5  -6   7    1.54    0.25
   5  -6   7    1.90    0.29
   5   6   7    1.38    0.27
   6  -6   7   10.50    0.58
   6  -6   7   10.10    0.58
   6   6   7   11.49    0.65
   7  -6   7   54.70    1.71
   7  -6   7   54.55    1.71
   7   6   7   55.29    1.79
   8  -6   7   17.73    0.83
   8  -6   7   18.77    0.85
   8   6   7   19.42    0.93
   9  -7  -7    1.24    0.33
   9   7  -7    0.97    0.25
   8  -7  -7    1.25    0.32
   8   7  -7    0.89    0.23
   7  -7  -7    0.78    0.24
   7   7  -7    1.55    0.27
   6  -7  -7   16.71    0.82
   6   7  -7   17.92    0.78
  -5  -7   7   22.03    0.70
   5  -7  -7   22.84    0.92
  -5   7   7   21.75    0.79
   5   7  -7   21.38    0.87
  -4  -7   7    0.15    0.10
  -4  -7   7    0.04    0.16
   4  -7  -7    0.19    0.15
  -4   7   7    0.32    0.14
  -4   7   7    0.03    0.05
   3  -7  -7   49.65    1.45
  -3  -7   7   45.99    1.45
  -3  -7   7   46.66    1.33
  -3   7   7   47.74    1.40
  -3   7   7   46.12    1.21
   2  -7  -7    9.30    0.48
  -2  -7   7    8.93    0.50
  -2  -7   7    9.99    0.47
  -2   7   7   10.44    0.41
  -2   7   7    9.30    0.49
   1  -7  -7   48.18    1.38
  -1  -7   7   51.17    1.48
  -1  -7   7   45.77    1.38
  -1   7   7   47.30    1.43
   0  -7   7    0.82    0.18
   0  -7  -7    0.50    0.13
   0  -7   7    0.71    0.20
   0   7   7    0.43    0.16
   1  -7   7   26.87    0.95
   1  -7   7   27.61    0.94
  -1  -7  -7   26.28    0.80
  -1   7  -7   25.92    0.75
   1   7   7   24.84    0.93
   2  -7   7   10.35    0.55
   2  -7   7   10.40    0.55
  -2  -7  -7   11.04    0.40
   2   7   7   10.00    0.56
  -2   7  -7   11.24    0.35
  -3  -7  -7    2.99    0.16
   3  -7   7    2.99    0.32
   3  -7   7    3.43    0.36
   3   7   7    2.43    0.34
   4  -7   7   44.20    1.40
   4  -7   7   44.98    1.39
   4   7   7   40.60    1.41
   5  -7   7    7.96    0.53
   5  -7   7    8.12    0.51
   5   7   7    7.45    0.53
   6  -7   7    5.49    0.50
   6  -7   7    4.78    0.42
   6   7   7    5.64    0.55
   7  -7   7    5.93    0.53
   7  -7   7    5.57    0.46
   7   7   7    5.92    0.56
   9  -8  -7    0.12    0.20
   9   8  -7    0.44    0.22
   8  -8  -7   15.84    0.87
   8   8  -7   14.36    0.74
   7  -8  -7   -0.10    0.16
   7   8  -7   -0.03    0.14
   6  -8  -7    3.15    0.40
  -5  -8   7   40.49    1.16
   5  -8  -7   39.09    1.38
  -5   8   7   40.41    1.24
  -4  -8   7    0.85    0.18
   4  -8  -7    0.68    0.20
  -4   8   7    0.61    0.18
  -3  -8   7   13.00    0.57
   3  -8  -7   13.68    0.66
  -3  -8   7   13.92    0.68
  -3   8   7   13.90    0.62
  -2  -8   7   58.91    1.64
   2  -8  -7   55.17    1.66
  -2  -8   7   57.99    1.73
  -2   8   7   58.22    1.67
  -1  -8   7   97.65    2.61
  -1  -8   7  105.26    2.71
   1  -8  -7   99.05    2.59
  -1   8   7   97.52    2.64
   0  -8  -7   31.22    0.96
   0  -8   7   29.05    1.02
   0  -8   7   28.51    1.04
   0   8   7   30.12    1.05
  -1  -8  -7   49.08    1.37
   1  -8   7   49.25    1.52
   1  -8   7   49.50    1.53
   1   8   7   48.46    1.53
  -1   8  -7   53.05    1.36
   2  -8   7    3.06    0.35
   2  -8   7    2.68    0.32
  -2  -8  -7    3.86    0.24
  -2   8  -7    3.43    0.17
   2   8   7    3.68    0.39
  -3  -8  -7    0.09    0.08
   3  -8   7    0.09    0.15
   3  -8   7    0.28    0.16
   3   8   7   -0.08    0.15
   4  -8   7    0.60    0.21
   4  -8   7    0.55    0.18
   4   8   7    0.92    0.25
   5  -8   7    0.88    0.22
   5  -8   7    0.89    0.25
   5   8   7    0.81    0.26
   6  -8   7    4.17    0.45
   6  -8   7    4.59    0.45
   6   8   7    3.84    0.46
   7  -8   7   15.82    0.82
   7  -8   7   18.01    0.82
   7   8   7   17.53    0.92
   8  -9  -7   22.53    1.08
   7  -9  -7   32.40    1.32
   6  -9  -7    0.04    0.19
   5  -9  -7   25.34    1.06
  -5  -9   7   25.61    0.86
  -5   9   7   25.82    0.91
   4  -9  -7    4.98    0.48
  -4  -9   7    5.34    0.36
  -4   9   7    5.10    0.38
  -3  -9   7   -0.06    0.11
   3  -9  -7    0.24    0.16
  -3  -9   7    0.01    0.14
  -3   9   7   -0.12    0.12
  -2  -9   7   14.08    0.64
   2  -9  -7   14.40    0.67
  -2  -9   7   14.89    0.72
  -2   9   7   13.93    0.65
  -1  -9   7    3.47    0.38
  -1  -9   7    3.22    0.33
  -1   9   7    4.23    0.40
   0  -9   7    2.18    0.30
   0  -9   7    2.47    0.32
   0   9   7    1.85    0.27
   1  -9   7   33.94    1.19
   1  -9   7   34.42    1.18
   1   9   7   33.67    1.19
  -1   9  -7   34.13    0.96
   2  -9   7    0.76    0.21
   2  -9   7    0.05    0.16
  -2  -9  -7    0.03    0.10
   2   9   7    0.11    0.17
   3  -9   7   40.12    1.35
   3  -9   7   37.27    1.29
   3   9   7   38.13    1.36
   4  -9   7   48.82    1.64
   4  -9   7   53.33    1.62
   4   9   7   51.11    1.70
   5  -9   7    2.11    0.36
   5  -9   7    1.93    0.31
   5   9   7    2.22    0.37
   6  -9   7   25.22    1.01
   6  -9   7   25.65    1.09
   6   9   7   28.04    1.18
   7 -10  -7    0.45    0.27
   6 -10  -7   30.61    1.26
   5 -10  -7    6.17    0.52
  -5  10   7    5.92    0.41
   4 -10  -7    8.42    0.58
  -4 -10   7    8.19    0.47
  -4  10   7    9.38    0.52
   3 -10  -7   37.79    1.33
  -3 -10   7   39.39    1.25
  -3  10   7   36.86    1.26
  -2 -10   7   54.69    1.77
  -2 -10   7   56.99    1.68
  -2  10   7   56.07    1.70
  -1 -10   7    0.12    0.17
  -1 -10   7    0.15    0.16
   1  10  -7    0.09    0.13
  -1  10   7    0.08    0.16
   0 -10   7    1.17    0.24
   0 -10   7    1.60    0.30
   0  10  -7    0.96    0.17
   0  10   7    1.29    0.27
   1 -10   7   67.49    1.99
   1 -10   7   64.20    1.96
   1  10   7   65.56    1.98
   2 -10   7    2.12    0.31
   2 -10   7    2.73    0.37
  -2 -10  -7    3.29    0.42
   2  10   7    2.80    0.39
   3 -10   7    2.61    0.35
   3 -10   7    2.66    0.38
   3  10   7    2.23    0.35
   4 -10   7   61.93    1.97
   4 -10   7   63.09    1.91
   4  10   7   61.32    2.00
   5 -10   7    9.06    0.58
   5 -10   7    9.60    0.66
   5  10   7    8.09    0.64
   6 -11  -7    2.81    0.43
   6  11  -7    3.11    0.45
   5 -11  -7    1.66    0.35
   5  11  -7    1.98    0.34
  -4 -11   7    4.75    0.40
   4 -11  -7    4.67    0.50
  -4  11   7    5.40    0.42
   4  11  -7    4.03    0.44
   3 -11  -7    5.05    0.51
  -3 -11   7    5.51    0.43
  -3  11   7    4.60    0.45
   3  11  -7    5.34    0.43
  -2 -11   7    5.55    0.50
  -2 -11   7    5.70    0.55
  -2  11   7    6.29    0.47
   2  11  -7    5.36    0.41
  -1 -11   7    0.18    0.18
  -1 -11   7    0.32    0.19
   1  11  -7    0.39    0.16
  -1  11   7    0.38    0.20
   0 -11   7    2.22    0.33
   0 -11   7    2.09    0.35
   0  11   7    1.54    0.29
   1 -11   7   17.43    0.84
   1 -11   7   17.30    0.83
   1  11   7   18.65    0.86
   2 -11   7   38.84    1.37
   2 -11   7   40.96    1.43
   2  11   7   36.46    1.38
   3 -11   7    0.72    0.24
   3 -11   7    0.25    0.22
   3  11   7    0.08    0.21
   4 -11   7    0.11    0.18
   4 -11   7    0.06    0.18
   4  11   7   -0.24    0.18
   4 -12  -7   18.15    0.94
   4  12  -7   18.05    0.87
   3 -12  -7   12.52    0.75
  -3 -12   7   12.62    0.68
   3  12  -7   12.26    0.67
  -3  12   7   11.41    0.65
  -2 -12   7    0.04    0.19
   2  12  -7    0.00    0.15
  -2  12   7    0.13    0.18
  -1 -12   7    0.75    0.27
  -1 -12   7    0.60    0.24
  -1  12   7    1.19    0.28
   0 -12   7    0.85    0.27
   0 -12   7    0.78    0.27
   0  12   7    1.00    0.27
   1 -12   7   16.32    0.83
   1 -12   7   13.79    0.80
   1  12   7   14.24    0.79
   2 -12   7    6.28    0.52
   2 -12   7    4.94    0.53
   2  12   7    6.07    0.58
  11   0  -8    4.94    0.55
  10   0  -8    5.68    0.56
   9   0  -8    6.72    0.52
   8   0  -8   13.52    0.68
   7   0  -8   67.80    1.98
  -7   0   8   68.44    1.66
   7   0  -8   69.37    1.74
   6   0  -8    1.95    0.26
   6   0  -8    2.23    0.18
   5   0  -8  107.90    2.62
  -5   0   8  109.53    2.62
   5   0  -8  109.85    2.82
   4   0  -8  126.43    3.11
  -4   0   8  121.01    2.94
   4   0  -8  123.16    2.94
  -3   0   8   46.18    1.18
   3   0  -8   43.41    1.27
   3   0  -8   43.32    1.17
  -2   0   8  540.86   13.11
   2   0  -8  530.75   12.74
  -2   0   8  548.33   13.10
   2   0  -8  540.14   12.94
   2   0  -8  594.18   13.43
  -2   0   8  583.61   12.75
   1   0  -8  279.18    6.59
  -1   0   8  288.73    6.60
  -1   0   8  275.45    6.62
   1   0  -8  292.48    6.59
   1   0  -8  278.42    6.61
  -1   0   8  287.32    6.60
   0   0   8  160.93    3.84
   0   0  -8  158.49    3.82
   0   0   8  149.58    3.82
   0   0  -8  161.68    3.79
   0   0   8  156.83    3.78
   0   0  -8  170.96    3.84
   1   0   8   31.85    0.89
   1   0   8   32.20    0.98
  -1   0  -8   32.51    0.89
   1   0   8   31.65    0.94
  -1   0  -8   32.06    0.94
   2   0   8  108.31    2.61
   2   0   8  100.99    2.43
  -2   0  -8   97.89    2.50
   2   0   8   97.90    2.51
   3   0   8   72.52    1.99
   3   0   8   73.83    1.90
  -3   0  -8   76.76    1.97
   3   0   8   70.81    1.79
   4   0   8   14.20    0.55
   4   0   8   14.47    0.64
   4   0   8   14.60    0.47
   5   0   8   86.10    2.39
   5   0   8   86.96    2.25
   5   0   8   88.03    2.12
   6   0   8  144.18    3.57
   6   0   8  140.78    3.74
   6   0   8  148.71    3.44
   7   0   8    7.52    0.43
   7   0   8    7.36    0.53
   8   0   8    0.55    0.17
   8   0   8    0.39    0.23
   9   0   8   42.17    1.54
  11  -1  -8    0.73    0.27
  11   1  -8    0.67    0.26
  10  -1  -8    0.50    0.24
  10   1  -8    0.24    0.21
   9  -1  -8    3.14    0.40
   9   1  -8    3.99    0.44
   8  -1  -8    0.11    0.16
   8   1  -8    0.23    0.16
  -7  -1   8   33.30    0.83
   7  -1  -8   34.16    1.18
   7  -1  -8   32.78    0.89
  -7   1   8   33.76    0.91
   7   1  -8   33.47    1.16
   6  -1  -8    0.51    0.18
   6  -1  -8    0.43    0.08
   6   1  -8    0.40    0.15
   6   1  -8    0.28    0.10
   5  -1  -8    0.70    0.10
  -5  -1   8    0.24    0.10
   5  -1  -8    0.47    0.16
   5   1  -8    0.37    0.14
   5   1  -8    0.66    0.12
  -4  -1   8    2.89    0.21
   4  -1  -8    3.17    0.28
   4  -1  -8    3.17    0.17
   4   1  -8    3.01    0.21
   4   1  -8    2.71    0.27
  -4   1   8    2.74    0.17
   3  -1  -8   58.09    1.48
   3  -1  -8   55.77    1.60
  -3  -1   8   60.35    1.55
   3   1  -8   60.75    1.63
  -3   1   8   61.19    1.49
   3   1  -8   60.38    1.54
  -2  -1   8    0.17    0.10
  -2  -1   8    0.17    0.11
   2  -1  -8    0.08    0.08
   2  -1  -8    0.06    0.10
   2   1  -8    0.10    0.11
   2   1  -8    0.03    0.10
  -2   1   8   -0.04    0.10
   2   1  -8    0.21    0.10
  -2   1   8    0.16    0.11
  -2   1   8    0.17    0.09
   1  -1  -8   10.38    0.41
  -1  -1   8   10.45    0.43
  -1  -1   8   10.35    0.43
  -1  -1   8   11.13    0.44
   1  -1  -8   10.75    0.45
   1  -1  -8   10.85    0.42
   1   1  -8    9.96    0.43
  -1   1   8   11.04    0.42
  -1   1   8   10.27    0.44
  -1   1   8    9.67    0.41
   1   1  -8   10.29    0.44
   1   1  -8   10.63    0.43
   0  -1   8  116.49    2.75
   0  -1   8  115.43    2.76
   0  -1  -8  110.34    2.78
   0  -1   8  113.16    2.80
   0  -1  -8  103.35    2.70
   0   1  -8  112.15    2.75
   0   1   8  111.91    2.77
   0   1   8  114.17    2.71
   0   1  -8  112.93    2.75
   0   1   8  116.68    2.80
   1  -1   8   14.77    0.52
   1  -1   8   16.43    0.55
  -1  -1  -8   16.02    0.49
   1  -1   8   14.58    0.58
  -1  -1  -8   15.15    0.57
   1   1   8   15.16    0.58
  -1   1  -8   15.64    0.54
   1   1   8   16.24    0.49
   1   1   8   15.33    0.57
  -1   1  -8   15.67    0.54
   2  -1   8    3.54    0.28
   2  -1   8    3.71    0.23
   2  -1   8    3.81    0.24
  -2   1  -8    3.98    0.24
   2   1   8    4.07    0.30
   2   1   8    4.10    0.28
   2   1   8    3.82    0.19
   3  -1   8    3.40    0.23
   3  -1   8    3.71    0.31
   3  -1   8    3.48    0.22
   3   1   8    3.57    0.30
  -3   1  -8    3.80    0.24
   3   1   8    3.48    0.27
   3   1   8    3.68    0.17
   4  -1   8    0.39    0.15
   4  -1   8    0.31    0.11
   4  -1   8    0.52    0.11
   4   1   8    0.27    0.15
   4   1   8    0.52    0.07
  -4   1  -8    0.35    0.11
   4   1   8    0.16    0.11
   5  -1   8    0.02    0.09
   5  -1   8    0.62    0.14
   5  -1   8    0.08    0.12
   5   1   8    0.03    0.05
   5   1   8    0.08    0.05
   5   1   8    0.12    0.11
   5   1   8   -0.15    0.12
   6  -1   8    9.25    0.57
   6  -1   8   10.19    0.45
   6   1   8    9.63    0.50
   6   1   8    8.97    0.55
   7  -1   8   42.66    1.47
   7  -1   8   43.28    1.27
   7   1   8   44.61    1.49
   7   1   8   42.89    1.34
   8  -1   8    9.81    0.52
   8  -1   8    8.90    0.61
   8   1   8    9.29    0.54
   8   1   8    9.48    0.64
   9  -1   8    1.09    0.28
   9   1   8    0.94    0.28
  11  -2  -8    7.40    0.62
  11   2  -8    8.48    0.61
  10  -2  -8   59.75    1.94
  10   2  -8   58.57    1.88
   9  -2  -8   90.63    2.63
   9   2  -8   92.04    2.59
   8  -2  -8   14.01    0.72
   8   2  -8   14.46    0.71
   7  -2  -8    6.24    0.21
   7  -2  -8    5.86    0.43
  -7   2   8    6.35    0.31
   7   2  -8    5.89    0.44
   6  -2  -8   -0.20    0.10
   6  -2  -8    0.01    0.04
   6   2  -8    0.14    0.14
  -6   2   8   -0.03    0.08
   5  -2  -8   30.57    0.74
   5  -2  -8   29.30    1.00
  -5  -2   8   28.48    0.90
   5   2  -8   29.16    1.00
  -4  -2   8    7.68    0.36
   4  -2  -8    7.38    0.26
  -4   2   8    7.63    0.26
   4   2  -8    7.12    0.40
   3  -2  -8   46.35    1.34
  -3  -2   8   49.62    1.31
   3   2  -8   47.21    1.36
   3   2  -8   48.31    1.30
  -3   2   8   46.22    1.34
  -3   2   8   46.69    1.19
  -2  -2   8   12.55    0.49
   2  -2  -8   12.82    0.49
   2   2  -8   12.19    0.53
  -2   2   8   12.09    0.48
   2   2  -8   11.53    0.47
  -2   2   8   12.23    0.51
  -2   2   8   12.13    0.42
   2   2  -8   12.22    0.50
  -1  -2   8    7.67    0.38
   1  -2  -8    8.62    0.37
  -1  -2   8    8.02    0.38
   1   2  -8    8.24    0.37
   1   2  -8    8.93    0.44
  -1   2   8    8.41    0.41
  -1   2   8    7.91    0.35
  -1   2   8    8.24    0.35
   1   2  -8    7.95    0.39
   0  -2   8  259.49    6.16
   0  -2  -8  264.54    6.10
   0  -2   8  258.82    6.20
   0   2  -8  266.61    6.14
   0   2   8  262.61    6.16
   0   2   8  259.83    6.20
   0   2   8  264.32    6.09
   0   2  -8  273.42    6.19
   1  -2   8  152.89    3.84
   1  -2   8  169.15    3.89
   1  -2   8  167.97    3.97
  -1  -2  -8  162.83    3.78
   1   2   8  163.94    3.94
  -1   2  -8  162.88    3.85
   1   2   8  159.87    3.78
   1   2   8  161.72    3.93
   2  -2   8    3.22    0.22
   2  -2   8    3.73    0.24
   2  -2   8    3.43    0.28
  -2   2  -8    3.45    0.21
   2   2   8    3.53    0.15
   2   2   8    3.19    0.27
   2   2   8    3.03    0.29
   3  -2   8   47.12    1.31
   3  -2   8   50.01    1.44
   3  -2   8   48.09    1.28
   3   2   8   46.77    1.37
  -3   2  -8   49.29    1.27
   3   2   8   47.93    1.42
   4  -2   8    4.64    0.26
   4  -2   8    4.52    0.35
   4   2   8    4.33    0.36
   4   2   8    4.15    0.31
  -4   2  -8    4.24    0.25
   5  -2   8    9.07    0.52
   5  -2   8    8.64    0.38
   5   2   8    9.38    0.48
   5   2   8    8.40    0.52
   6  -2   8    2.19    0.32
   6  -2   8    2.85    0.23
   6   2   8    2.00    0.32
   6   2   8    2.53    0.30
   7  -2   8   30.15    1.13
   7  -2   8   28.26    1.01
   7   2   8   29.58    1.15
   7   2   8   28.16    1.03
   8  -2   8    4.94    0.49
   8  -2   8    4.59    0.42
   8   2   8    4.80    0.50
   8   2   8    4.44    0.42
   9  -2   8    4.26    0.49
   9   2   8    3.48    0.46
   9   2   8    3.95    0.43
  11  -3  -8    0.80    0.28
  11   3  -8    0.92    0.27
  10  -3  -8    2.18    0.39
  10   3  -8    2.07    0.35
   9  -3  -8    1.26    0.28
   9   3  -8    1.42    0.29
   8  -3  -8    1.55    0.30
   8   3  -8    1.97    0.30
   7  -3  -8   10.03    0.58
   7   3  -8    9.95    0.56
   6  -3  -8   71.09    2.02
  -6  -3   8   69.42    1.69
   6   3  -8   72.53    2.01
   5  -3  -8   88.68    2.35
  -5  -3   8   86.63    2.26
   5   3  -8   86.05    2.33
   4  -3  -8   78.84    2.12
  -4  -3   8   79.99    2.07
  -4   3   8   79.10    1.83
  -4   3   8   75.22    2.07
   4   3  -8   82.28    2.14
   3  -3  -8   54.67    1.53
  -3  -3   8   53.43    1.50
  -3   3   8   56.93    1.54
   3   3  -8   54.37    1.55
  -3   3   8   55.43    1.35
  -2  -3   8   16.68    0.61
   2  -3  -8   15.21    0.58
  -2   3   8   15.56    0.62
  -2   3   8   16.33    0.52
  -2   3   8   18.24    0.68
   2   3  -8   16.77    0.64
  -1  -3   8   43.12    1.23
   1  -3  -8   44.22    1.17
  -1   3   8   43.54    1.15
   1   3  -8   41.13    1.22
   1   3  -8   42.34    1.17
  -1   3   8   39.70    1.15
  -1   3   8   43.21    1.24
   0  -3   8   10.10    0.47
   0  -3  -8   10.01    0.38
   0   3   8   10.37    0.47
   0   3  -8   10.50    0.41
   0   3   8   10.22    0.38
   0   3  -8    9.43    0.44
   0   3   8   10.26    0.43
  -1  -3  -8  222.07    4.92
   1  -3   8  215.76    5.11
   1   3   8  203.36    5.08
  -1   3  -8  209.84    4.97
   2  -3   8    1.84    0.16
   2  -3   8    1.98    0.25
  -2  -3  -8    1.90    0.10
  -2   3  -8    1.95    0.16
   2   3   8    2.31    0.25
   3  -3   8   42.49    1.11
   3  -3   8   40.26    1.29
  -3   3  -8   42.59    1.10
   3   3   8   43.49    1.28
   4  -3   8    0.32    0.16
   4  -3   8    0.29    0.09
  -4   3  -8    0.45    0.09
   4   3   8    0.19    0.15
   5  -3   8    9.26    0.36
   5  -3   8    9.05    0.53
   5  -3   8    9.26    0.50
   5   3   8    8.58    0.50
   6  -3   8    2.27    0.25
   6  -3   8    2.19    0.29
   6  -3   8    2.17    0.33
   6   3   8    1.97    0.28
   7  -3   8   11.09    0.58
   7  -3   8   11.36    0.65
   7   3   8   10.83    0.60
   8  -3   8   13.56    0.65
   8  -3   8   13.10    0.73
   8   3   8   12.98    0.69
   8   3   8   13.52    0.78
   9  -3   8    4.32    0.49
   9   3   8    4.81    0.54
   9   3   8    5.41    0.52
  10  -4  -8    8.00    0.62
  10   4  -8    7.35    0.55
   9  -4  -8    0.31    0.22
   9   4  -8    0.14    0.18
   8  -4  -8    6.68    0.50
   8   4  -8    6.67    0.48
   7  -4  -8    9.89    0.58
   7   4  -8    9.44    0.55
   6  -4  -8    2.45    0.31
  -6  -4   8    2.17    0.14
   6   4  -8    2.03    0.27
  -5  -4   8    0.77    0.17
  -5  -4   8    0.79    0.11
   5  -4  -8    0.71    0.18
   5   4  -8    0.49    0.16
  -4  -4   8   40.63    1.22
   4  -4  -8   39.85    1.25
  -4  -4   8   39.44    1.09
   4   4  -8   42.57    1.28
  -4   4   8   39.74    1.21
   3  -4  -8   16.55    0.64
  -3  -4   8   15.63    0.63
   3   4  -8   15.88    0.65
  -3   4   8   16.31    0.47
  -3   4   8   16.08    0.63
   2  -4  -8   58.50    1.56
  -2  -4   8   57.78    1.60
  -2   4   8   56.17    1.59
  -2   4   8   56.89    1.45
   2   4  -8   57.79    1.62
  -1  -4   8  204.21    4.85
   1  -4  -8  201.46    4.76
  -1   4   8  195.03    4.83
   1   4  -8  201.77    4.75
   1   4  -8  203.47    4.86
   0  -4   8   88.29    2.32
   0  -4  -8   91.37    2.19
   0   4   8   86.73    2.31
   0   4  -8   88.99    2.20
   1  -4   8    1.26    0.20
  -1  -4  -8    0.95    0.11
  -1   4  -8    1.06    0.14
   1   4   8    0.91    0.18
  -2  -4  -8    4.05    0.16
   2  -4   8    3.98    0.33
   2   4   8    4.12    0.31
  -2   4  -8    3.90    0.21
   3  -4   8   28.83    0.99
   3  -4   8   28.66    0.96
   3   4   8   26.67    0.95
  -3   4  -8   28.79    0.76
   4  -4   8   21.47    0.82
   4  -4   8   23.17    0.87
   4   4   8   22.12    0.85
   5  -4   8    2.15    0.28
   5  -4   8    1.96    0.28
   5   4   8    2.13    0.28
   6  -4   8    2.65    0.33
   6  -4   8    3.28    0.38
   6   4   8    2.76    0.34
   7  -4   8    0.64    0.20
   7  -4   8    0.31    0.17
   7   4   8    0.55    0.20
   8  -4   8    3.39    0.43
   8  -4   8    2.53    0.34
   8   4   8    2.40    0.35
  10  -5  -8    0.94    0.30
  10   5  -8    0.89    0.25
   9  -5  -8    1.55    0.33
   9   5  -8    1.43    0.30
   8  -5  -8    2.68    0.38
   8   5  -8    2.19    0.33
   7  -5  -8    1.02    0.25
   7   5  -8    1.27    0.25
   6  -5  -8   18.56    0.82
  -6  -5   8   19.10    0.55
   6   5  -8   18.88    0.80
  -5  -5   8    3.43    0.34
  -5  -5   8    3.90    0.23
   5  -5  -8    3.88    0.34
   5   5  -8    3.93    0.38
   4  -5  -8   17.28    0.71
  -4  -5   8   16.90    0.70
  -4  -5   8   18.70    0.60
   4   5  -8   16.58    0.71
  -4   5   8   18.58    0.70
  -3  -5   8   20.45    0.77
   3  -5  -8   20.38    0.76
  -3  -5   8   20.81    0.69
   3   5  -8   21.69    0.80
  -3   5   8   21.19    0.77
  -3   5   8   20.51    0.59
  -2  -5   8    8.62    0.40
   2  -5  -8    8.57    0.42
  -2  -5   8    8.02    0.45
  -2   5   8    8.26    0.44
   2   5  -8    8.27    0.46
   1  -5  -8   97.16    2.41
  -1  -5   8   96.96    2.51
  -1  -5   8   92.52    2.43
  -1   5   8   96.89    2.50
   0  -5  -8   36.74    1.01
   0  -5   8   36.21    1.10
   0   5  -8   35.72    1.01
   0   5   8   34.60    1.12
  -1  -5  -8  155.90    3.72
   1  -5   8  150.70    3.92
   1  -5   8  161.48    3.91
  -1   5  -8  167.84    3.75
   1   5   8  156.11    3.93
  -2  -5  -8   66.72    1.57
   2  -5   8   65.39    1.82
   2  -5   8   64.33    1.84
   2   5   8   66.26    1.85
  -2   5  -8   64.92    1.61
   3  -5   8    5.72    0.40
   3  -5   8    6.06    0.41
  -3   5  -8    5.77    0.21
   3   5   8    5.55    0.40
   4  -5   8  110.70    2.89
   4  -5   8  108.29    2.86
   4   5   8  107.82    2.89
   5  -5   8   18.93    0.82
   5  -5   8   20.19    0.81
   5   5   8   19.08    0.83
   6  -5   8    5.32    0.49
   6  -5   8    5.50    0.43
   6   5   8    4.68    0.45
   7  -5   8   20.01    0.85
   7  -5   8   18.53    0.86
   7   5   8   19.78    0.90
   8  -5   8   44.45    1.52
   8  -5   8   42.12    1.46
   8   5   8   45.70    1.56
  10  -6  -8    0.62    0.30
  10   6  -8    1.02    0.27
   9  -6  -8    9.62    0.66
   9   6  -8   10.33    0.62
   8  -6  -8    0.21    0.19
   8   6  -8    0.28    0.18
   7  -6  -8    4.23    0.46
   7   6  -8    2.86    0.35
   6  -6  -8    5.11    0.43
  -6  -6   8    4.86    0.25
   6   6  -8    5.36    0.42
  -5  -6   8    3.80    0.24
   5  -6  -8    4.05    0.40
  -5  -6   8    3.81    0.38
   5   6  -8    3.31    0.36
  -5   6   8    3.89    0.32
   4  -6  -8   11.10    0.56
  -4  -6   8   10.38    0.44
  -4  -6   8   11.29    0.57
  -4   6   8   10.67    0.52
   4   6  -8   10.69    0.56
   3  -6  -8   35.62    1.15
  -3  -6   8   37.81    1.20
  -3  -6   8   37.62    1.08
  -3   6   8   35.86    0.96
  -3   6   8   36.89    0.96
  -3   6   8   35.48    1.15
  -2  -6   8    0.09    0.12
  -2  -6   8   -0.05    0.10
   2  -6  -8   -0.03    0.10
  -2   6   8   -0.08    0.10
  -1  -6   8   26.97    0.94
  -1  -6   8   27.04    0.89
   1  -6  -8   26.04    0.85
  -1   6   8   26.59    0.93
   0  -6   8  118.13    3.04
   0  -6  -8  116.03    2.88
   0  -6   8  119.78    3.00
   0   6   8  119.41    3.03
   0   6  -8  115.27    2.86
   1  -6   8   37.80    1.29
   1  -6   8   43.50    1.31
  -1  -6  -8   43.53    1.14
  -1   6  -8   43.74    1.14
   1   6   8   42.39    1.32
   2  -6   8    0.43    0.18
  -2  -6  -8    0.45    0.09
   2  -6   8    0.90    0.21
  -2   6  -8    0.73    0.10
   2   6   8    0.73    0.20
   3  -6   8   19.27    0.78
   3  -6   8   19.15    0.79
   3   6   8   18.77    0.79
   4  -6   8    0.72    0.20
   4  -6   8    0.72    0.20
   4   6   8    0.94    0.24
   5  -6   8    5.80    0.45
   5  -6   8    5.97    0.45
   5   6   8    6.31    0.48
   6  -6   8    8.48    0.55
   6  -6   8    9.18    0.56
   6   6   8    9.49    0.61
   7  -6   8    8.94    0.58
   7  -6   8    8.27    0.57
   7   6   8    9.81    0.65
   8  -6   8    0.24    0.19
   8  -6   8    0.04    0.19
   8   6   8   -0.16    0.18
   9  -7  -8    2.23    0.41
   9   7  -8    2.25    0.35
   8  -7  -8   81.90    2.52
   8   7  -8   85.24    2.42
   7  -7  -8   12.56    0.74
   7   7  -8   14.37    0.71
  -6  -7   8   19.65    0.62
   6  -7  -8   17.82    0.86
   6   7  -8   19.75    0.84
   5  -7  -8   28.29    1.05
  -5  -7   8   26.29    0.83
  -5   7   8   26.13    0.94
   5   7  -8   27.40    1.02
  -4  -7   8   96.58    2.49
  -4  -7   8   99.27    2.68
   4  -7  -8  100.37    2.69
   4   7  -8  100.85    2.70
  -4   7   8  100.24    2.32
  -4   7   8   98.66    2.31
  -4   7   8   97.73    2.61
  -3  -7   8    0.10    0.13
   3  -7  -8    0.09    0.13
  -3  -7   8    0.15    0.12
  -3   7   8    0.17    0.08
  -3   7   8    0.16    0.13
  -2  -7   8   16.00    0.64
   2  -7  -8   15.96    0.67
  -2  -7   8   17.30    0.74
  -2   7   8   15.56    0.68
  -2   7   8   17.36    0.57
  -1  -7   8   51.36    1.57
  -1  -7   8   52.27    1.51
   1  -7  -8   51.77    1.47
  -1   7   8   52.76    1.55
   0  -7   8    0.69    0.18
   0  -7  -8    1.13    0.17
   0  -7   8    0.98    0.22
   0   7   8    1.05    0.23
  -1  -7  -8   12.76    0.48
   1  -7   8   12.12    0.59
   1  -7   8   13.81    0.64
  -1   7  -8   12.30    0.45
   1   7   8   12.13    0.61
   2  -7   8   26.51    0.98
   2  -7   8   26.17    0.98
  -2  -7  -8   25.64    0.75
   2   7   8   27.09    1.00
  -2   7  -8   27.42    0.79
   3  -7   8    6.04    0.43
   3  -7   8    6.44    0.45
   3   7   8    5.97    0.45
   4  -7   8    3.15    0.37
   4  -7   8    2.41    0.32
   4   7   8    2.54    0.35
   5  -7   8   25.91    1.01
   5  -7   8   26.84    1.03
   5   7   8   24.75    1.04
   6  -7   8   15.51    0.78
   6  -7   8   16.04    0.76
   6   7   8   15.33    0.81
   7  -7   8   -0.27    0.14
   7  -7   8   -0.24    0.13
   7   7   8   -0.17    0.19
   9  -8  -8    2.44    0.43
   8  -8  -8    3.63    0.47
   8   8  -8    4.10    0.45
   7  -8  -8    7.01    0.55
   7   8  -8    7.59    0.53
  -6  -8   8    6.12    0.41
   6  -8  -8    4.63    0.49
   6   8  -8    5.72    0.47
   5  -8  -8   19.97    0.88
  -5  -8   8   18.04    0.66
  -5   8   8   17.73    0.74
  -4  -8   8  106.28    2.92
   4  -8  -8  105.52    2.90
  -4  -8   8  110.67    2.74
  -4   8   8  107.14    2.82
  -3  -8   8   33.67    1.19
  -3  -8   8   33.01    1.07
   3  -8  -8   35.27    1.17
  -3   8   8   32.83    1.13
  -2  -8   8    7.83    0.44
  -2  -8   8    6.67    0.47
   2  -8  -8    6.89    0.44
  -2   8   8    6.78    0.45
  -1  -8   8    6.19    0.42
  -1  -8   8    6.39    0.46
   1  -8  -8    6.10    0.40
  -1   8   8    6.33    0.44
   0  -8  -8   78.28    2.00
   0  -8   8   75.88    2.15
   0  -8   8   73.11    2.09
   0   8   8   73.01    2.12
   1  -8   8    2.31    0.31
  -1  -8  -8    2.54    0.24
   1  -8   8    3.11    0.36
   1   8   8    2.62    0.34
   2  -8   8   63.64    1.87
  -2  -8  -8   63.36    1.61
   2  -8   8   64.94    1.88
  -2   8  -8   59.81    1.64
   2   8   8   62.74    1.89
   3  -8   8    0.30    0.17
   3  -8   8    0.79    0.22
   3   8   8    0.13    0.15
   4  -8   8    5.69    0.45
   4  -8   8    5.75    0.52
   4   8   8    4.22    0.45
   5  -8   8   -0.03    0.19
   5  -8   8    0.24    0.18
   5   8   8    0.35    0.20
   6  -8   8    1.38    0.31
   6  -8   8    1.29    0.29
   6   8   8    1.23    0.32
   7   8   8   31.56    1.31
   8  -9  -8    5.84    0.63
   7  -9  -8    9.66    0.69
   6  -9  -8   24.22    1.06
   5  -9  -8   26.76    1.09
  -5  -9   8   28.38    0.92
  -5   9   8   26.21    0.97
  -4  -9   8    0.75    0.22
   4  -9  -8    0.82    0.24
  -4  -9   8    1.16    0.21
  -4   9   8    0.94    0.22
  -3  -9   8    3.72    0.42
  -3  -9   8    3.77    0.35
   3  -9  -8    3.63    0.38
  -3   9   8    4.72    0.43
   2  -9  -8    3.53    0.36
  -2  -9   8    3.57    0.39
  -2  -9   8    3.70    0.35
  -2   9   8    4.03    0.39
   1  -9  -8    0.26    0.16
  -1  -9   8    0.12    0.17
  -1  -9   8    0.24    0.17
  -1   9   8    0.24    0.16
   0  -9  -8    1.10    0.20
   0  -9   8    1.75    0.30
   0  -9   8    0.96    0.23
   0   9   8    1.20    0.25
   1  -9   8    0.36    0.20
   1  -9   8    0.62    0.20
  -1  -9  -8    0.55    0.15
  -1   9  -8    0.66    0.13
   1   9   8    0.65    0.22
  -2  -9  -8   17.80    0.68
   2  -9   8   18.07    0.82
   2  -9   8   18.71    0.83
   2   9   8   18.14    0.83
   3  -9   8    7.37    0.51
   3  -9   8    6.61    0.53
   3   9   8    7.44    0.56
   4  -9   8   45.02    1.54
   4  -9   8   43.28    1.49
   4   9   8   48.30    1.61
   5  -9   8    2.36    0.34
   5  -9   8    2.15    0.36
   5   9   8    3.20    0.45
   6  -9   8    0.00    0.19
   6  -9   8    0.05    0.21
   6   9   8    0.00    0.19
   7 -10  -8   25.85    1.19
   6 -10  -8   12.13    0.76
  -5 -10   8    4.00    0.36
   5 -10  -8    3.71    0.46
  -5  10   8    3.48    0.37
   4 -10  -8    0.56    0.21
  -4 -10   8    0.83    0.20
  -4  10   8    0.61    0.19
  -3 -10   8    6.08    0.52
   3 -10  -8    5.63    0.46
  -3 -10   8    5.49    0.42
  -3  10   8    5.10    0.43
   2 -10  -8   14.67    0.70
  -2 -10   8   12.85    0.66
  -2 -10   8   14.60    0.76
  -2  10   8   13.88    0.69
   1 -10  -8   25.60    0.96
  -1 -10   8   26.34    0.99
  -1 -10   8   25.56    1.04
  -1  10   8   24.37    0.99
   0 -10  -8    7.42    0.44
   0 -10   8    6.76    0.48
   0 -10   8    6.06    0.48
   0  10   8    7.54    0.53
   0  10  -8    7.10    0.38
   1 -10   8    9.41    0.57
   1 -10   8    8.52    0.57
  -1 -10  -8    8.73    0.46
   1  10   8    8.41    0.57
   2 -10   8    3.52    0.40
   2 -10   8    4.59    0.46
   2  10   8    4.38    0.47
   3 -10   8    0.22    0.18
   3 -10   8   -0.05    0.19
   3  10   8    0.14    0.21
   4 -10   8    5.12    0.53
   4 -10   8    6.32    0.51
   4  10   8    6.74    0.63
   5 -10   8   28.71    1.12
   5 -10   8   26.89    1.15
   5  10   8   27.11    1.21
   6 -11  -8    5.93    0.63
   5 -11  -8   30.03    1.25
  -4 -11   8   13.28    0.65
   4 -11  -8   12.95    0.75
  -4  11   8   13.34    0.67
  -3 -11   8    5.18    0.43
   3 -11  -8    5.19    0.52
  -3  11   8    4.39    0.45
   3  11  -8    5.09    0.42
  -2 -11   8   19.20    0.93
  -2 -11   8   19.11    0.84
   2 -11  -8   18.51    0.86
  -2  11   8   18.50    0.85
   2  11  -8   19.27    0.79
  -1 -11   8    0.51    0.20
   1 -11  -8    0.24    0.18
  -1 -11   8    0.24    0.21
  -1  11   8    0.41    0.20
   1  11  -8    0.24    0.15
   0 -11   8   48.08    1.62
   0 -11  -8   48.04    1.48
   0 -11   8   45.75    1.57
   0  11   8   48.39    1.60
   1 -11   8    8.08    0.58
   1 -11   8    7.97    0.58
   1  11   8    7.80    0.58
   2 -11   8   46.45    1.56
   2 -11   8   41.76    1.50
   2  11   8   42.79    1.54
   3 -11   8    0.24    0.20
   3 -11   8    0.09    0.21
   3  11   8   -0.04    0.19
   4 -11   8    0.12    0.19
   4 -11   8    0.37    0.24
   4  11   8    0.25    0.23
   4 -12  -8    1.42    0.33
  -4 -12   8    1.34    0.27
   4  12  -8    1.46    0.30
  -3 -12   8   20.14    0.88
   3 -12  -8   19.93    0.94
   3  12  -8   18.03    0.85
  -3  12   8   20.42    0.90
   2 -12  -8   11.85    0.71
  -2 -12   8   13.54    0.79
  -2 -12   8   14.31    0.74
   2  12  -8   11.78    0.63
  -2  12   8   12.39    0.71
   1 -12  -8    2.73    0.37
  -1 -12   8    1.83    0.36
  -1 -12   8    1.81    0.33
  -1  12   8    2.16    0.35
   0 -12  -8   35.32    1.33
   0 -12   8   34.79    1.32
   0 -12   8   33.20    1.33
   0  12   8   35.31    1.33
   1 -12   8   29.51    1.22
   1 -12   8   31.09    1.24
   1  12   8   32.05    1.26
   2 -12   8    0.08    0.19
   2 -12   8    0.04    0.21
   2  12   8   -0.34    0.16
  11   0  -9    0.08    0.21
  10   0  -9   -0.05    0.20
   9   0  -9   -0.14    0.15
   8   0  -9   -0.04    0.16
   7   0  -9   -0.10    0.12
   7   0  -9    0.18    0.09
  -7   0   9    0.07    0.07
   6   0  -9    0.27    0.09
   6   0  -9   -0.03    0.13
  -5   0   9    0.02    0.07
   5   0  -9    0.17    0.09
   5   0  -9   -0.18    0.08
  -4   0   9    0.11    0.07
   4   0  -9   -0.05    0.06
   4   0  -9    0.04    0.11
  -3   0   9    0.05    0.07
   3   0  -9    0.05    0.07
   3   0  -9    0.06    0.10
   2   0  -9   -0.04    0.09
  -2   0   9   -0.02    0.07
  -2   0   9    0.00    0.09
   2   0  -9   -0.05    0.07
  -1   0   9    0.01    0.08
  -1   0   9    0.09    0.10
   1   0  -9    0.12    0.09
   1   0  -9    0.03    0.09
  -1   0   9    0.26    0.10
   0   0   9   -0.07    0.09
   0   0   9   -0.02    0.09
   0   0  -9    0.22    0.10
   0   0   9   -0.01    0.08
  -1   0  -9    0.04    0.07
   1   0   9    0.03    0.07
   1   0   9   -0.06    0.07
   1   0   9    0.09    0.09
   2   0   9    0.15    0.07
   2   0   9    0.14    0.10
   2   0   9    0.19    0.12
   3   0   9    0.03    0.09
   3   0   9    0.11    0.07
   3   0   9    0.20    0.13
   4   0   9    0.03    0.12
   4   0   9    0.11    0.07
   4   0   9   -0.02    0.10
   5   0   9    0.15    0.13
   5   0   9   -0.15    0.14
   6   0   9    0.02    0.16
   6   0   9   -0.06    0.12
   7   0   9   -0.05    0.17
   7   0   9   -0.01    0.12
   8   0   9   -0.11    0.18
  11  -1  -9   43.38    1.63
  11   1  -9   45.84    1.62
  10  -1  -9    1.07    0.30
  10   1  -9    0.98    0.29
   9  -1  -9    0.01    0.19
   9   1  -9    0.18    0.19
   8  -1  -9   34.54    1.24
   8   1  -9   34.13    1.23
   7  -1  -9   21.20    0.88
   7  -1  -9   21.35    0.62
  -7   1   9   21.14    0.65
   7   1  -9   20.58    0.87
   6  -1  -9    3.24    0.19
   6  -1  -9    3.02    0.33
   6   1  -9    2.83    0.32
   5  -1  -9   95.30    2.48
   5  -1  -9   91.20    2.23
  -5  -1   9   92.02    2.32
  -5   1   9   93.41    2.23
   5   1  -9   92.06    2.47
   5   1  -9   92.30    2.31
  -4  -1   9   87.07    2.21
   4  -1  -9   85.21    2.32
   4  -1  -9   88.01    2.14
   4   1  -9   86.88    2.20
   4   1  -9   93.80    2.36
  -4   1   9   87.99    2.14
   3  -1  -9    0.83    0.12
   3  -1  -9    0.59    0.14
  -3  -1   9    1.23    0.17
   3   1  -9    0.90    0.16
   3   1  -9    0.69    0.13
  -3   1   9    0.73    0.11
  -3   1   9    0.69    0.16
  -2  -1   9   10.38    0.44
   2  -1  -9   10.50    0.46
   2  -1  -9   10.64    0.41
  -2   1   9   10.57    0.42
   2   1  -9   10.73    0.48
   2   1  -9   11.35    0.45
  -2   1   9   10.57    0.47
   1  -1  -9    0.45    0.11
  -1  -1   9    0.32    0.12
  -1  -1   9    0.54    0.13
  -1  -1   9    0.61    0.14
   1  -1  -9    0.49    0.12
  -1   1   9    0.29    0.12
  -1   1   9    0.94    0.14
   1   1  -9    0.54    0.12
  -1   1   9    0.52    0.11
   0  -1   9    7.09    0.36
   0  -1   9    7.69    0.40
   0  -1   9    8.03    0.38
   0  -1  -9    8.04    0.35
   0   1   9    8.21    0.39
   0   1   9    8.22    0.35
   0   1   9    9.01    0.42
   0   1  -9    8.33    0.38
   1  -1   9  125.63    3.16
   1  -1   9  134.53    3.15
   1  -1   9  125.37    3.23
  -1  -1  -9  132.49    3.09
  -1   1  -9  125.93    3.15
   1   1   9  128.46    3.22
   1   1   9  136.17    3.22
  -1   1  -9  130.91    3.15
   1   1   9  128.38    3.09
   2  -1   9   24.20    0.74
   2  -1   9   24.00    0.86
   2  -1   9   23.77    0.77
   2   1   9   24.67    0.69
   2   1   9   23.63    0.81
  -2   1  -9   24.66    0.77
   2   1   9   25.29    0.86
   3  -1   9   64.47    1.67
   3  -1   9   64.02    1.83
   3  -1   9   64.78    1.71
  -3   1  -9   64.17    1.70
   3   1   9   66.69    1.59
   3   1   9   66.53    1.85
   3   1   9   64.11    1.76
   4  -1   9   16.68    0.72
   4  -1   9   17.36    0.62
   4  -1   9   17.44    0.58
   4   1   9   17.39    0.74
   4   1   9   17.45    0.49
   4   1   9   16.24    0.65
   5  -1   9   46.83    1.51
   5  -1   9   48.71    1.31
   5  -1   9   47.47    1.35
   5   1   9   47.69    1.42
   5   1   9   47.23    1.52
   5   1   9   50.14    1.17
   6  -1   9    0.51    0.21
   6  -1   9    0.46    0.15
   6   1   9    0.42    0.19
   6   1   9    0.21    0.14
   7  -1   9    0.08    0.18
   7  -1   9    0.13    0.12
   7   1   9    0.22    0.19
   7   1   9    0.02    0.13
   8  -1   9   67.65    1.94
   8  -1   9   68.51    2.13
   8   1   9   67.19    1.95
   8   1   9   67.69    2.14
  11  -2  -9    0.15    0.23
  11   2  -9    0.15    0.21
  10  -2  -9   42.05    1.53
  10   2  -9   40.23    1.46
   9  -2  -9    3.06    0.41
   9   2  -9    2.92    0.37
   8  -2  -9    9.80    0.61
   8   2  -9    8.83    0.57
   7  -2  -9    7.47    0.31
   7  -2  -9    6.69    0.48
   7   2  -9    6.59    0.47
   6  -2  -9   39.01    0.95
   6  -2  -9   37.54    1.27
   6   2  -9   38.95    1.27
  -5  -2   9    0.44    0.13
   5  -2  -9    0.42    0.16
   5  -2  -9    0.76    0.09
   5   2  -9    1.05    0.21
  -5   2   9    0.59    0.08
   4  -2  -9  163.48    4.02
  -4  -2   9  167.79    3.93
   4  -2  -9  159.41    3.77
   4   2  -9  157.35    4.01
  -4   2   9  164.50    3.78
   3  -2  -9   30.95    0.99
  -3  -2   9   30.65    0.94
  -3   2   9   31.05    0.85
   3   2  -9   31.76    1.00
  -3   2   9   30.68    0.99
  -2  -2   9    8.86    0.42
   2  -2  -9    9.62    0.43
  -2   2   9    9.35    0.45
  -2   2   9    9.79    0.38
   2   2  -9    8.89    0.44
  -1  -2   9    6.99    0.38
   1  -2  -9    7.37    0.35
  -1   2   9    7.00    0.34
   1   2  -9    7.48    0.41
  -1   2   9    6.98    0.34
   1   2  -9    7.58    0.38
  -1   2   9    6.77    0.38
   0  -2   9   86.04    2.26
   0  -2  -9   87.94    2.16
   0  -2   9   84.08    2.19
   0   2  -9   87.46    2.23
   0   2   9   86.29    2.26
   0   2   9   87.11    2.15
   0   2   9   88.53    2.23
   0   2  -9   88.93    2.20
   1  -2   9   96.44    2.44
  -1  -2  -9   95.01    2.25
   1  -2   9   95.53    2.32
   1   2   9   94.20    2.40
  -1   2  -9   87.10    2.30
   1   2   9   92.77    2.24
   1   2   9   90.76    2.39
  -2  -2  -9    4.31    0.19
   2  -2   9    4.66    0.27
   2  -2   9    4.72    0.35
   2   2   9    4.14    0.19
   2   2   9    4.04    0.31
  -2   2  -9    4.35    0.26
   2   2   9    4.45    0.32
   3  -2   9    0.14    0.14
   3  -2   9    0.42    0.11
   3   2   9    0.50    0.16
   3   2   9    0.44    0.05
  -3   2  -9    0.69    0.13
   3   2   9    0.61    0.16
   4  -2   9  140.34    3.69
   4  -2   9  145.14    3.49
  -4   2  -9  145.67    3.46
   4   2   9  146.24    3.70
   4   2   9  145.18    3.61
   5  -2   9   20.99    0.69
   5  -2   9   19.83    0.85
   5   2   9   20.28    0.87
   5   2   9   21.34    0.81
   6  -2   9    1.14    0.26
   6  -2   9    1.60    0.20
   6   2   9    1.18    0.27
   6   2   9    1.44    0.25
   7  -2   9   34.52    1.16
   7  -2   9   34.45    1.27
   7   2   9   33.19    1.27
   7   2   9   32.74    1.16
   8  -2   9    3.67    0.38
   8  -2   9    3.64    0.45
   8   2   9    4.45    0.44
   8   2   9    3.40    0.44
  10  -3  -9   10.70    0.71
  10   3  -9   10.63    0.68
   9  -3  -9   10.00    0.65
   9   3  -9    8.93    0.60
   8  -3  -9    5.43    0.48
   8   3  -9    6.28    0.47
   7  -3  -9   39.90    1.37
  -7  -3   9   40.73    0.97
   7   3  -9   40.80    1.35
   6  -3  -9   15.33    0.71
   6   3  -9   15.18    0.70
  -5  -3   9    5.41    0.35
   5  -3  -9    5.71    0.40
   5   3  -9    5.77    0.39
  -4  -3   9   24.16    0.82
   4  -3  -9   24.77    0.87
  -4   3   9   24.42    0.64
  -4   3   9   24.48    0.86
   4   3  -9   23.84    0.87
  -3  -3   9   62.51    1.68
   3  -3  -9   60.66    1.69
  -3   3   9   60.05    1.70
   3   3  -9   62.24    1.73
  -3   3   9   61.36    1.53
   2  -3  -9    1.41    0.19
  -2  -3   9    1.20    0.18
  -2   3   9    1.48    0.16
  -2   3   9    0.78    0.16
   2   3  -9    1.08    0.19
   1  -3  -9   17.38    0.60
  -1  -3   9   17.30    0.66
   1   3  -9   15.82    0.64
  -1   3   9   16.79    0.59
  -1   3   9   17.47    0.67
  -1   3   9   16.55    0.58
   0  -3  -9  255.98    5.81
   0  -3   9  256.51    5.95
   0   3   9  243.05    5.79
   0   3  -9  255.44    5.93
   0   3   9  246.24    5.93
   0   3   9  243.81    5.87
   0   3  -9  245.83    5.84
   1  -3   9   48.61    1.47
  -1  -3  -9   52.85    1.30
   1   3   9   49.82    1.46
  -1   3  -9   51.90    1.36
   1   3   9   51.12    1.45
  -2  -3  -9   20.78    0.56
   2  -3   9   21.79    0.80
   2  -3   9   20.31    0.65
  -2   3  -9   20.79    0.65
   2   3   9   20.52    0.77
   2   3   9   21.33    0.77
   3  -3   9   41.02    1.11
   3  -3   9   41.73    1.31
   3   3   9   39.56    1.25
  -3   3  -9   40.98    1.10
   4  -3   9    2.71    0.20
   4  -3   9    2.73    0.32
  -4   3  -9    2.42    0.19
   4   3   9    2.46    0.28
   5  -3   9    0.28    0.10
   5  -3   9    0.32    0.18
   5   3   9    0.01    0.15
   5   3   9    0.17    0.16
   6  -3   9    1.19    0.24
   6  -3   9    1.14    0.27
   6   3   9    1.28    0.29
   6   3   9    1.43    0.26
   7  -3   9    1.31    0.28
   7  -3   9    0.94    0.23
   7   3   9    1.37    0.27
   7   3   9    1.19    0.30
   8  -3   9    0.13    0.20
   8  -3   9    0.36    0.18
   8   3   9    0.00    0.19
   8   3   9    0.08    0.18
  10  -4  -9    1.40    0.33
  10   4  -9    1.15    0.28
   9  -4  -9    1.33    0.30
   9   4  -9    0.99    0.27
   8  -4  -9   13.82    0.74
   8   4  -9   14.33    0.72
   7  -4  -9   47.32    1.53
   7   4  -9   44.55    1.48
  -6  -4   9   27.04    0.74
   6  -4  -9   27.27    1.02
   6   4  -9   26.31    1.00
  -5  -4   9    2.68    0.19
  -5  -4   9    2.39    0.27
   5  -4  -9    2.23    0.29
   5   4  -9    2.89    0.33
  -4  -4   9   23.05    0.80
   4  -4  -9   20.63    0.80
  -4   4   9   20.45    0.54
   4   4  -9   19.61    0.80
  -4   4   9   20.99    0.78
  -3  -4   9   51.44    1.46
   3  -4  -9   51.34    1.46
   3   4  -9   46.27    1.47
  -3   4   9   51.59    1.48
  -3   4   9   50.46    1.27
   2  -4  -9  135.04    3.30
  -2  -4   9  134.09    3.35
  -2   4   9  135.25    3.36
  -2   4   9  134.33    3.20
   2   4  -9  129.12    3.36
  -1  -4   9   20.04    0.75
   1  -4  -9   19.82    0.67
  -1   4   9   19.76    0.66
  -1   4   9   20.19    0.75
   1   4  -9   20.18    0.76
   0  -4  -9    0.18    0.09
   0  -4   9    0.15    0.12
   0   4   9    0.04    0.12
   0   4  -9    0.23    0.10
   1  -4   9    3.87    0.32
  -1  -4  -9    4.09    0.21
  -1   4  -9    3.39    0.23
   1   4   9    3.51    0.30
   2  -4   9   61.90    1.77
  -2  -4  -9   60.91    1.47
  -2   4  -9   60.47    1.56
   2   4   9   63.70    1.77
   3  -4   9   78.08    2.21
  -3   4  -9   81.03    1.95
   3   4   9   80.97    2.19
   4  -4   9    9.43    0.53
   4  -4   9   11.07    0.58
  -4   4  -9    9.79    0.37
   4   4   9   10.71    0.56
   5  -4   9   15.22    0.72
   5  -4   9   14.89    0.68
   5   4   9   13.85    0.69
   6  -4   9   38.21    1.31
   6  -4   9   34.76    1.23
   6   4   9   36.90    1.27
   7  -4   9   19.08    0.89
   7  -4   9   19.13    0.83
   7   4   9   18.90    0.86
   8  -4   9   12.47    0.67
   8  -4   9   10.84    0.69
   8   4   9   12.29    0.77
   8   4   9   10.83    0.67
  10  -5  -9   15.14    0.87
  10   5  -9   14.55    0.79
   9  -5  -9   15.22    0.84
   9   5  -9   14.68    0.77
   8  -5  -9   18.20    0.89
   8   5  -9   18.39    0.84
   7  -5  -9   24.89    1.03
   7   5  -9   25.54    1.00
  -6  -5   9    5.91    0.27
   6  -5  -9    5.40    0.45
   6   5  -9    5.75    0.44
  -5  -5   9  152.23    3.76
  -5  -5   9  146.65    3.55
   5  -5  -9  153.30    3.82
  -5   5   9  149.51    3.73
   5   5  -9  142.62    3.78
   4  -5  -9   11.89    0.58
  -4  -5   9   12.45    0.58
  -4  -5   9   12.14    0.48
  -4   5   9   12.24    0.33
  -4   5   9   12.23    0.57
  -4   5   9   12.28    0.34
   4   5  -9   12.03    0.60
  -3  -5   9  128.40    3.05
  -3  -5   9  126.03    3.17
   3  -5  -9  118.04    3.13
  -3   5   9  119.95    3.15
  -3   5   9  126.02    2.93
   3   5  -9  123.77    3.19
   2  -5  -9   32.71    1.03
  -2  -5   9   32.59    1.01
  -2  -5   9   33.49    1.09
   2   5  -9   34.08    1.11
  -2   5   9   31.79    1.07
  -2   5   9   33.29    0.94
  -1  -5   9   30.30    0.98
   1  -5  -9   31.11    0.95
  -1  -5   9   31.50    1.04
  -1   5   9   30.83    1.03
   0  -5   9   10.31    0.49
   0  -5   9    9.69    0.51
   0  -5  -9    9.84    0.41
   0   5  -9    9.68    0.41
   0   5   9    9.78    0.50
   1  -5   9  126.74    3.17
  -1  -5  -9  121.80    2.92
   1  -5   9  121.07    3.10
   1   5   9  120.75    3.14
  -1   5  -9  120.72    2.95
   2  -5   9  109.82    2.87
   2  -5   9  106.44    2.89
  -2  -5  -9  114.83    2.58
  -2   5  -9  110.48    2.65
   2   5   9  110.21    2.89
   3  -5   9    8.97    0.51
   3  -5   9    7.51    0.47
  -3   5  -9    8.08    0.29
   3   5   9    8.86    0.51
   4  -5   9   19.50    0.82
   4  -5   9   21.27    0.86
   4   5   9   21.37    0.87
   5  -5   9    0.02    0.14
   5  -5   9    0.24    0.16
   5   5   9   -0.01    0.13
   6  -5   9    0.63    0.22
   6  -5   9    0.92    0.24
   6   5   9    0.68    0.23
   7  -5   9    0.56    0.22
   7  -5   9    0.85    0.26
   7   5   9    0.81    0.27
   8  -5   9    3.74    0.43
   8  -5   9    4.02    0.48
   8   5   9    3.53    0.43
   9  -6  -9   47.79    1.71
   9   6  -9   46.70    1.60
   8  -6  -9    7.06    0.56
   8   6  -9    8.26    0.57
   7  -6  -9   10.64    0.64
   7   6  -9   10.33    0.62
   6  -6  -9   30.50    1.15
  -6  -6   9   30.53    0.87
   6   6  -9   30.28    1.13
  -5  -6   9    1.06    0.23
   5  -6  -9    1.37    0.26
  -5  -6   9    1.25    0.16
   5   6  -9    1.32    0.26
  -5   6   9    1.30    0.23
  -4  -6   9   39.18    1.27
  -4  -6   9   38.30    1.12
   4  -6  -9   37.99    1.26
  -4   6   9   38.61    0.94
  -4   6   9   37.97    1.23
  -4   6   9   38.30    0.93
   4   6  -9   39.50    1.29
   3  -6  -9   13.16    0.61
  -3  -6   9   13.74    0.55
  -3  -6   9   13.60    0.64
  -3   6   9   13.46    0.62
  -3   6   9   13.57    0.45
   3   6  -9   14.28    0.67
   2  -6  -9    1.94    0.24
  -2  -6   9    1.49    0.24
  -2  -6   9    2.00    0.23
  -2   6   9    2.00    0.28
   1  -6  -9   35.56    1.08
  -1  -6   9   36.86    1.19
  -1  -6   9   36.02    1.13
  -1   6   9   35.58    1.17
   0  -6  -9    1.80    0.20
   0  -6   9    2.28    0.31
   0  -6   9    2.05    0.27
   0   6   9    1.80    0.25
   0   6  -9    1.69    0.19
  -1  -6  -9   45.00    1.21
   1  -6   9   45.63    1.39
   1  -6   9   45.58    1.42
   1   6   9   44.74    1.41
  -1   6  -9   45.85    1.22
   2  -6   9  146.98    3.74
   2  -6   9  149.14    3.78
  -2  -6  -9  146.36    3.44
  -2   6  -9  149.47    3.47
   2   6   9  146.38    3.77
   3  -6   9    1.34    0.25
   3  -6   9    1.36    0.25
   3   6   9    1.07    0.23
   4  -6   9    1.79    0.28
   4  -6   9    1.99    0.31
   4   6   9    2.23    0.33
   5  -6   9   29.78    1.12
   5  -6   9   31.16    1.13
   5   6   9   28.76    1.13
   6  -6   9    6.28    0.50
   6  -6   9    6.11    0.49
   6   6   9    6.71    0.53
   7  -6   9    2.69    0.37
   7  -6   9    2.26    0.35
   7   6   9    2.25    0.36
   9  -7  -9    3.55    0.47
   9   7  -9    3.68    0.44
   8  -7  -9    3.94    0.49
   8   7  -9    4.28    0.47
   7  -7  -9   26.68    1.11
   7   7  -9   25.90    1.05
  -6  -7   9  111.93    2.73
   6  -7  -9  111.34    3.07
   6   7  -9  111.75    3.04
  -5  -7   9   40.13    1.14
  -5  -7   9   40.57    1.35
   5  -7  -9   39.93    1.36
  -5   7   9   37.05    1.25
   5   7  -9   39.67    1.35
   4  -7  -9   26.49    1.00
  -4  -7   9   26.21    0.86
  -4  -7   9   24.94    0.99
   4   7  -9   27.38    1.03
  -4   7   9   27.10    0.97
  -4   7   9   26.30    0.69
  -3  -7   9   10.70    0.59
   3  -7  -9   11.49    0.57
  -3  -7   9   10.97    0.51
  -3   7   9   12.19    0.42
  -3   7   9   10.77    0.57
  -2  -7   9    0.12    0.15
   2  -7  -9    0.07    0.12
  -2  -7   9    0.18    0.13
  -2   7   9   -0.06    0.11
  -1  -7   9    4.48    0.35
   1  -7  -9    4.77    0.33
  -1  -7   9    4.78    0.44
  -1   7   9    4.75    0.42
   0  -7   9    0.98    0.21
   0  -7  -9    0.85    0.16
   0  -7   9    0.87    0.21
   0   7   9    1.11    0.23
  -1  -7  -9    3.32    0.23
   1  -7   9    3.82    0.39
   1  -7   9    3.38    0.36
  -1   7  -9    3.79    0.24
   1   7   9    3.02    0.35
  -2  -7  -9   22.81    0.65
   2  -7   9   20.25    0.85
   2  -7   9   20.80    0.87
   2   7   9   23.29    0.92
   3  -7   9    7.31    0.49
   3  -7   9    8.68    0.53
   3   7   9    7.82    0.53
   4  -7   9   28.48    1.10
   4  -7   9   30.80    1.13
   4   7   9   29.43    1.15
   5  -7   9   15.77    0.77
   5  -7   9   14.59    0.76
   5   7   9   15.78    0.81
   6  -7   9    1.07    0.27
   6  -7   9    0.85    0.24
   6   7   9    1.24    0.31
   7  -7   9    3.94    0.47
   7  -7   9    2.91    0.39
   7   7   9    3.09    0.43
   8  -8  -9    4.62    0.53
   8   8  -9    2.98    0.41
   7  -8  -9    3.72    0.48
   7   8  -9    3.90    0.46
   6  -8  -9    4.10    0.46
   6   8  -9    4.11    0.45
   5  -8  -9    6.22    0.50
  -5  -8   9    7.64    0.40
  -5   8   9    6.36    0.45
  -4  -8   9    1.99    0.32
   4  -8  -9    1.56    0.27
  -4  -8   9    2.11    0.26
  -4   8   9    2.10    0.29
  -3  -8   9    1.79    0.29
   3  -8  -9    2.43    0.31
  -3  -8   9    2.13    0.27
  -3   8   9    2.04    0.30
  -2  -8   9    1.28    0.23
   2  -8  -9    1.26    0.22
  -2  -8   9    1.09    0.25
  -2   8   9    1.49    0.25
  -1  -8   9   45.09    1.47
   1  -8  -9   45.63    1.36
  -1  -8   9   45.39    1.41
  -1   8   9   44.72    1.45
   0  -8   9   58.97    1.78
   0  -8  -9   56.52    1.60
   0  -8   9   59.70    1.73
   0   8   9   57.58    1.75
   1  -8   9    1.92    0.30
  -1  -8  -9    2.17    0.22
   1  -8   9    1.86    0.28
   1   8   9    1.85    0.29
   2  -8   9   36.22    1.25
  -2  -8  -9   35.27    1.01
   2  -8   9   34.50    1.22
   2   8   9   35.50    1.26
   3  -8   9    1.61    0.30
   3  -8   9    1.00    0.26
   3   8   9    1.21    0.27
   4  -8   9    7.52    0.55
   4  -8   9    6.82    0.52
   4   8   9    7.14    0.54
   5  -8   9    1.66    0.30
   5  -8   9    1.97    0.33
   5   8   9    2.11    0.35
   6  -8   9    4.53    0.47
   6  -8   9    5.07    0.50
   6   8   9    5.68    0.60
   8  -9  -9   15.70    0.89
   7  -9  -9    6.72    0.59
   6  -9  -9    0.40    0.22
   5  -9  -9   18.52    0.86
  -5  -9   9   16.30    0.66
  -5   9   9   16.43    0.74
  -4  -9   9    1.45    0.23
  -4  -9   9    1.81    0.32
   4  -9  -9    1.99    0.32
  -4   9   9    2.05    0.30
   3  -9  -9    6.98    0.49
  -3  -9   9    6.29    0.43
  -3  -9   9    7.12    0.53
  -3   9   9    7.10    0.48
  -2  -9   9   13.37    0.71
   2  -9  -9   13.44    0.64
  -2  -9   9   12.15    0.62
  -2   9   9   12.62    0.66
  -1  -9   9   22.37    0.87
  -1  -9   9   20.73    0.91
   1  -9  -9   19.78    0.80
  -1   9   9   20.33    0.88
   0  -9   9   13.31    0.66
   0  -9  -9   12.66    0.57
   0  -9   9   12.58    0.69
   0   9   9   13.40    0.68
  -1  -9  -9    0.15    0.12
   1  -9   9   -0.15    0.16
   1  -9   9    1.06    0.26
   1   9   9    0.26    0.19
   2  -9   9   18.90    0.87
   2  -9   9   20.09    0.89
   2   9   9   19.39    0.89
   3  -9   9   86.22    2.43
   3  -9   9   76.62    2.36
   3   9   9   85.83    2.47
   4  -9   9   23.12    0.98
   4  -9   9   22.80    1.00
   4   9   9   21.55    1.02
   5  -9   9    2.28    0.36
   5  -9   9    2.03    0.35
   5   9   9    2.62    0.43
   7 -10  -9    1.49    0.35
   6 -10  -9   22.93    1.06
   5 -10  -9    0.72    0.26
  -5 -10   9    0.84    0.20
  -5  10   9    0.79    0.22
  -4 -10   9    0.28    0.17
   4 -10  -9    0.26    0.19
  -4  10   9    0.26    0.18
   3 -10  -9   70.04    2.13
  -3 -10   9   72.43    2.06
  -3 -10   9   71.11    2.20
  -3  10   9   74.67    2.13
  -2 -10   9   27.50    1.02
   2 -10  -9   27.41    1.04
  -2 -10   9   27.12    1.11
  -2  10   9   26.14    1.05
  -1 -10   9   37.30    1.32
   1 -10  -9   35.45    1.19
  -1 -10   9   33.17    1.21
  -1  10   9   33.66    1.25
   0 -10  -9    1.95    0.27
   0 -10   9    1.61    0.30
   0 -10   9    1.88    0.32
   0  10   9    1.93    0.31
   1 -10   9    3.87    0.42
   1 -10   9    3.65    0.42
   1  10   9    3.38    0.43
   2 -10   9    0.33    0.21
   2 -10   9    0.52    0.23
   2  10   9    0.29    0.19
   3 -10   9    1.42    0.30
   3 -10   9    1.05    0.27
   3  10   9    1.58    0.34
   4 -10   9    2.04    0.36
   4 -10   9    1.88    0.34
   4  10   9    1.45    0.33
   5 -11  -9    6.26    0.64
  -4 -11   9   22.96    0.92
   4 -11  -9   21.69    1.01
  -4  11   9   23.27    0.96
  -3 -11   9   35.91    1.40
   3 -11  -9   36.32    1.34
  -3 -11   9   36.65    1.28
  -3  11   9   38.93    1.33
   2 -11  -9   32.53    1.22
  -2 -11   9   34.14    1.31
  -2 -11   9   33.43    1.21
  -2  11   9   33.61    1.25
  -1 -11   9   25.60    1.02
   1 -11  -9   24.21    0.96
  -1 -11   9   22.18    1.04
  -1  11   9   25.59    1.06
   0 -11   9    4.62    0.50
   0 -11  -9    4.57    0.39
   0 -11   9    3.67    0.43
   0  11   9    5.05    0.53
   1 -11   9    1.91    0.35
   1 -11   9    2.35    0.37
   1  11   9    2.30    0.40
   2 -11   9    1.80    0.33
   2 -11   9    1.74    0.36
   2  11   9    1.85    0.35
   3 -11   9    0.02    0.18
   3 -11   9   -0.03    0.21
   3  11   9    0.11    0.21
   3 -12  -9    6.80    0.56
  -3 -12   9    6.42    0.51
  -3  12   9    6.33    0.52
   3  12  -9    6.81    0.50
   2 -12  -9    0.42    0.22
  -2 -12   9    0.15    0.24
  -2 -12   9    0.44    0.22
  -2  12   9    0.54    0.24
  -1 -12   9   25.84    1.14
  -1 -12   9   24.25    1.05
   1 -12  -9   25.37    1.02
  -1  12   9   25.99    1.10
   0 -12   9    5.95    0.57
   0 -12   9    6.22    0.59
   0  12   9    6.25    0.62
   1 -12   9    6.31    0.61
   1 -12   9    6.08    0.60
   1  12   9    5.22    0.57
  11   0 -10    7.22    0.68
  10   0 -10   14.17    0.80
   9   0 -10   -0.11    0.17
   8   0 -10   17.95    0.84
   7   0 -10   23.30    0.95
   7   0 -10   25.13    0.77
   6   0 -10   26.98    0.81
   6   0 -10   27.53    1.01
   5   0 -10   28.09    0.84
  -5   0  10   28.54    0.84
   4   0 -10    9.94    0.40
   4   0 -10    9.39    0.50
  -4   0  10    9.91    0.40
   3   0 -10    7.24    0.34
  -3   0  10    6.75    0.34
   3   0 -10    6.09    0.38
   2   0 -10  363.95    8.35
   2   0 -10  356.58    8.30
  -2   0  10  349.40    8.31
  -2   0  10  353.89    8.25
  -1   0  10  141.29    3.46
   1   0 -10  140.97    3.45
  -1   0  10  141.34    3.49
   0   0  10    6.96    0.39
   0   0  10    7.19    0.39
   0   0  10    7.18    0.35
   0   0 -10    7.06    0.36
   1   0  10    0.29    0.13
  -1   0 -10    0.34    0.10
   1   0  10    0.35    0.11
   1   0  10    0.16    0.11
   2   0  10  140.35    3.44
   2   0  10  141.59    3.52
   2   0  10  136.90    3.33
   3   0  10   40.07    1.29
   3   0  10   40.70    1.09
   3   0  10   39.87    1.20
   4   0  10    1.74    0.23
   4   0  10    1.79    0.29
   4   0  10    1.77    0.17
   5   0  10  109.11    3.01
   5   0  10  113.00    2.85
   6   0  10   88.39    2.54
   6   0  10   87.18    2.33
   7   0  10    6.99    0.56
   7   0  10    6.88    0.44
   8   0  10    0.41    0.24
  11  -1 -10    0.86    0.30
  11   1 -10    0.70    0.26
  10  -1 -10   -0.01    0.18
  10   1 -10    0.09    0.20
   9  -1 -10   16.25    0.83
   9   1 -10   14.73    0.79
   8  -1 -10   23.76    0.99
   8   1 -10   22.76    0.97
   7  -1 -10    2.88    0.35
  -7   1  10    3.27    0.23
   7   1 -10    2.97    0.35
   6  -1 -10   40.73    1.11
   6  -1 -10   44.03    1.39
  -6  -1  10   42.09    1.20
   6   1 -10   43.09    1.38
  -5  -1  10   54.22    1.49
   5  -1 -10   54.44    1.64
   5  -1 -10   57.35    1.43
  -5   1  10   56.09    1.42
   5   1 -10   56.00    1.66
  -4  -1  10   41.61    1.19
   4  -1 -10   42.51    1.31
   4  -1 -10   42.07    1.13
  -4   1  10   43.32    1.14
   4   1 -10   41.48    1.29
  -3  -1  10   47.66    1.33
   3  -1 -10   46.13    1.37
   3  -1 -10   47.98    1.27
   3   1 -10   49.74    1.41
  -3   1  10   45.92    1.38
  -3   1  10   46.70    1.27
   2  -1 -10   11.60    0.45
  -2  -1  10   10.29    0.46
   2  -1 -10   10.90    0.48
  -2   1  10   10.75    0.45
  -2   1  10   11.64    0.52
   2   1 -10   10.67    0.49
   1  -1 -10   10.05    0.45
  -1  -1  10   11.54    0.49
  -1  -1  10   11.53    0.50
  -1   1  10   11.59    0.47
   1   1 -10   10.89    0.48
  -1   1  10   11.25    0.47
  -1   1  10   10.64    0.50
   0  -1  10  194.03    4.72
   0  -1 -10  198.88    4.63
   0  -1  10  194.80    4.68
   0   1  10  199.44    4.62
   0   1  10  197.57    4.70
   0   1  10  194.18    4.71
   0   1 -10  188.88    4.66
   1  -1  10    4.78    0.35
   1  -1  10    5.03    0.31
   1  -1  10    4.75    0.29
  -1  -1 -10    5.07    0.26
   1   1  10    5.28    0.34
  -1   1 -10    4.69    0.29
   1   1  10    4.84    0.26
   1   1  10    4.54    0.34
   2  -1  10   82.99    2.25
   2  -1  10   85.58    2.15
   2  -1  10   82.91    2.09
   2   1  10   81.79    2.03
   2   1  10   82.61    2.18
   2   1  10   80.69    2.22
   3  -1  10   81.65    2.06
   3  -1  10   82.55    2.26
   3  -1  10   80.72    2.11
   3   1  10   80.99    1.97
   3   1  10   83.10    2.17
   3   1  10   79.96    2.24
   4  -1  10    0.90    0.15
   4  -1  10    0.92    0.23
   4  -1  10    1.31    0.19
   4   1  10    0.96    0.22
   4   1  10    1.17    0.11
   4   1  10    1.39    0.22
   5  -1  10    8.68    0.43
   5  -1  10    8.44    0.55
   5   1  10    8.14    0.47
   5   1  10    8.70    0.56
   6  -1  10   74.07    2.19
   6  -1  10   72.71    1.97
   6   1  10   71.60    2.18
   6   1  10   73.71    2.04
   7  -1  10    0.93    0.26
   7   1  10    0.71    0.25
   7   1  10    0.70    0.20
   8  -1  10    4.58    0.52
   8  -1  10    5.56    0.44
   8   1  10    3.86    0.48
   8   1  10    4.51    0.58
  10  -2 -10    3.42    0.48
  10   2 -10    2.75    0.40
   9  -2 -10    3.90    0.46
   9   2 -10    3.10    0.40
   8  -2 -10   -0.05    0.16
   8   2 -10    0.11    0.15
   7  -2 -10   56.55    1.78
   7   2 -10   58.35    1.77
  -6  -2  10   24.78    0.83
   6  -2 -10   23.77    0.65
   6  -2 -10   25.57    0.97
   6   2 -10   24.10    0.94
   5  -2 -10    9.97    0.54
  -5  -2  10   10.23    0.47
   5  -2 -10   10.15    0.35
   5   2 -10   10.94    0.56
  -5   2  10   10.31    0.35
   4  -2 -10    3.89    0.33
  -4  -2  10    3.90    0.29
   4  -2 -10    4.24    0.22
   4   2 -10    4.11    0.33
  -4   2  10    4.05    0.22
  -3  -2  10   22.37    0.77
   3  -2 -10   23.91    0.82
  -3   2  10   22.44    0.69
   3   2 -10   22.67    0.82
  -3   2  10   22.52    0.82
   2  -2 -10   37.68    1.17
  -2  -2  10   36.92    1.17
  -2   2  10   41.66    1.23
   2   2 -10   41.82    1.23
  -2   2  10   42.07    1.13
  -1  -2  10   70.48    1.87
   1  -2 -10   68.28    1.80
  -1   2  10   67.57    1.87
  -1   2  10   71.02    1.81
  -1   2  10   69.05    1.79
   1   2 -10   65.24    1.84
   0  -2 -10    1.94    0.19
   0  -2  10    1.40    0.21
   0  -2  10    1.72    0.20
   0   2  10    1.74    0.18
   0   2  10    1.38    0.21
   0   2  10    1.79    0.22
   0   2 -10    1.55    0.20
   1  -2  10   60.64    1.62
   1  -2  10   59.48    1.71
  -1  -2 -10   59.89    1.54
   1   2  10   60.78    1.69
   1   2  10   61.66    1.70
  -1   2 -10   62.21    1.70
   1   2  10   60.21    1.53
   2  -2  10   22.83    0.86
   2  -2  10   22.64    0.74
  -2   2 -10   22.22    0.73
   2   2  10   21.78    0.63
   2   2  10   24.00    0.85
   2   2  10   23.02    0.82
   3  -2  10   23.80    0.90
   3  -2  10   23.91    0.76
   3   2  10   23.52    0.89
   3   2  10   24.71    0.86
   3   2  10   22.80    0.60
  -3   2 -10   22.10    0.74
   4  -2  10    9.99    0.57
   4  -2  10    9.93    0.44
   4   2  10    9.48    0.51
   4   2  10    9.66    0.55
   5  -2  10   77.03    2.24
   5  -2  10   77.35    2.01
   5   2  10   77.83    2.15
   5   2  10   76.41    2.24
   6  -2  10    3.11    0.27
   6  -2  10    3.42    0.41
   6   2  10    2.72    0.34
   6   2  10    3.55    0.44
   7  -2  10    3.96    0.39
   7  -2  10    4.02    0.47
   7   2  10    4.49    0.50
   7   2  10    3.84    0.41
   8  -2  10   -0.10    0.14
   8  -2  10    0.00    0.19
   8   2  10   -0.10    0.19
   8   2  10    0.00    0.17
  10  -3 -10   13.60    0.79
  10   3 -10   12.40    0.74
   9  -3 -10    0.94    0.27
   9   3 -10    1.06    0.28
   8  -3 -10    1.07    0.27
   8   3 -10    0.66    0.23
   7  -3 -10  109.58    3.07
  -7  -3  10  114.09    2.67
   7   3 -10  117.92    3.09
  -6  -3  10  111.84    2.91
   6  -3 -10  116.45    3.05
   6   3 -10  112.94    3.03
   5  -3 -10   17.11    0.74
  -5  -3  10   16.68    0.67
   5   3 -10   17.31    0.75
  -5   3  10   18.20    0.47
   4  -3 -10   54.97    1.62
  -4  -3  10   57.57    1.58
  -4   3  10   54.87    1.38
  -4   3  10   56.98    1.62
   4   3 -10   54.75    1.64
   3  -3 -10   21.67    0.79
  -3  -3  10   22.57    0.79
   3   3 -10   21.99    0.82
  -3   3  10   22.97    0.67
  -3   3  10   21.69    0.81
   2  -3 -10   16.88    0.64
  -2  -3  10   15.60    0.64
   2   3 -10   16.89    0.68
  -2   3  10   16.76    0.67
  -2   3  10   17.32    0.58
   1  -3 -10    3.83    0.27
  -1  -3  10    3.62    0.30
  -1   3  10    3.87    0.27
  -1   3  10    3.70    0.31
   1   3 -10    4.49    0.33
  -1   3  10    3.94    0.27
   0  -3  10   28.13    0.96
   0  -3 -10   28.13    0.83
   0   3  10   27.86    0.83
   0   3  10   28.29    0.95
   0   3  10   26.82    0.89
   0   3 -10   28.50    0.94
  -1  -3 -10    4.70    0.24
   1  -3  10    4.69    0.36
   1   3  10    5.72    0.35
   1   3  10    4.48    0.34
   1   3  10    4.93    0.24
  -1   3 -10    5.39    0.30
   2  -3  10   13.18    0.50
   2  -3  10   13.97    0.64
  -2  -3 -10   13.69    0.41
  -2   3 -10   13.94    0.51
   2   3  10   14.88    0.62
   2   3  10   14.29    0.63
   3  -3  10   17.54    0.76
   3  -3  10   18.30    0.61
   3   3  10   18.17    0.77
  -3   3 -10   17.76    0.60
   3   3  10   18.20    0.74
   4  -3  10  119.68    3.07
   4  -3  10  112.83    2.79
  -4   3 -10  109.92    2.84
   4   3  10  115.40    3.06
   4   3  10  114.32    2.99
   5  -3  10   12.57    0.48
   5  -3  10   12.49    0.68
   5   3  10   12.99    0.63
   5   3  10   12.64    0.68
   6  -3  10    0.04    0.14
   6  -3  10   -0.11    0.15
   6   3  10    0.05    0.16
   6   3  10    0.14    0.16
   7  -3  10    6.70    0.55
   7  -3  10    6.82    0.48
   7   3  10    6.52    0.50
   7   3  10    6.49    0.56
   8  -3  10    6.70    0.50
   8  -3  10    7.26    0.58
   8   3  10    5.95    0.61
   8   3  10    6.52    0.51
  10  -4 -10   29.33    1.26
  10   4 -10   28.21    1.18
   9  -4 -10   13.48    0.79
   9   4 -10   13.86    0.75
   8  -4 -10   11.54    0.69
   8   4 -10   10.39    0.63
   7  -4 -10    7.32    0.52
   7   4 -10    7.21    0.50
   6  -4 -10   63.29    1.94
  -6  -4  10   67.26    1.87
  -6  -4  10   65.30    1.65
   6   4 -10   67.67    1.96
   5  -4 -10   17.51    0.76
  -5  -4  10   16.56    0.69
   5   4 -10   17.06    0.75
  -4  -4  10   19.56    0.75
   4  -4 -10   18.39    0.75
   4   4 -10   18.70    0.78
  -4   4  10   18.82    0.75
  -4   4  10   18.60    0.53
   3  -4 -10   -0.02    0.10
  -3  -4  10    0.25    0.14
  -3   4  10    0.23    0.09
  -3   4  10    0.20    0.13
   3   4 -10   -0.10    0.11
   2  -4 -10    1.96    0.23
  -2  -4  10    1.73    0.24
  -2   4  10    2.17    0.20
   2   4 -10    2.69    0.30
  -2   4  10    2.61    0.31
  -1  -4  10   30.66    1.02
   1  -4 -10   30.62    0.93
  -1   4  10   30.24    1.02
  -1   4  10   29.84    0.92
   1   4 -10   29.47    1.01
   0  -4  10   12.61    0.59
   0  -4 -10   13.63    0.49
   0   4  10   12.82    0.58
   0   4  10   12.54    0.54
   1  -4  10    0.35    0.15
  -1  -4 -10    0.05    0.07
   1   4  10    0.05    0.13
   1   4  10    0.01    0.11
  -1   4 -10    0.10    0.08
   2  -4  10    3.54    0.36
  -2  -4 -10    3.25    0.16
  -2   4 -10    3.68    0.23
   2   4  10    3.87    0.37
   3  -4  10   -0.07    0.14
   3   4  10   -0.06    0.12
  -3   4 -10    0.06    0.07
   4  -4  10    4.95    0.43
   4   4  10    4.97    0.40
   5  -4  10   11.91    0.66
   5  -4  10   12.35    0.63
   5   4  10   12.12    0.64
   6  -4  10   19.08    0.89
   6  -4  10   20.90    0.87
   6   4  10   20.24    0.94
   6   4  10   19.33    0.87
   7  -4  10   23.63    1.02
   7  -4  10   21.64    0.93
   7   4  10   23.45    0.99
   7   4  10   22.30    1.05
   8  -4  10    0.91    0.28
   8  -4  10    0.45    0.23
   8   4  10    0.60    0.28
   8   4  10    0.79    0.26
  10  -5 -10    7.82    0.66
  10   5 -10    8.11    0.61
   9  -5 -10    1.87    0.36
   9   5 -10    2.43    0.37
   8  -5 -10    0.19    0.20
   8   5 -10    0.03    0.16
   7  -5 -10    6.52    0.52
   7   5 -10    5.76    0.48
  -6  -5  10   19.13    0.78
   6  -5 -10   17.06    0.81
  -6  -5  10   18.00    0.58
   6   5 -10   18.31    0.82
   5  -5 -10    0.40    0.17
  -5  -5  10    0.18    0.16
  -5  -5  10    0.28    0.10
   5   5 -10    0.24    0.17
  -5   5  10    0.15    0.13
  -4  -5  10    7.76    0.39
   4  -5 -10    8.12    0.48
  -4  -5  10    7.66    0.48
  -4   5  10    8.15    0.28
   4   5 -10    7.93    0.49
  -4   5  10    8.71    0.49
  -3  -5  10    0.16    0.11
   3  -5 -10    0.21    0.14
  -3  -5  10   -0.04    0.13
   3   5 -10    0.20    0.15
  -3   5  10    0.32    0.16
  -3   5  10    0.22    0.08
  -2  -5  10   13.92    0.63
   2  -5 -10   14.26    0.59
  -2   5  10   13.65    0.51
  -2   5  10   14.76    0.65
  -1  -5  10    9.62    0.51
   1  -5 -10    9.78    0.44
  -1   5  10    9.75    0.44
  -1   5  10    9.64    0.52
   0  -5  10   12.98    0.61
   0  -5 -10   13.67    0.51
   0   5  10   13.07    0.62
  -1  -5 -10   48.63    1.28
   1  -5  10   50.21    1.52
  -1   5 -10   49.51    1.33
   1   5  10   47.71    1.49
   2  -5  10   -0.02    0.12
  -2  -5 -10    0.01    0.05
   2  -5  10   -0.13    0.12
   2   5  10    0.18    0.16
  -2   5 -10    0.10    0.08
   3  -5  10   16.01    0.72
   3  -5  10   16.16    0.74
   3   5  10   16.44    0.74
   4  -5  10    0.18    0.17
   4  -5  10    0.28    0.16
   4   5  10    0.15    0.18
   5  -5  10    0.16    0.18
   5  -5  10    0.01    0.16
   5   5  10    0.27    0.18
   6  -5  10    1.25    0.28
   6  -5  10    0.91    0.26
   6   5  10    1.30    0.29
   7  -5  10   -0.13    0.17
   7  -5  10    0.20    0.19
   7   5  10   -0.13    0.18
   9  -6 -10    1.14    0.31
   9   6 -10    1.66    0.32
   8  -6 -10   74.97    2.31
   8   6 -10   74.02    2.24
   7  -6 -10   18.64    0.91
   7   6 -10   20.39    0.90
   6  -6 -10    0.17    0.18
  -6  -6  10    0.15    0.09
   6   6 -10    0.26    0.19
   5  -6 -10   10.39    0.59
  -5  -6  10   10.05    0.58
  -5  -6  10   10.19    0.44
  -5   6  10    9.93    0.55
   5   6 -10   10.77    0.61
   4  -6 -10    7.74    0.49
  -4  -6  10    8.44    0.51
  -4  -6  10    8.03    0.41
  -4   6  10    7.95    0.48
   4   6 -10    7.13    0.49
  -4   6  10    7.76    0.27
  -4   6  10    7.95    0.28
  -3  -6  10   20.84    0.77
   3  -6 -10   22.09    0.83
  -3  -6  10   22.26    0.87
  -3   6  10   21.61    0.66
   3   6 -10   21.38    0.88
  -3   6  10   22.54    0.87
  -2  -6  10   17.28    0.75
   2  -6 -10   16.43    0.67
  -2  -6  10   17.65    0.69
  -2   6  10   17.23    0.61
  -2   6  10   18.57    0.76
   1  -6 -10   37.05    1.10
  -1  -6  10   32.39    1.17
  -1  -6  10   36.61    1.15
  -1   6  10   36.87    1.20
   0  -6  10   11.22    0.59
   0  -6 -10   12.30    0.48
   0  -6  10   11.59    0.57
   0   6  10   11.34    0.58
   1  -6  10   14.30    0.66
  -1  -6 -10   14.48    0.50
   1  -6  10   14.19    0.67
   1   6  10   14.07    0.68
  -1   6 -10   13.65    0.52
  -2  -6 -10    7.69    0.28
   2  -6  10    7.72    0.51
   2  -6  10    7.44    0.50
   2   6  10    7.25    0.50
   3  -6  10    6.39    0.46
   3  -6  10    5.76    0.45
   3   6  10    5.24    0.44
   4  -6  10   12.38    0.66
   4  -6  10   12.51    0.68
   4   6  10   14.28    0.72
   5  -6  10   56.55    1.75
   5  -6  10   53.46    1.75
   5   6  10   54.65    1.76
   6  -6  10   12.36    0.70
   6  -6  10   12.99    0.73
   6   6  10   12.81    0.74
   7  -6  10   10.25    0.66
   7  -6  10   11.39    0.69
   7   6  10   10.38    0.70
   9  -7 -10    0.98    0.32
   9   7 -10    0.70    0.25
   8  -7 -10   20.40    0.99
   8   7 -10   18.80    0.91
   7  -7 -10    8.19    0.60
   7   7 -10    8.92    0.60
  -6  -7  10    8.98    0.41
   6  -7 -10    9.21    0.61
   6   7 -10    9.45    0.59
   5  -7 -10    9.30    0.59
  -5  -7  10    9.34    0.44
  -5  -7  10   10.18    0.60
  -5   7  10   10.34    0.56
   5   7 -10    9.35    0.58
  -4  -7  10    2.37    0.26
  -4  -7  10    2.04    0.31
   4  -7 -10    2.04    0.29
  -4   7  10    1.93    0.15
  -4   7  10    1.57    0.26
   4   7 -10    1.73    0.30
   3  -7 -10   26.40    0.97
  -3  -7  10   27.06    0.92
  -3  -7  10   26.58    1.03
  -3   7  10   27.01    1.00
  -3   7  10   27.32    0.79
   2  -7 -10   17.53    0.73
  -2  -7  10   19.12    0.74
  -2  -7  10   18.64    0.82
  -2   7  10   19.37    0.81
  -1  -7  10   17.39    0.79
  -1  -7  10   18.27    0.75
   1  -7 -10   18.23    0.70
  -1   7  10   18.85    0.80
   0  -7 -10   13.97    0.56
   0  -7  10   15.00    0.68
   0  -7  10   14.11    0.70
   0   7  10   14.40    0.69
   1  -7  10    5.26    0.43
  -1  -7 -10    5.63    0.30
   1  -7  10    6.24    0.47
   1   7  10    5.94    0.45
  -2  -7 -10    7.48    0.34
   2  -7  10    7.40    0.51
   2  -7  10    8.55    0.54
   2   7  10    8.10    0.54
   3  -7  10    3.98    0.42
   3  -7  10    3.96    0.43
   3   7  10    3.36    0.39
   4  -7  10   42.38    1.43
   4  -7  10   42.16    1.44
   4   7  10   40.32    1.44
   5  -7  10   31.84    1.20
   5  -7  10   29.89    1.17
   5   7  10   29.52    1.20
   6  -7  10   10.04    0.63
   6  -7  10    8.92    0.61
   6   7  10    9.58    0.65
   8  -8 -10    1.83    0.36
   8   8 -10    2.47    0.39
   7  -8 -10    1.36    0.30
   7   8 -10    1.64    0.32
   6  -8 -10   13.94    0.76
   6   8 -10   12.00    0.71
  -5  -8  10   -0.04    0.10
   5  -8 -10    0.06    0.18
  -5  -8  10   -0.01    0.15
  -5   8  10   -0.10    0.12
   4  -8 -10   19.80    0.86
  -4  -8  10   19.76    0.75
  -4  -8  10   20.11    0.90
  -4   8  10   20.24    0.85
  -3  -8  10   19.63    0.77
   3  -8 -10   20.38    0.84
  -3  -8  10   20.28    0.89
  -3   8  10   20.06    0.85
  -3   8  10   19.91    0.65
   2  -8 -10   22.84    0.87
  -2  -8  10   22.27    0.95
  -2  -8  10   23.87    0.88
  -2   8  10   22.14    0.92
  -1  -8  10   68.61    2.02
   1  -8 -10   65.01    1.85
  -1  -8  10   67.71    1.93
  -1   8  10   66.51    1.98
   0  -8  10   66.06    1.98
   0  -8 -10   67.25    1.79
   0  -8  10   66.67    1.94
   0   8  10   64.23    1.97
   1  -8  10   17.50    0.79
  -1  -8 -10   16.97    0.61
   1  -8  10   18.83    0.83
   1   8  10   16.33    0.80
   2  -8  10    1.74    0.31
   2  -8  10    2.46    0.36
   2   8  10    1.94    0.33
   3  -8  10    5.90    0.50
   3  -8  10    8.40    0.55
   3   8  10    5.69    0.49
   4  -8  10   21.56    0.96
   4  -8  10   21.20    0.95
   4   8  10   21.49    0.97
   5  -8  10   -0.12    0.17
   5  -8  10   -0.10    0.17
   5   8  10    0.11    0.21
   6  -8  10    0.33    0.20
   6  -8  10    0.14    0.22
   6   8  10    0.17    0.23
   7  -9 -10   25.85    1.15
   6  -9 -10    3.70    0.46
  -6   9  10    4.01    0.42
   5  -9 -10   13.02    0.73
  -5  -9  10   13.16    0.59
  -5   9  10   13.77    0.69
  -4  -9  10   15.11    0.66
   4  -9 -10   14.85    0.75
  -4  -9  10   14.72    0.78
  -4   9  10   15.24    0.74
   3  -9 -10   65.05    1.97
  -3  -9  10   70.11    1.93
  -3  -9  10   64.06    2.05
  -3   9  10   68.68    2.01
  -2  -9  10    8.44    0.51
  -2  -9  10    8.72    0.59
   2  -9 -10    8.37    0.51
  -2   9  10    9.41    0.57
  -1  -9  10    5.40    0.52
   1  -9 -10    4.88    0.37
  -1  -9  10    4.20    0.41
  -1   9  10    4.95    0.49
   0  -9  10   29.10    1.09
   0  -9 -10   29.10    0.96
   0  -9  10   29.28    1.13
   0   9  10   26.88    1.10
   1  -9  10    2.56    0.37
   1  -9  10    3.72    0.42
  -1  -9 -10    2.72    0.30
   1   9  10    2.76    0.39
   2  -9  10   13.48    0.74
   2  -9  10   14.68    0.77
   2   9  10   16.00    0.80
   3  -9  10    0.63    0.25
   3  -9  10    0.89    0.25
   3   9  10    0.74    0.27
   4  -9  10    2.39    0.38
   4  -9  10    3.08    0.41
   4   9  10    2.11    0.37
   5  -9  10    4.37    0.49
   5  -9  10    4.86    0.51
   5   9  10    5.17    0.58
   6 -10 -10    2.48    0.41
  -5 -10  10    6.61    0.44
   5 -10 -10    6.95    0.56
  -5  10  10    6.19    0.49
   4 -10 -10   42.60    1.48
  -4 -10  10   42.22    1.55
  -4 -10  10   42.63    1.36
  -4  10  10   42.43    1.44
   3 -10 -10    9.40    0.59
  -3 -10  10    9.73    0.56
  -3 -10  10    9.58    0.66
  -3  10  10    9.57    0.60
  -2 -10  10    0.03    0.18
  -2 -10  10    0.10    0.17
   2 -10 -10    0.04    0.14
  -2  10  10    0.27    0.18
   1 -10 -10    7.55    0.48
  -1 -10  10    7.71    0.53
  -1 -10  10    8.06    0.59
  -1  10  10    8.06    0.56
   0 -10  10    6.88    0.55
   0 -10 -10    8.46    0.47
   0 -10  10    8.26    0.56
   0  10  10    7.96    0.58
   1 -10  10   18.73    0.91
   1 -10  10   19.28    0.89
   1  10  10   19.23    0.92
   2 -10  10    3.63    0.45
   2 -10  10    3.97    0.47
   2  10  10    3.46    0.45
   3 -10  10   30.07    1.21
   3 -10  10   32.70    1.26
   3  10  10   29.81    1.26
   4 -10  10    5.31    0.54
   4 -10  10    5.22    0.54
   4  10  10    7.56    0.69
   5 -11 -10   49.42    1.74
   4 -11 -10    0.41    0.25
  -4 -11  10    0.18    0.18
  -4  11  10    0.43    0.21
   3 -11 -10    0.80    0.25
  -3 -11  10    0.72    0.23
  -3 -11  10    0.86    0.29
  -3  11  10    0.58    0.23
   2 -11 -10    4.70    0.46
  -2 -11  10    4.90    0.55
  -2 -11  10    4.30    0.44
  -2  11  10    5.04    0.52
  -1 -11  10    1.32    0.29
  -1 -11  10    1.22    0.30
   1 -11 -10    1.89    0.29
  -1  11  10    1.44    0.32
   0 -11  10    6.53    0.55
   0 -11  10    4.91    0.51
   0  11  10    5.98    0.58
   1 -11  10    0.46    0.24
   1 -11  10    0.09    0.22
   1  11  10    0.68    0.26
   2 -11  10    3.35    0.45
   2 -11  10    3.47    0.43
   2  11  10    3.80    0.48
  -1  12  10    0.80    0.28
  10   0 -11    0.09    0.19
   9   0 -11   -0.04    0.17
   8   0 -11   -0.16    0.15
   7   0 -11    0.13    0.17
   6   0 -11    0.57    0.20
  -6   0  11    0.04    0.08
   6   0 -11   -0.01    0.08
  -5   0  11   -0.11    0.07
   5   0 -11    0.15    0.14
   5   0 -11    0.06    0.09
  -4   0  11   -0.02    0.08
   4   0 -11    0.02    0.12
   4   0 -11    0.00    0.09
  -3   0  11    0.11    0.11
   3   0 -11    0.25    0.14
  -2   0  11    0.24    0.11
   2   0 -11    0.12    0.12
  -2   0  11   -0.02    0.10
  -1   0  11    0.06    0.10
   1   0 -11   -0.05    0.08
  -1   0  11    0.21    0.13
   0   0 -11   -0.03    0.08
   0   0  11    0.17    0.12
   0   0  11    0.10    0.13
   1   0  11    0.07    0.09
  -1   0 -11   -0.01    0.08
   1   0  11    0.15    0.14
   1   0  11    0.10    0.10
   2   0  11    0.18    0.13
   2   0  11    0.01    0.08
   2   0  11   -0.05    0.12
   3   0  11    0.07    0.09
   3   0  11   -0.02    0.11
   3   0  11    0.09    0.15
   4   0  11    0.03    0.12
   4   0  11   -0.05    0.13
   5   0  11   -0.12    0.12
   5   0  11   -0.14    0.16
   6   0  11    0.04    0.20
   6   0  11    0.04    0.14
   7   0  11    0.10    0.16
   7   0  11   -0.31    0.16
   8   0  11    0.08    0.20
  10  -1 -11    7.81    0.62
  10   1 -11    7.95    0.63
   9  -1 -11    4.96    0.52
   9   1 -11    4.73    0.51
   8  -1 -11    0.87    0.25
   8   1 -11    0.89    0.26
   7  -1 -11    0.06    0.15
   7   1 -11    0.11    0.17
   6  -1 -11   29.52    0.85
   6  -1 -11   29.24    1.10
  -6  -1  11   28.71    0.92
   6   1 -11   30.88    1.12
  -6   1  11   30.30    0.85
   5  -1 -11    3.02    0.34
   5  -1 -11    3.74    0.23
  -5  -1  11    3.75    0.27
  -5   1  11    3.65    0.23
   5   1 -11    3.44    0.36
  -4  -1  11   33.27    1.01
   4  -1 -11   31.87    1.09
   4  -1 -11   34.10    0.95
  -4   1  11   32.11    0.94
   4   1 -11   32.75    1.10
   3  -1 -11    3.62    0.24
  -3  -1  11    3.55    0.28
   3  -1 -11    3.40    0.33
  -3   1  11    3.29    0.31
   3   1 -11    2.70    0.30
  -3   1  11    2.97    0.24
   2  -1 -11   24.40    0.84
  -2  -1  11   23.14    0.81
   2   1 -11   24.19    0.85
  -2   1  11   23.90    0.86
  -2   1  11   24.72    0.79
  -1  -1  11   54.15    1.48
   1  -1 -11   50.61    1.42
  -1  -1  11   51.85    1.46
  -1   1  11   49.61    1.48
  -1   1  11   50.13    1.44
   1   1 -11   50.33    1.45
   0  -1  11    0.37    0.14
   0  -1 -11    0.43    0.11
   0  -1  11    0.39    0.14
   0   1  11    0.13    0.12
   0   1  11    0.52    0.16
   0   1  11    0.26    0.10
   0   1 -11    0.26    0.11
  -1  -1 -11   87.48    2.28
   1  -1  11   93.65    2.46
   1  -1  11   91.96    2.38
  -1   1 -11   91.10    2.35
   1   1  11   95.15    2.45
   1   1  11   93.40    2.43
   1   1  11   92.55    2.29
   2  -1  11   54.80    1.54
   2  -1  11   57.14    1.66
   2   1  11   54.62    1.58
   2   1  11   53.56    1.62
   2   1  11   55.61    1.43
   3  -1  11  170.81    4.37
   3  -1  11  173.49    4.21
   3   1  11  178.32    4.27
   3   1  11  173.54    4.05
   3   1  11  169.55    4.35
   4  -1  11   31.55    1.01
   4  -1  11   31.67    1.15
   4   1  11   31.01    1.14
   4   1  11   30.62    1.04
   5  -1  11    4.54    0.34
   5  -1  11    5.46    0.51
   5   1  11    5.19    0.50
   5   1  11    5.09    0.40
   6  -1  11    1.70    0.32
   6  -1  11    2.08    0.27
   6   1  11    2.03    0.35
   6   1  11    2.61    0.31
   7  -1  11    4.15    0.50
   7   1  11    4.29    0.42
   7   1  11    3.17    0.43
   8  -1  11   17.38    0.93
   8  -1  11   17.73    0.81
   8   1  11   18.67    0.97
  10  -2 -11    5.40    0.57
  10   2 -11    6.84    0.57
   9  -2 -11   17.11    0.89
   9   2 -11   18.93    0.90
   8  -2 -11    2.54    0.36
   8   2 -11    2.49    0.37
   7  -2 -11    0.74    0.23
   7   2 -11    1.20    0.25
   6  -2 -11  110.12    2.97
  -6  -2  11  109.53    2.80
   6  -2 -11  110.72    2.61
   6   2 -11  111.18    2.97
   5  -2 -11    2.10    0.30
   5  -2 -11    2.16    0.16
  -5  -2  11    2.33    0.25
  -5   2  11    2.35    0.17
   5   2 -11    1.87    0.27
   4  -2 -11    4.46    0.36
  -4  -2  11    4.80    0.33
   4   2 -11    4.43    0.37
  -4   2  11    5.14    0.26
   3  -2 -11  161.49    3.87
  -3  -2  11  154.33    3.82
  -3   2  11  155.07    3.88
   3   2 -11  153.13    3.88
  -3   2  11  152.47    3.71
   2  -2 -11   45.57    1.34
  -2  -2  11   47.51    1.37
  -2   2  11   45.05    1.39
  -2   2  11   47.25    1.30
   2   2 -11   47.23    1.40
  -1  -2  11   16.81    0.68
   1  -2 -11   16.70    0.63
  -1   2  11   17.81    0.71
  -1   2  11   17.28    0.64
   1   2 -11   16.76    0.67
   0  -2  11   36.11    1.09
   0  -2  11   36.23    1.16
   0  -2 -11   34.57    1.03
   0   2  11   35.18    1.03
   0   2  11   37.73    1.17
   0   2  11   37.09    1.12
   0   2 -11   36.16    1.12
   1  -2  11   51.07    1.49
   1  -2  11   48.01    1.37
  -1  -2 -11   49.04    1.30
   1   2  11   46.78    1.44
   1   2  11   48.35    1.29
   1   2  11   49.66    1.45
   2  -2  11   68.08    1.90
   2  -2  11   61.54    1.73
   2   2  11   66.86    1.84
   2   2  11   64.05    1.61
   2   2  11   64.93    1.86
   3  -2  11   -0.23    0.13
   3  -2  11    0.00    0.09
   3   2  11    0.12    0.06
   3   2  11    0.14    0.13
   3   2  11   -0.06    0.13
   4  -2  11   11.16    0.50
   4  -2  11   11.79    0.65
   4   2  11   11.55    0.64
   4   2  11   12.19    0.59
   5  -2  11    0.23    0.12
   5  -2  11    0.13    0.17
   5   2  11    0.02    0.17
   5   2  11    0.13    0.15
   6  -2  11    5.82    0.56
   6   2  11    5.94    0.45
   6   2  11    6.15    0.52
   7  -2  11    2.73    0.36
   7  -2  11    2.18    0.38
   7   2  11    2.76    0.43
   7   2  11    2.39    0.34
   8  -2  11   22.37    0.93
   8  -2  11   19.03    1.00
   8   2  11   23.91    1.10
   8   2  11   20.06    0.91
  10  -3 -11    1.02    0.32
  10   3 -11    0.61    0.24
   9  -3 -11   27.44    1.18
   9   3 -11   28.48    1.16
   8  -3 -11    7.02    0.54
   8   3 -11    7.44    0.55
   7  -3 -11    4.39    0.46
   7   3 -11    4.07    0.45
  -6  -3  11    0.71    0.17
   6  -3 -11    0.83    0.23
   6   3 -11    0.46    0.19
   5  -3 -11   15.06    0.70
  -5  -3  11   14.43    0.62
   5   3 -11   15.04    0.70
  -5   3  11   14.48    0.44
   4  -3 -11   32.49    1.09
  -4  -3  11   32.08    1.04
   4   3 -11   31.87    1.11
  -4   3  11   32.30    0.88
  -4   3  11   31.03    1.08
   3  -3 -11    0.61    0.17
  -3  -3  11    0.49    0.16
  -3   3  11    0.61    0.12
  -3   3  11    1.06    0.20
   3   3 -11    0.62    0.17
   2  -3 -11   97.07    2.60
  -2  -3  11  101.58    2.65
  -2   3  11  103.62    2.69
  -2   3  11  105.93    2.55
   2   3 -11  100.31    2.67
   1  -3 -11   64.86    1.70
  -1  -3  11   62.90    1.79
  -1   3  11   62.85    1.80
  -1   3  11   61.41    1.70
   1   3 -11   64.10    1.79
   0  -3  11   38.60    1.24
   0  -3 -11   38.85    1.10
   0   3  11   40.95    1.10
   0   3 -11   38.20    1.21
   0   3  11   39.02    1.18
   0   3  11   37.23    1.23
   1  -3  11    0.80    0.19
  -1  -3 -11    0.98    0.13
   1   3  11    0.77    0.18
   1   3  11    0.80    0.12
   1   3  11    0.53    0.16
   2  -3  11    4.88    0.40
   2  -3  11    5.22    0.31
  -2  -3 -11    5.53    0.23
   2   3  11    4.57    0.37
   2   3  11    5.28    0.39
   3  -3  11   24.27    0.96
   3  -3  11   24.25    0.78
   3   3  11   24.55    0.95
  -3   3 -11   23.18    0.82
   3   3  11   25.13    0.93
   4  -3  11    1.36    0.26
   4  -3  11    1.66    0.20
   4   3  11    1.86    0.31
   4   3  11    1.39    0.25
   5  -3  11   18.96    0.87
   5  -3  11   18.88    0.87
   5   3  11   18.92    0.87
   5   3  11   19.01    0.82
   6  -3  11    2.40    0.38
   6  -3  11    2.04    0.31
   6   3  11    2.15    0.36
   6   3  11    2.28    0.34
   7  -3  11    1.02    0.29
   7  -3  11    0.86    0.24
   7   3  11    0.66    0.24
   7   3  11    0.54    0.27
  10  -4 -11   14.18    0.85
  10   4 -11   11.96    0.75
   9  -4 -11   41.06    1.53
   9   4 -11   39.64    1.46
   8  -4 -11    2.43    0.39
   8   4 -11    2.21    0.35
   7  -4 -11   44.11    1.50
   7   4 -11   42.03    1.46
   6  -4 -11    0.84    0.24
  -6  -4  11    0.76    0.19
  -6  -4  11    1.00    0.15
   6   4 -11    0.83    0.21
   5  -4 -11    1.23    0.23
  -5  -4  11    1.39    0.22
   5   4 -11    1.42    0.26
  -4  -4  11  175.17    4.35
   4  -4 -11  178.08    4.39
  -4   4  11  174.81    4.10
   4   4 -11  173.63    4.42
  -4   4  11  178.06    4.39
  -3  -4  11    0.72    0.19
   3  -4 -11    0.17    0.14
  -3   4  11    0.25    0.10
  -3   4  11    0.21    0.15
   3   4 -11    0.65    0.20
   2  -4 -11   11.87    0.53
  -2  -4  11   11.77    0.57
   2   4 -11   10.55    0.56
  -2   4  11   11.27    0.58
  -2   4  11   11.36    0.46
  -1  -4  11   28.46    0.98
   1  -4 -11   26.35    0.87
  -1   4  11   27.17    0.98
  -1   4  11   27.92    0.89
   1   4 -11   27.58    0.98
   0  -4 -11   14.37    0.53
   0  -4  11   13.42    0.63
   0   4  11   14.13    0.59
   0   4  11   15.52    0.67
   1  -4  11   23.80    0.91
  -1  -4 -11   24.12    0.71
   1   4  11   22.90    0.89
   1   4  11   24.75    0.88
  -2  -4 -11    2.71    0.15
   2  -4  11    3.48    0.37
  -2   4 -11    2.75    0.22
   2   4  11    2.25    0.30
   2   4  11    2.37    0.29
   3  -4  11   57.79    1.74
   3   4  11   54.89    1.70
   3   4  11   53.65    1.67
   4  -4  11    0.02    0.17
   4   4  11    0.48    0.18
   4   4  11    0.19    0.17
   5  -4  11   24.26    0.97
   5  -4  11   24.63    1.02
   5   4  11   23.81    1.01
   5   4  11   23.04    0.96
   6  -4  11   48.04    1.66
   6  -4  11   52.09    1.63
   6   4  11   46.95    1.68
   6   4  11   51.56    1.64
   7  -4  11    0.37    0.21
   7  -4  11    0.45    0.25
   7   4  11    0.65    0.28
   7   4  11    0.34    0.23
  10  -5 -11   35.52    1.45
  10   5 -11   34.22    1.36
   9  -5 -11   -0.16    0.19
   9   5 -11    0.20    0.21
   8  -5 -11   -0.10    0.19
   8   5 -11    0.03    0.16
   7  -5 -11   18.86    0.90
   7   5 -11   20.06    0.91
  -6  -5  11    0.77    0.14
   6  -5 -11    0.44    0.20
  -6  -5  11    0.51    0.19
   6   5 -11    0.63    0.22
  -5  -5  11   42.21    1.36
  -5  -5  11   41.44    1.20
   5  -5 -11   42.47    1.40
   5   5 -11   43.18    1.42
  -5   5  11   41.49    1.36
  -4  -5  11   47.04    1.38
  -4  -5  11   50.93    1.54
   4  -5 -11   50.14    1.53
  -4   5  11   49.70    1.25
   4   5 -11   48.86    1.57
  -4   5  11   51.00    1.54
   3  -5 -11  148.79    3.79
  -3  -5  11  151.49    3.84
   3   5 -11  153.72    3.88
  -3   5  11  151.86    3.85
  -3   5  11  150.30    3.60
  -2  -5  11   52.04    1.65
   2  -5 -11   58.07    1.61
   2   5 -11   55.85    1.69
  -2   5  11   57.84    1.52
  -2   5  11   57.11    1.69
   1  -5 -11    1.93    0.22
  -1  -5  11    1.65    0.25
  -1   5  11    1.56    0.25
  -1   5  11    1.86    0.21
   0  -5  11    2.71    0.31
   0  -5 -11    3.35    0.25
   0   5  11    3.53    0.30
   0   5  11    3.42    0.37
   1  -5  11   23.54    0.93
  -1  -5 -11   23.79    0.71
   1   5  11   22.36    0.85
   1   5  11   24.00    0.92
   2  -5  11    4.19    0.42
  -2  -5 -11    3.66    0.18
  -2   5 -11    3.39    0.29
   2   5  11    3.91    0.41
   3  -5  11    3.20    0.37
   3  -5  11    3.30    0.36
   3   5  11    2.87    0.35
   4  -5  11   19.20    0.87
   4  -5  11   20.55    0.86
   4   5  11   18.56    0.85
   5  -5  11    0.01    0.17
   5  -5  11    0.15    0.16
   5   5  11    0.09    0.16
   6  -5  11    5.05    0.51
   6  -5  11    4.42    0.46
   6   5  11    5.25    0.55
   6   5  11    4.44    0.47
   7  -5  11   41.92    1.46
   7  -5  11   40.26    1.50
   7   5  11   39.56    1.47
   7   5  11   40.58    1.55
   9  -6 -11    0.97    0.33
   9   6 -11    1.53    0.33
   8  -6 -11    3.13    0.43
   8   6 -11    4.05    0.48
   7  -6 -11    0.64    0.23
   7   6 -11    1.10    0.27
  -6  -6  11   36.92    1.27
   6  -6 -11   33.16    1.27
  -6  -6  11   35.64    1.03
   6   6 -11   35.79    1.30
  -5  -6  11   16.92    0.78
   5  -6 -11   15.35    0.77
  -5  -6  11   16.92    0.63
  -5   6  11   18.14    0.77
   5   6 -11   17.67    0.82
  -4  -6  11   95.37    2.49
  -4  -6  11   97.42    2.66
   4  -6 -11   95.96    2.64
   4   6 -11   96.45    2.69
  -4   6  11   98.25    2.65
  -4   6  11   97.45    2.31
   3  -6 -11   40.33    1.32
  -3  -6  11   42.60    1.39
  -3  -6  11   41.83    1.27
   3   6 -11   42.17    1.41
  -3   6  11   43.84    1.39
  -3   6  11   42.49    1.16
   2  -6 -11   63.06    1.76
  -2  -6  11   62.47    1.77
  -2  -6  11   61.57    1.85
  -2   6  11   63.46    1.67
  -2   6  11   62.65    1.85
  -1  -6  11   92.69    2.51
  -1  -6  11   89.34    2.41
   1  -6 -11   90.08    2.34
  -1   6  11   87.92    2.48
  -1   6  11   91.18    2.35
   0  -6  11    6.25    0.46
   0  -6 -11    6.91    0.36
   0  -6  11    5.79    0.42
   0   6  11    6.14    0.46
   1  -6  11    0.93    0.23
   1  -6  11    0.85    0.22
  -1  -6 -11    0.76    0.13
   1   6  11    0.60    0.22
   2  -6  11   58.85    1.80
   2  -6  11   56.55    1.74
  -2  -6 -11   59.25    1.54
   2   6  11   56.04    1.77
   3  -6  11    4.26    0.44
   3  -6  11    5.59    0.45
   3   6  11    5.58    0.45
   4  -6  11    1.51    0.30
   4  -6  11    1.48    0.30
   4   6  11    1.15    0.30
   5  -6  11    0.12    0.17
   5  -6  11   -0.09    0.16
   5   6  11   -0.05    0.18
   6  -6  11    0.25    0.20
   6  -6  11    0.39    0.22
   6   6  11   -0.20    0.17
   9  -7 -11   -0.08    0.18
   9   7 -11   -0.08    0.17
   8  -7 -11    8.41    0.65
   8   7 -11    7.76    0.60
   7  -7 -11    7.46    0.59
   7   7 -11    8.34    0.59
  -6  -7  11   15.54    0.58
   6  -7 -11   14.15    0.76
   6   7 -11   15.00    0.78
   5  -7 -11   11.31    0.65
  -5  -7  11   11.54    0.65
  -5  -7  11   11.14    0.50
   5   7 -11   10.65    0.65
  -5   7  11   11.19    0.61
  -4  -7  11    0.91    0.19
  -4  -7  11    0.53    0.20
   4  -7 -11    0.90    0.23
   4   7 -11    0.33    0.19
  -4   7  11    0.55    0.20
  -3  -7  11   12.63    0.68
   3  -7 -11   12.22    0.62
  -3  -7  11   13.23    0.59
  -3   7  11   13.69    0.68
  -3   7  11   12.73    0.48
   2  -7 -11    0.19    0.14
  -2  -7  11    0.13    0.15
  -2  -7  11    0.29    0.18
  -2   7  11    0.21    0.12
  -2   7  11    0.28    0.18
   1  -7 -11    0.62    0.16
  -1  -7  11    1.18    0.24
  -1  -7  11    1.00    0.24
  -1   7  11    0.74    0.22
   0  -7  11    9.85    0.58
   0  -7 -11    9.68    0.45
   0  -7  11   10.33    0.57
   0   7  11    9.49    0.58
   1  -7  11   20.38    0.90
   1  -7  11   22.66    0.90
  -1  -7 -11   21.37    0.69
   1   7  11   20.76    0.91
   2  -7  11   31.68    1.19
   2  -7  11   31.63    1.17
   2   7  11   32.43    1.21
   3  -7  11   25.90    1.04
   3  -7  11   27.38    1.07
   3   7  11   23.91    1.03
   4  -7  11   61.48    1.91
   4  -7  11   60.71    1.93
   4   7  11   60.03    1.93
   5  -7  11   13.31    0.75
   5  -7  11   14.08    0.77
   5   7  11   13.51    0.76
   6  -7  11    8.02    0.60
   6  -7  11    8.14    0.60
   6   7  11    8.07    0.63
   8  -8 -11    1.28    0.33
   8   8 -11    1.25    0.32
   7  -8 -11    0.03    0.20
   7   8 -11    0.21    0.19
   6  -8 -11    3.93    0.45
   6   8 -11    4.69    0.52
  -5  -8  11   16.70    0.66
  -5  -8  11   16.52    0.83
   5  -8 -11   16.40    0.80
  -5   8  11   16.44    0.77
   4  -8 -11    3.64    0.40
  -4  -8  11    4.43    0.35
  -4  -8  11    4.47    0.48
  -4   8  11    5.12    0.49
   3  -8 -11   18.48    0.80
  -3  -8  11   17.79    0.75
  -3  -8  11   20.36    0.89
  -3   8  11   18.76    0.63
  -3   8  11   18.16    0.83
   2  -8 -11   19.38    0.80
  -2  -8  11   19.01    0.88
  -2  -8  11   20.72    0.82
  -2   8  11   20.62    0.89
   1  -8 -11    2.90    0.31
  -1  -8  11    2.38    0.32
  -1  -8  11    3.38    0.39
  -1   8  11    3.36    0.42
   0  -8 -11   43.16    1.27
   0  -8  11   45.00    1.44
   0  -8  11   43.08    1.48
   0   8  11   42.07    1.46
   1  -8  11    1.61    0.29
   1  -8  11    1.10    0.26
  -1  -8 -11    1.31    0.20
   1   8  11    1.86    0.32
   2  -8  11   51.76    1.68
   2  -8  11   54.11    1.72
   2   8  11   49.50    1.69
   3  -8  11    0.22    0.19
   3  -8  11    0.42    0.22
   3   8  11    0.07    0.20
   4  -8  11   21.61    0.98
   4  -8  11   20.31    0.96
   4   8  11   22.13    1.01
   5  -8  11    0.96    0.27
   5  -8  11    0.71    0.26
   5   8  11    1.31    0.32
   7  -9 -11   11.42    0.76
   6  -9 -11    3.13    0.44
  -6   9  11    3.76    0.42
  -5  -9  11   22.83    1.02
  -5  -9  11   21.63    0.81
   5  -9 -11   19.92    0.95
  -5   9  11   21.85    0.93
  -4  -9  11    1.16    0.29
   4  -9 -11    1.61    0.31
  -4  -9  11    1.57    0.26
  -4   9  11    1.95    0.33
  -3  -9  11    0.65    0.25
   3  -9 -11    0.85    0.24
  -3  -9  11    0.72    0.21
  -3   9  11    1.14    0.26
  -2  -9  11   23.80    0.94
   2  -9 -11   23.09    0.92
  -2  -9  11   24.15    1.02
  -2   9  11   23.77    1.00
  -1  -9  11    3.64    0.43
   1  -9 -11    3.23    0.34
  -1  -9  11    3.52    0.39
  -1   9  11    4.07    0.45
   0  -9  11    2.32    0.36
   0  -9 -11    2.35    0.27
   0  -9  11    2.03    0.32
   0   9  11    2.63    0.38
   1  -9  11   10.36    0.63
   1  -9  11   11.14    0.66
   1   9  11   10.18    0.66
   2  -9  11    0.31    0.22
   2  -9  11    0.66    0.26
   2   9  11    0.40    0.24
   3  -9  11   12.32    0.72
   3  -9  11   12.09    0.71
   3   9  11   11.54    0.74
   4  -9  11    1.88    0.35
   4  -9  11    2.20    0.37
   4   9  11    2.22    0.41
   6 -10 -11    0.45    0.27
  -6  10  11    0.59    0.24
   5 -10 -11    3.21    0.44
  -5 -10  11    3.86    0.48
  -5  10  11    2.81    0.38
  -4 -10  11    0.17    0.17
  -4 -10  11    0.65    0.28
   4 -10 -11    0.78    0.25
  -4  10  11    0.55    0.24
  -3 -10  11    1.34    0.28
  -3 -10  11    2.11    0.37
   3 -10 -11    1.21    0.27
  -3  10  11    1.31    0.29
   2 -10 -11    2.71    0.35
  -2 -10  11    3.13    0.38
  -2 -10  11    2.51    0.38
  -2  10  11    2.85    0.40
  -1 -10  11    0.07    0.19
  -1 -10  11    0.07    0.18
   1 -10 -11   -0.08    0.13
  -1  10  11    0.17    0.20
   0 -10  11    1.28    0.29
   0 -10  11    1.65    0.33
   0  10  11    1.33    0.32
   1 -10  11   17.30    0.88
   1 -10  11   17.53    0.87
   1  10  11   17.80    0.90
   2 -10  11    8.85    0.64
   2 -10  11    9.51    0.65
   2  10  11    9.07    0.66
   3 -10  11   35.26    1.38
   3 -10  11   36.73    1.40
   3  10  11   37.55    1.46
   4 -11 -11    1.71    0.35
  -4 -11  11    0.97    0.25
  -4 -11  11    1.41    0.35
  -4  11  11    1.62    0.32
  -3 -11  11    7.67    0.54
   3 -11 -11    6.91    0.55
  -3 -11  11    6.77    0.58
  -3  11  11    7.60    0.57
   2 -11 -11    2.94    0.37
  -2 -11  11    3.24    0.45
  -2 -11  11    3.15    0.40
  -2  11  11    3.19    0.43
  -1 -11  11   27.40    1.19
   1 -11 -11   27.17    1.11
  -1 -11  11   28.71    1.14
  -1  11  11   28.29    1.17
   0 -11  11   14.74    0.81
   0 -11  11   16.07    0.86
   0  11  11   16.18    0.87
   1 -11  11    8.15    0.63
   1 -11  11    8.95    0.65
   1  11  11    9.57    0.69
  10   0 -12   17.02    0.92
   9   0 -12   85.94    2.57
   8   0 -12   44.80    1.55
   7   0 -12    1.61    0.30
   6   0 -12    5.82    0.44
  -6   0  12    5.47    0.31
   5   0 -12    1.50    0.26
  -5   0  12    1.26    0.17
  -4   0  12  148.64    3.64
   4   0 -12  150.31    3.80
  -3   0  12  169.48    4.13
   3   0 -12  171.44    4.23
   2   0 -12  108.86    2.82
  -2   0  12  110.47    2.79
  -2   0  12  110.03    2.85
  -1   0  12   48.31    1.41
  -1   0  12   47.45    1.39
   1   0 -12   44.77    1.35
   0   0  12  294.12    6.95
   0   0  12  290.28    6.92
   0   0 -12  291.02    6.86
   1   0  12  116.16    3.03
   1   0  12  123.26    3.10
  -1   0 -12  116.80    2.94
   2   0  12    7.51    0.44
   2   0  12    7.48    0.49
   2   0  12   10.00    0.47
   3   0  12    4.96    0.36
   3   0  12    4.98    0.29
   3   0  12    5.86    0.44
   4   0  12   16.36    0.79
   4   0  12   18.28    0.73
   5   0  12   12.49    0.71
   5   0  12   11.66    0.58
   6   0  12   37.39    1.40
   6   0  12   37.36    1.23
   7   0  12    1.05    0.30
  10  -1 -12    1.28    0.34
  10   1 -12    1.34    0.31
   9  -1 -12   35.66    1.38
   9   1 -12   34.66    1.35
   8  -1 -12    0.13    0.19
   8   1 -12    0.08    0.17
   7  -1 -12    0.19    0.19
   7   1 -12    0.51    0.20
  -6  -1  12   26.84    0.88
   6  -1 -12   27.21    0.87
   6  -1 -12   27.15    1.05
  -6   1  12   26.32    0.80
   6   1 -12   27.88    1.05
  -5  -1  12    1.13    0.18
   5  -1 -12    0.69    0.20
   5  -1 -12    1.14    0.16
   5   1 -12    0.80    0.21
  -5   1  12    0.80    0.14
   4  -1 -12   25.23    0.85
   4  -1 -12   26.29    0.95
  -4  -1  12   24.99    0.85
   4   1 -12   26.50    0.96
  -4   1  12   24.42    0.80
  -3  -1  12   22.14    0.78
   3  -1 -12   22.32    0.83
  -3   1  12   22.17    0.84
   3   1 -12   21.21    0.83
  -3   1  12   21.73    0.74
   2  -1 -12   11.45    0.52
  -2  -1  12   10.67    0.51
  -2   1  12   10.38    0.54
   2   1 -12   11.77    0.55
  -2   1  12   11.25    0.49
   1  -1 -12   35.39    1.10
  -1  -1  12   35.90    1.14
  -1  -1  12   38.60    1.16
  -1   1  12   35.86    1.12
   1   1 -12   35.95    1.13
  -1   1  12   33.53    1.14
   0  -1 -12    0.18    0.11
   0  -1  12    0.10    0.13
   0  -1  12    0.25    0.14
   0   1  12    0.11    0.12
   0   1  12    0.10    0.13
   0   1 -12    0.18    0.12
   1  -1  12   37.95    1.16
   1  -1  12   38.30    1.23
  -1  -1 -12   36.23    1.07
   1   1  12   37.32    1.07
   1   1  12   36.51    1.19
  -1   1 -12   36.14    1.12
   1   1  12   38.15    1.21
   2  -1  12    1.09    0.24
   2  -1  12    0.54    0.16
   2   1  12    0.73    0.13
   2   1  12    0.62    0.17
   2   1  12    0.79    0.19
   3  -1  12    3.60    0.40
   3  -1  12    3.63    0.31
   3   1  12    3.71    0.38
   3   1  12    3.50    0.35
   4  -1  12   54.23    1.72
   4  -1  12   52.76    1.53
   4   1  12   55.65    1.72
   4   1  12   50.86    1.58
   5  -1  12   18.64    0.73
   5  -1  12   18.28    0.87
   5   1  12   18.12    0.77
   5   1  12   16.36    0.83
   6  -1  12   -0.03    0.13
   6  -1  12   -0.07    0.19
   6   1  12    0.35    0.22
   6   1  12    0.05    0.15
   7  -1  12    3.76    0.48
   7   1  12    4.83    0.56
   7   1  12    4.38    0.44
  10  -2 -12    7.85    0.65
  10   2 -12    8.08    0.63
   9  -2 -12    2.30    0.39
   9   2 -12    1.63    0.34
   8  -2 -12    0.24    0.21
   8   2 -12   -0.01    0.18
   7  -2 -12    0.84    0.23
   7   2 -12    1.17    0.27
  -6  -2  12    1.76    0.23
   6  -2 -12    1.97    0.31
  -6   2  12    2.06    0.16
   6   2 -12    2.15    0.33
   5  -2 -12   35.54    1.21
   5  -2 -12   34.95    0.96
  -5  -2  12   34.25    1.09
  -5   2  12   34.03    0.95
   5   2 -12   33.61    1.19
   4  -2 -12    1.55    0.25
  -4  -2  12    1.16    0.20
   4   2 -12    1.58    0.26
  -4   2  12    1.43    0.17
   3  -2 -12   48.13    1.46
  -3  -2  12   49.14    1.44
  -3   2  12   48.10    1.35
  -3   2  12   51.28    1.51
   3   2 -12   48.84    1.49
   2  -2 -12   92.59    2.43
  -2  -2  12   94.29    2.47
  -2   2  12   93.95    2.50
   2   2 -12   92.37    2.48
  -2   2  12   92.18    2.38
   1  -2 -12  127.83    3.22
  -1  -2  12  130.97    3.32
   1   2 -12  128.02    3.29
  -1   2  12  130.26    3.26
  -1   2  12  132.72    3.34
   0  -2  12   19.44    0.73
   0  -2 -12   20.40    0.69
   0  -2  12   20.59    0.80
   0   2 -12   18.05    0.73
   0   2  12   21.06    0.77
   0   2  12   20.56    0.80
   1  -2  12    0.56    0.18
   1  -2  12    0.13    0.11
  -1  -2 -12    0.32    0.10
   1   2  12    0.14    0.09
   1   2  12    0.28    0.15
   1   2  12    0.31    0.14
   2  -2  12    1.03    0.18
   2  -2  12    1.00    0.23
   2   2  12    1.29    0.14
   2   2  12    1.09    0.22
   2   2  12    1.18    0.23
   3  -2  12    2.50    0.26
   3  -2  12    2.45    0.34
   3   2  12    2.45    0.34
   3   2  12    2.31    0.31
   4  -2  12    5.35    0.35
   4  -2  12    5.77    0.48
   4   2  12    6.07    0.44
   4   2  12    5.30    0.45
   5  -2  12   17.77    0.86
   5  -2  12   17.29    0.68
   5   2  12   18.68    0.88
   5   2  12   18.63    0.80
   6  -2  12   20.34    0.96
   6   2  12   21.06    0.98
   6   2  12   20.08    0.87
   7  -2  12    9.00    0.65
   7   2  12   10.22    0.71
   7   2  12    9.56    0.60
  10  -3 -12    1.08    0.34
  10   3 -12    1.05    0.29
   9  -3 -12   25.79    1.17
   9   3 -12   28.19    1.17
   8  -3 -12    0.66    0.27
   8   3 -12    0.51    0.21
   7  -3 -12   40.48    1.44
   7   3 -12   41.31    1.43
  -6  -3  12    5.29    0.38
   6  -3 -12    5.19    0.49
   6   3 -12    5.64    0.46
  -5  -3  12   20.52    0.78
   5  -3 -12   19.73    0.84
   5   3 -12   18.74    0.83
  -5   3  12   20.24    0.59
   4  -3 -12    4.16    0.37
  -4  -3  12    4.39    0.34
   4   3 -12    3.54    0.37
  -4   3  12    3.20    0.34
  -4   3  12    3.97    0.24
   3  -3 -12  135.57    3.30
  -3  -3  12  123.86    3.27
  -3   3  12  130.10    3.14
   3   3 -12  126.65    3.34
  -3   3  12  127.51    3.33
  -2  -3  12   16.62    0.71
   2  -3 -12   18.08    0.69
   2   3 -12   17.75    0.74
  -2   3  12   15.79    0.62
  -2   3  12   17.24    0.73
   1  -3 -12   16.07    0.62
  -1  -3  12   16.65    0.70
  -1   3  12   16.23    0.64
   1   3 -12   17.69    0.72
  -1   3  12   17.05    0.73
   0  -3 -12   27.05    0.84
   0  -3  12   27.59    0.99
   0   3  12   25.76    0.96
   0   3 -12   25.88    0.94
   0   3  12   27.36    0.90
   0   3  12   25.45    0.91
   1  -3  12    9.81    0.55
  -1  -3 -12    9.76    0.40
   1   3  12   10.53    0.54
   1   3  12   10.55    0.55
   1   3  12   10.11    0.40
   2  -3  12    6.30    0.35
   2  -3  12    5.80    0.44
  -2  -3 -12    5.94    0.26
   2   3  12    5.89    0.42
   2   3  12    5.66    0.43
   3  -3  12  111.76    2.95
   3  -3  12  119.89    3.21
   3   3  12  122.50    3.15
   3   3  12  124.98    3.21
   4  -3  12   35.93    1.34
   4  -3  12   39.80    1.13
   4   3  12   38.53    1.36
   4   3  12   38.95    1.31
   5  -3  12    4.34    0.47
   5   3  12    4.06    0.47
   5   3  12    4.23    0.43
   6  -3  12    6.46    0.54
   6   3  12    6.17    0.60
   6   3  12    5.05    0.48
   7  -3  12   18.92    0.97
   7  -3  12   19.64    0.89
   7   3  12   20.05    0.92
   7   3  12   18.71    0.99
  10  -4 -12   13.35    0.85
  10   4 -12   14.38    0.83
   9  -4 -12    8.70    0.64
   9   4 -12    7.38    0.60
   8  -4 -12   29.07    1.18
   8   4 -12   25.30    1.10
   7  -4 -12    0.94    0.25
   7   4 -12    1.02    0.27
  -6  -4  12   41.89    1.34
   6  -4 -12   41.77    1.43
   6   4 -12   41.10    1.43
   5  -4 -12   -0.21    0.11
  -5  -4  12    0.52    0.17
  -5   4  12   -0.07    0.05
   5   4 -12    0.01    0.14
  -4  -4  12   -0.07    0.14
   4  -4 -12   -0.06    0.12
  -4   4  12   -0.06    0.12
   4   4 -12   -0.08    0.14
  -4   4  12    0.09    0.08
   3  -4 -12   10.24    0.54
  -3  -4  12   10.43    0.55
  -3   4  12   10.62    0.44
  -3   4  12   10.24    0.57
   3   4 -12    9.98    0.56
   2  -4 -12   82.38    2.15
  -2  -4  12   79.34    2.20
  -2   4  12   72.46    2.19
   2   4 -12   81.46    2.23
  -2   4  12   81.64    2.07
   1  -4 -12    4.01    0.30
  -1  -4  12    4.94    0.39
  -1   4  12    4.68    0.33
  -1   4  12    4.46    0.37
   1   4 -12    4.90    0.38
   0  -4 -12   12.98    0.50
   0  -4  12   12.10    0.61
   0   4  12   12.57    0.62
   0   4  12   11.33    0.55
   1  -4  12   35.54    1.25
  -1  -4 -12   37.22    1.03
   1   4  12   38.39    1.22
   1   4  12   36.27    1.24
   2  -4  12    5.05    0.44
  -2  -4 -12    5.17    0.23
   2   4  12    5.76    0.43
   2   4  12    5.02    0.41
   3  -4  12    9.25    0.60
   3   4  12   11.20    0.63
   3   4  12   10.55    0.60
   4  -4  12    9.83    0.62
   4   4  12   10.33    0.60
   4   4  12    9.04    0.60
   5  -4  12   28.03    1.08
   5  -4  12   26.52    1.12
   5   4  12   27.55    1.09
   6  -4  12   22.50    1.04
   6  -4  12   24.06    1.00
   6   4  12   23.55    1.07
   6   4  12   22.72    1.00
   7  -4  12    4.66    0.55
   7  -4  12    4.03    0.47
   7   4  12    4.14    0.51
   7   4  12    4.31    0.49
   9  -5 -12   13.05    0.83
   9   5 -12   15.07    0.84
   8  -5 -12   42.86    1.56
   8   5 -12   41.80    1.51
   7  -5 -12    9.50    0.64
   7   5 -12    9.26    0.63
  -6  -5  12   22.44    0.91
  -6  -5  12   22.41    0.74
   6  -5 -12   21.82    0.96
   6   5 -12   22.97    0.97
   5  -5 -12   12.65    0.67
  -5  -5  12   12.29    0.63
  -5  -5  12   12.56    0.53
   5   5 -12   14.26    0.72
  -5   5  12   12.73    0.66
  -4  -5  12  107.59    2.85
   4  -5 -12  104.03    2.83
  -4   5  12  105.77    2.86
  -4   5  12  106.70    2.55
   4   5 -12  105.65    2.90
  -3  -5  12    3.40    0.37
   3  -5 -12    3.52    0.36
   3   5 -12    3.26    0.37
  -3   5  12    3.31    0.38
  -3   5  12    3.40    0.25
  -2  -5  12    8.34    0.51
   2  -5 -12    8.30    0.45
  -2   5  12    8.17    0.52
   2   5 -12    7.65    0.51
  -2   5  12    8.25    0.41
   1  -5 -12   26.59    0.88
  -1  -5  12   25.91    0.99
  -1   5  12   26.58    0.89
  -1   5  12   25.46    0.99
   0  -5 -12   12.53    0.50
   0  -5  12   12.47    0.64
   0   5  12   12.19    0.64
   0   5  12   12.30    0.57
  -1  -5 -12   31.93    0.90
   1  -5  12   30.77    1.14
   1   5  12   30.44    1.13
   1   5  12   32.16    1.10
   2  -5  12    3.18    0.38
  -2  -5 -12    3.24    0.22
   2   5  12    3.35    0.38
   2   5  12    2.68    0.36
   3  -5  12    2.32    0.34
   3  -5  12    2.42    0.33
   3   5  12    2.43    0.33
   3   5  12    2.91    0.38
   4  -5  12    0.11    0.18
   4  -5  12    0.11    0.18
   4   5  12    0.05    0.16
   4   5  12   -0.05    0.16
   5  -5  12    0.79    0.23
   5  -5  12    0.93    0.28
   5   5  12    0.96    0.27
   5   5  12    1.11    0.27
   6  -5  12    0.70    0.25
   6  -5  12    0.68    0.27
   6   5  12    0.71    0.27
   6   5  12    0.77    0.27
   9  -6 -12    1.42    0.34
   9   6 -12    1.14    0.32
   8  -6 -12   23.83    1.09
   8   6 -12   25.07    1.09
   7  -6 -12    8.47    0.61
   7   6 -12    7.55    0.58
  -6  -6  12    5.05    0.32
   6  -6 -12    4.82    0.49
  -6  -6  12    5.06    0.44
   6   6 -12    5.28    0.52
   5  -6 -12    2.75    0.37
  -5  -6  12    2.32    0.26
  -5  -6  12    2.65    0.36
  -5   6  12    2.59    0.34
   5   6 -12    2.66    0.37
  -4  -6  12    0.54    0.22
   4  -6 -12    0.35    0.18
  -4  -6  12    0.27    0.14
  -4   6  12    0.34    0.19
   4   6 -12    0.40    0.21
  -4   6  12    0.33    0.09
  -3  -6  12    3.65    0.35
  -3  -6  12    3.60    0.39
   3  -6 -12    3.57    0.36
  -3   6  12    3.46    0.38
   3   6 -12    3.51    0.41
  -3   6  12    3.45    0.24
  -2  -6  12   27.33    0.96
  -2  -6  12   27.39    1.04
   2  -6 -12   26.31    0.94
  -2   6  12   27.64    0.88
  -2   6  12   25.73    1.02
  -1  -6  12    0.73    0.23
  -1  -6  12    0.55    0.19
   1  -6 -12    0.99    0.18
  -1   6  12    0.99    0.18
  -1   6  12    0.64    0.20
   0  -6  12   -0.12    0.13
   0  -6 -12   -0.02    0.10
   0  -6  12    0.10    0.17
   0   6  12    0.19    0.15
   0   6  12   -0.08    0.14
  -1  -6 -12    0.33    0.11
   1  -6  12    0.17    0.15
   1  -6  12    0.17    0.16
   1   6  12    0.27    0.18
   1   6  12    0.27    0.18
   2  -6  12    3.92    0.43
   2  -6  12    4.24    0.43
   2   6  12    3.63    0.41
   3  -6  12   30.35    1.17
   3  -6  12   31.20    1.17
   3   6  12   31.54    1.20
   4  -6  12    4.66    0.50
   4  -6  12    4.09    0.45
   4   6  12    4.14    0.46
   5  -6  12    0.21    0.19
   5  -6  12    0.38    0.20
   5   6  12    0.55    0.25
   5   6  12    0.20    0.20
   6  -6  12   10.69    0.69
   6  -6  12   10.68    0.71
   6   6  12   10.57    0.71
   6   6  12   10.89    0.75
   8  -7 -12    2.14    0.40
   8   7 -12    2.78    0.42
   7  -7 -12   13.64    0.78
   7   7 -12   14.00    0.79
   6  -7 -12   11.74    0.70
  -6  -7  12   11.97    0.69
  -6  -7  12   11.61    0.53
   6   7 -12   11.53    0.70
  -5  -7  12    0.48    0.20
  -5  -7  12    0.56    0.16
   5  -7 -12    0.27    0.18
  -5   7  12    0.46    0.20
   5   7 -12    0.35    0.21
  -4  -7  12   27.60    1.08
   4  -7 -12   26.80    1.03
  -4  -7  12   25.08    0.91
  -4   7  12   25.46    1.02
   4   7 -12   25.85    1.08
  -3  -7  12   32.53    1.20
   3  -7 -12   32.28    1.14
  -3  -7  12   33.09    1.11
  -3   7  12   33.29    1.21
  -3   7  12   32.64    0.97
  -2  -7  12    9.92    0.56
  -2  -7  12   10.18    0.61
   2  -7 -12   10.24    0.54
  -2   7  12   10.71    0.48
  -2   7  12   10.67    0.62
   1  -7 -12  143.07    3.58
  -1  -7  12  142.65    3.77
  -1  -7  12  140.71    3.68
  -1   7  12  146.01    3.59
  -1   7  12  144.45    3.76
   0  -7  12   17.29    0.79
   0  -7  12   18.29    0.84
   0  -7 -12   18.66    0.68
   0   7  12   18.22    0.84
  -1  -7 -12    1.11    0.17
   1  -7  12    1.11    0.26
   1  -7  12    0.89    0.23
   1   7  12    1.06    0.26
   2  -7  12   34.42    1.27
   2  -7  12   35.30    1.30
   2   7  12   35.59    1.30
   3  -7  12   27.27    1.11
   3  -7  12   26.52    1.08
   3   7  12   25.93    1.10
   4  -7  12   14.92    0.79
   4  -7  12   11.57    0.72
   4   7  12   15.16    0.81
   5  -7  12   15.81    0.85
   5  -7  12   16.24    0.86
   5   7  12   16.43    0.88
   7  -8 -12    2.55    0.40
   7   8 -12    3.47    0.47
   6  -8 -12    3.88    0.46
   6   8 -12    3.32    0.45
  -6   8  12    4.56    0.46
  -5  -8  12   20.46    0.93
  -5  -8  12   19.36    0.75
   5  -8 -12   19.97    0.91
  -5   8  12   19.18    0.88
  -4  -8  12    1.20    0.27
   4  -8 -12    1.25    0.27
  -4  -8  12    1.21    0.23
  -4   8  12    1.10    0.26
   3  -8 -12    5.68    0.45
  -3  -8  12    5.96    0.51
  -3  -8  12    5.75    0.42
  -3   8  12    6.07    0.49
   2  -8 -12   26.98    1.01
  -2  -8  12   28.32    1.14
  -2  -8  12   28.15    1.04
  -2   8  12   28.07    0.92
  -2   8  12   28.53    1.11
  -1  -8  12    7.55    0.51
  -1  -8  12    6.73    0.53
   1  -8 -12    7.05    0.43
  -1   8  12    7.06    0.54
   0  -8 -12    1.31    0.20
   0  -8  12    1.62    0.29
   0  -8  12    0.97    0.26
   0   8  12    1.28    0.29
   1  -8  12   23.19    1.01
   1  -8  12   23.64    0.98
   1   8  12   23.09    1.01
   2  -8  12   20.60    0.95
   2  -8  12   21.20    0.98
   2   8  12   22.71    1.01
   3  -8  12    0.52    0.24
   3  -8  12    0.24    0.21
   3   8  12    0.45    0.25
   4  -8  12    0.51    0.26
   4  -8  12   -0.13    0.20
   4   8  12    0.04    0.21
   7  -9 -12   -0.19    0.17
   6  -9 -12    0.51    0.24
  -6   9  12    0.23    0.19
  -5  -9  12    4.14    0.50
  -5  -9  12    3.50    0.36
   5  -9 -12    5.21    0.54
  -5   9  12    4.01    0.45
  -4  -9  12    3.79    0.47
   4  -9 -12    2.65    0.37
  -4  -9  12    2.48    0.31
  -4   9  12    2.96    0.39
  -3  -9  12   12.59    0.74
  -3  -9  12   11.49    0.62
   3  -9 -12   12.09    0.66
  -3   9  12   13.04    0.72
  -2  -9  12    4.05    0.47
   2  -9 -12    4.21    0.40
  -2  -9  12    4.62    0.44
  -2   9  12    4.14    0.46
  -2   9  12    3.85    0.32
  -1  -9  12    4.94    0.52
  -1  -9  12    4.23    0.42
   1  -9 -12    4.51    0.37
  -1   9  12    5.16    0.53
   0  -9  12   35.95    1.37
   0  -9  12   35.72    1.30
   0   9  12   38.51    1.39
   1  -9  12   10.39    0.66
   1  -9  12   10.69    0.65
   1   9  12   11.26    0.70
   2  -9  12   17.42    0.89
   2  -9  12   17.47    0.87
   2   9  12   18.61    0.93
   3  -9  12    2.20    0.38
   3  -9  12    1.81    0.37
   3   9  12    2.40    0.41
   4  -9  12    5.26    0.56
   4   9  12    4.42    0.53
  -5 -10  12    0.51    0.28
   5 -10 -12    0.06    0.20
  -5  10  12    0.23    0.19
  -4 -10  12    2.87    0.45
  -4 -10  12    1.85    0.31
   4 -10 -12    1.83    0.35
  -4  10  12    2.21    0.35
   3 -10 -12   30.94    1.17
  -3 -10  12   29.35    1.25
  -3 -10  12   28.95    1.11
  -3  10  12   30.18    1.20
  -2 -10  12    0.25    0.22
   2 -10 -12    0.62    0.21
  -2 -10  12    0.60    0.23
  -2  10  12    1.00    0.28
  -1 -10  12    1.48    0.30
   1 -10 -12    0.81    0.21
  -1 -10  12    1.39    0.33
  -1  10  12    0.99    0.29
   0 -10  12   52.24    1.79
   0 -10  12   52.01    1.73
   0  10  12   52.01    1.78
   1 -10  12    0.75    0.27
   1 -10  12    1.01    0.28
   1  10  12    0.86    0.28
   2 -10  12   -0.17    0.20
   2 -10  12    0.16    0.21
   2  10  12    0.20    0.23
  -3 -11  12    4.21    0.44
   3 -11 -12    3.26    0.42
  -3 -11  12    3.18    0.48
  -3  11  12    3.42    0.46
   2 -11 -12    5.46    0.47
  -2 -11  12    6.30    0.62
  -2 -11  12    6.71    0.53
  -2  11  12    5.42    0.57
  -1 -11  12   12.16    0.73
  -1 -11  12   13.05    0.80
  -1  11  12   13.03    0.79
   0 -11  12    2.05    0.38
   0 -11  12    2.67    0.43
   0  11  12    2.30    0.39
  10   0 -13    0.42    0.26
   9   0 -13   -0.07    0.18
   8   0 -13    0.09    0.18
   7   0 -13    0.20    0.19
  -6   0  13    0.03    0.10
   6   0 -13    0.08    0.18
   5   0 -13    0.08    0.14
  -5   0  13    0.11    0.10
   4   0 -13   -0.03    0.14
  -4   0  13   -0.05    0.09
  -3   0  13   -0.03    0.10
   3   0 -13    0.13    0.14
  -2   0  13    0.07    0.11
   2   0 -13   -0.05    0.10
  -2   0  13    0.01    0.12
   1   0 -13    0.03    0.11
  -1   0  13    0.14    0.14
  -1   0  13    0.18    0.14
   0   0 -13    0.29    0.13
   0   0  13    0.40    0.16
   0   0  13    0.14    0.14
   1   0  13    0.27    0.15
  -1   0 -13    0.22    0.11
   1   0  13    0.10    0.15
   2   0  13    0.24    0.14
   2   0  13    0.05    0.16
   3   0  13    0.08    0.14
   3   0  13   -0.10    0.12
   4   0  13   -0.04    0.16
   4   0  13   -0.18    0.11
   5   0  13    0.10    0.13
   5   0  13    0.08    0.18
   6   0  13    0.02    0.15
   6   0  13   -0.05    0.19
   7   0  13    0.22    0.24
  10  -1 -13    4.06    0.52
  10   1 -13    4.21    0.51
   9  -1 -13   -0.07    0.20
   9   1 -13   -0.32    0.15
   8  -1 -13    9.66    0.65
   8   1 -13   10.12    0.66
   7  -1 -13    8.87    0.58
  -7  -1  13    7.67    0.42
   7   1 -13    8.79    0.59
   6  -1 -13    9.54    0.60
  -6  -1  13    9.78    0.48
  -6   1  13   10.18    0.42
   6   1 -13    9.68    0.59
  -5  -1  13   36.50    1.14
   5  -1 -13   37.63    1.29
   5   1 -13   39.49    1.31
  -5   1  13   36.56    1.08
   4  -1 -13  146.92    3.66
  -4  -1  13  139.71    3.53
  -4   1  13  139.37    3.47
   4   1 -13  142.30    3.66
   3  -1 -13   13.11    0.62
  -3  -1  13   13.32    0.59
   3   1 -13   14.19    0.65
  -3   1  13   14.69    0.66
  -3   1  13   12.59    0.55
  -2  -1  13    2.67    0.31
   2  -1 -13    2.30    0.27
  -2   1  13    2.16    0.28
  -2   1  13    2.26    0.25
   2   1 -13    2.21    0.27
  -1  -1  13    0.52    0.18
   1  -1 -13    0.62    0.17
  -1  -1  13    0.22    0.15
   1   1 -13    0.72    0.18
  -1   1  13    0.64    0.19
  -1   1  13    0.50    0.16
   0  -1  13    8.41    0.49
   0  -1 -13    7.61    0.41
   0  -1  13    7.78    0.45
   0   1 -13    7.07    0.43
   0   1  13    7.19    0.45
   0   1  13    8.16    0.48
   1  -1  13    2.37    0.29
  -1  -1 -13    2.81    0.24
   1  -1  13    2.84    0.33
   1   1  13    2.68    0.32
   1   1  13    2.45    0.29
   2  -1  13    7.21    0.50
   2  -1  13    6.79    0.42
   2   1  13    6.44    0.48
   2   1  13    7.74    0.36
   2   1  13    6.37    0.45
   3  -1  13   27.11    1.06
   3  -1  13   25.04    0.91
   3   1  13   25.79    1.03
   3   1  13   26.32    0.97
   4  -1  13   10.23    0.52
   4  -1  13    9.26    0.61
   4   1  13    8.97    0.53
   4   1  13    8.97    0.60
   5  -1  13    0.38    0.18
   5  -1  13    0.12    0.19
   5   1  13    0.13    0.20
   5   1  13    0.09    0.16
   6  -1  13   20.32    1.00
   6   1  13   20.72    1.01
   6   1  13   21.42    0.88
   7  -1  13   15.13    0.89
   7   1  13   14.26    0.86
  10  -2 -13    0.61    0.30
  10   2 -13    0.91    0.30
   9  -2 -13    4.42    0.55
   9   2 -13    4.01    0.50
   8  -2 -13    1.42    0.31
   8   2 -13    0.71    0.26
   7  -2 -13    7.80    0.56
  -7  -2  13    7.87    0.45
   7   2 -13    8.26    0.58
   6  -2 -13   49.32    1.61
  -6  -2  13   48.97    1.45
   6   2 -13   49.11    1.61
  -6   2  13   49.53    1.29
  -5  -2  13   74.01    2.03
   5  -2 -13   76.14    2.16
   5   2 -13   71.81    2.15
  -5   2  13   74.06    1.88
  -4  -2  13    2.37    0.29
   4  -2 -13    2.37    0.32
  -4   2  13    2.43    0.24
   4   2 -13    2.28    0.32
  -3  -2  13    2.42    0.28
   3  -2 -13    2.57    0.29
   3   2 -13    2.70    0.32
  -3   2  13    2.55    0.32
  -3   2  13    3.01    0.26
  -2  -2  13    0.46    0.17
   2  -2 -13    0.57    0.17
   2   2 -13    0.57    0.17
  -2   2  13    0.40    0.14
  -2   2  13    0.35    0.16
  -1  -2  13   41.60    1.32
   1  -2 -13   40.38    1.23
  -1   2  13   40.49    1.26
  -1   2  13   40.85    1.33
   1   2 -13   42.70    1.31
   0  -2 -13    0.18    0.10
   0  -2  13    0.06    0.13
   0   2  13    0.00    0.12
   0   2 -13    0.03    0.11
   0   2  13    0.24    0.14
  -1  -2 -13   43.70    1.22
   1  -2  13   44.20    1.42
   1  -2  13   46.30    1.33
   1   2  13   42.08    1.38
   1   2  13   42.06    1.37
   1   2  13   43.42    1.22
   2  -2  13    0.36    0.14
   2  -2  13    0.23    0.16
   2   2  13    0.06    0.16
   2   2  13    0.08    0.15
   3  -2  13    2.23    0.32
   3  -2  13    2.00    0.25
   3   2  13    1.99    0.32
   3   2  13    2.61    0.33
   4  -2  13    6.11    0.38
   4  -2  13    5.29    0.52
   4   2  13    6.01    0.45
   4   2  13    5.75    0.49
   5  -2  13    0.34    0.21
   5   2  13    0.50    0.23
   5   2  13    0.88    0.23
   6  -2  13    0.73    0.26
   6   2  13    0.34    0.19
   6   2  13    0.43    0.25
   7  -2  13   13.41    0.83
   7   2  13   14.27    0.75
   7   2  13   13.85    0.86
  10  -3 -13    0.33    0.26
  10   3 -13    0.27    0.22
   9  -3 -13   30.15    1.27
   9   3 -13   29.47    1.24
   8  -3 -13   48.49    1.66
   8   3 -13   43.94    1.59
  -7  -3  13   21.07    0.84
   7  -3 -13   21.84    0.98
   7   3 -13   22.50    0.98
  -6  -3  13    6.14    0.42
   6  -3 -13    6.54    0.50
   6   3 -13    5.23    0.47
  -5  -3  13    1.33    0.23
   5  -3 -13    1.13    0.24
  -5   3  13    1.97    0.18
   5   3 -13    1.63    0.30
  -4  -3  13    1.90    0.27
   4  -3 -13    1.50    0.27
  -4   3  13    1.88    0.20
   4   3 -13    1.43    0.26
  -4   3  13    1.62    0.29
  -3  -3  13   10.36    0.55
   3  -3 -13   11.30    0.56
  -3   3  13   10.39    0.46
   3   3 -13   10.97    0.60
  -3   3  13   10.51    0.59
  -2  -3  13   67.92    1.97
   2  -3 -13   70.44    1.92
  -2   3  13   69.26    1.87
   2   3 -13   70.58    2.01
  -2   3  13   68.84    2.00
   1  -3 -13    1.99    0.24
  -1  -3  13    2.35    0.31
  -1   3  13    2.59    0.32
   1   3 -13    2.28    0.29
  -1   3  13    2.67    0.28
   0  -3 -13    2.43    0.24
   0  -3  13    2.56    0.33
   0   3  13    2.35    0.28
   0   3  13    2.61    0.33
   1  -3  13    2.81    0.35
  -1  -3 -13    2.49    0.22
   1   3  13    2.79    0.22
   1   3  13    2.42    0.30
   1   3  13    2.77    0.35
  -2  -3 -13   54.58    1.40
   2  -3  13   55.82    1.73
   2   3  13   56.84    1.69
   2   3  13   51.18    1.66
   3  -3  13    0.31    0.13
   3  -3  13    0.34    0.18
   3   3  13    0.29    0.19
   3   3  13    0.36    0.21
   4  -3  13    0.27    0.12
   4  -3  13    0.36    0.20
   4   3  13    0.03    0.16
   4   3  13    0.14    0.19
   5  -3  13    0.70    0.26
   5   3  13    0.58    0.21
   5   3  13    0.54    0.25
   6  -3  13   -0.13    0.19
   6   3  13   -0.32    0.16
   6   3  13    0.18    0.22
   9  -4 -13   10.51    0.74
   9   4 -13    9.13    0.67
   8  -4 -13    4.85    0.56
   8   4 -13    3.99    0.47
  -7  -4  13    0.08    0.15
   7  -4 -13    0.00    0.19
   7   4 -13    0.03    0.17
   6  -4 -13    0.61    0.24
  -6  -4  13    0.58    0.19
   6   4 -13    0.69    0.23
  -5  -4  13    0.09    0.13
   5  -4 -13    0.01    0.16
   5   4 -13    0.09    0.17
  -5   4  13    0.24    0.08
   4  -4 -13    6.30    0.46
  -4  -4  13    5.25    0.42
  -4   4  13    5.97    0.45
   4   4 -13    6.50    0.48
  -4   4  13    6.30    0.31
   3  -4 -13   53.51    1.60
  -3  -4  13   50.78    1.61
   3   4 -13   50.98    1.65
  -3   4  13   54.25    1.46
  -3   4  13   55.93    1.67
  -2  -4  13    0.34    0.16
   2  -4 -13    0.09    0.13
   2   4 -13    0.05    0.15
  -2   4  13    0.16    0.12
  -2   4  13    0.13    0.16
   1  -4 -13   46.95    1.37
  -1  -4  13   45.77    1.49
  -1   4  13   48.19    1.52
  -1   4  13   49.46    1.42
   1   4 -13   46.33    1.49
   0  -4  13  104.98    2.89
   0  -4 -13  109.34    2.69
   0   4  13  107.63    2.90
   0   4  13  106.53    2.81
   1  -4  13  101.70    2.78
  -1  -4 -13  100.73    2.48
   1   4  13   98.90    2.70
   1   4  13  101.65    2.76
   2  -4  13   75.44    2.21
  -2  -4 -13   74.75    1.86
   2   4  13   76.88    2.18
   2   4  13   71.99    2.14
   3  -4  13    0.69    0.25
   3   4  13    0.59    0.21
   3   4  13    0.54    0.21
   4  -4  13   26.58    1.11
   4   4  13   26.61    1.07
   4   4  13   25.98    1.08
   5  -4  13   21.97    1.02
   5  -4  13   22.52    0.98
   5   4  13   23.15    1.04
   5   4  13   21.35    0.96
   6  -4  13    7.11    0.55
   6  -4  13    6.93    0.59
   6   4  13    6.90    0.57
   6   4  13    7.46    0.62
   9  -5 -13    6.13    0.63
   9   5 -13    5.68    0.59
   8  -5 -13    5.15    0.57
   8   5 -13    5.50    0.57
   7  -5 -13    8.32    0.60
   7   5 -13    9.48    0.64
   6  -5 -13    1.57    0.31
  -6  -5  13    1.25    0.27
  -6  -5  13    1.28    0.20
   6   5 -13    1.88    0.35
  -5  -5  13   31.72    0.99
   5  -5 -13   30.36    1.14
  -5  -5  13   30.93    1.13
   5   5 -13   30.30    1.18
  -5   5  13   29.93    1.14
   4  -5 -13    2.74    0.34
  -4  -5  13    3.24    0.36
   4   5 -13    3.65    0.40
  -4   5  13    3.24    0.39
  -4   5  13    3.50    0.23
   3  -5 -13    0.14    0.14
  -3  -5  13   -0.13    0.14
  -3   5  13    0.01    0.16
   3   5 -13   -0.07    0.14
  -3   5  13   -0.06    0.08
   2  -5 -13    1.80    0.26
  -2  -5  13    1.78    0.30
  -2   5  13    1.62    0.29
   2   5 -13    1.88    0.31
  -2   5  13    2.30    0.25
   1  -5 -13    8.53    0.45
  -1  -5  13    8.22    0.55
  -1   5  13    8.61    0.55
  -1   5  13    8.49    0.46
   0  -5 -13  108.33    2.77
   0  -5  13  111.64    3.02
   0   5  13  112.67    2.91
   0   5  13  112.36    3.02
   1  -5  13    1.47    0.30
  -1  -5 -13    1.54    0.18
   1   5  13    1.42    0.25
   1   5  13    1.51    0.27
   2  -5  13    5.35    0.52
   2   5  13    5.19    0.42
   2   5  13    4.18    0.44
   3  -5  13    3.42    0.42
   3   5  13    4.64    0.47
   3   5  13    4.30    0.46
   4  -5  13   33.96    1.26
   4  -5  13   33.91    1.30
   4   5  13   31.86    1.26
   4   5  13   33.71    1.27
   5  -5  13    2.29    0.37
   5  -5  13    1.82    0.35
   5   5  13    1.78    0.34
   5   5  13    2.03    0.35
   6  -5  13    2.97    0.44
   6  -5  13    5.15    0.55
   6   5  13    3.96    0.52
   6   5  13    3.75    0.48
   8  -6 -13    0.26    0.22
   8   6 -13    0.18    0.21
   7  -6 -13   40.62    1.49
   7   6 -13   39.26    1.47
  -6  -6  13    2.79    0.37
   6  -6 -13    2.39    0.37
  -6  -6  13    2.37    0.26
   6   6 -13    2.33    0.36
  -5  -6  13    4.10    0.43
  -5  -6  13    4.37    0.34
   5  -6 -13    4.59    0.47
   5   6 -13    3.95    0.45
  -5   6  13    4.13    0.44
   4  -6 -13   17.62    0.79
  -4  -6  13   15.82    0.78
  -4  -6  13   17.04    0.69
  -4   6  13   17.51    0.73
  -4   6  13   16.53    0.80
   4   6 -13   16.87    0.83
  -3  -6  13    2.12    0.31
  -3  -6  13    1.90    0.27
   3  -6 -13    2.14    0.29
  -3   6  13    2.00    0.32
  -3   6  13    2.15    0.23
   3   6 -13    2.18    0.33
  -2  -6  13   32.83    1.13
   2  -6 -13   33.94    1.11
  -2  -6  13   31.74    1.20
  -2   6  13   34.39    1.23
  -2   6  13   32.26    1.04
  -1  -6  13    0.18    0.19
  -1  -6  13    0.10    0.18
   1  -6 -13    0.11    0.13
  -1   6  13    0.34    0.18
  -1   6  13    0.32    0.16
   0  -6  13    2.34    0.33
   0  -6 -13    1.74    0.22
   0  -6  13    2.20    0.34
   0   6  13    1.88    0.28
   0   6  13    2.28    0.33
  -1  -6 -13    0.05    0.08
   1  -6  13    0.12    0.17
   1  -6  13    0.06    0.15
   1   6  13    0.00    0.14
   1   6  13    0.04    0.15
   2  -6  13    1.42    0.29
   2  -6  13    1.31    0.29
   2   6  13    0.93    0.28
   2   6  13    1.00    0.24
   3  -6  13    0.44    0.23
   3  -6  13    0.61    0.23
   3   6  13    0.50    0.21
   3   6  13    0.62    0.22
   4  -6  13    2.94    0.41
   4  -6  13    5.04    0.52
   4   6  13    3.94    0.46
   4   6  13    3.02    0.41
   5  -6  13    7.06    0.58
   5  -6  13    6.47    0.59
   5   6  13    7.15    0.59
   5   6  13    5.92    0.60
   8  -7 -13   15.43    0.90
   8   7 -13   15.71    0.88
   7  -7 -13   21.67    1.03
   7   7 -13   20.61    1.00
  -6  -7  13    0.06    0.18
   6  -7 -13    0.25    0.21
   6   7 -13   -0.19    0.17
  -5  -7  13    1.81    0.26
  -5  -7  13    2.13    0.35
   5  -7 -13    1.37    0.28
   5   7 -13    1.47    0.30
  -5   7  13    2.40    0.36
  -4  -7  13   11.82    0.68
   4  -7 -13   12.98    0.69
  -4  -7  13   12.17    0.60
  -4   7  13   12.41    0.69
   4   7 -13   12.19    0.71
   3  -7 -13    7.42    0.48
  -3  -7  13    6.61    0.46
  -3  -7  13    6.78    0.51
  -3   7  13    6.91    0.52
  -3   7  13    6.24    0.35
  -2  -7  13   10.21    0.63
   2  -7 -13    9.43    0.53
  -2  -7  13   10.46    0.57
  -2   7  13    8.94    0.46
  -2   7  13    9.17    0.60
   1  -7 -13    1.93    0.26
  -1  -7  13    2.06    0.33
  -1  -7  13    1.97    0.31
  -1   7  13    2.04    0.27
  -1   7  13    2.39    0.37
   0  -7  13    0.39    0.21
   0  -7 -13    0.19    0.11
   0  -7  13   -0.09    0.14
   0   7  13    0.02    0.14
   0   7  13   -0.03    0.17
   1  -7  13   15.59    0.79
   1  -7  13   16.26    0.78
   1   7  13   14.31    0.71
   1   7  13   15.23    0.79
   2  -7  13   29.34    1.19
   2  -7  13   28.72    1.15
   2   7  13   30.72    1.20
   2   7  13   29.44    1.13
   3  -7  13   61.50    2.00
   3  -7  13   63.69    2.05
   3   7  13   66.77    2.02
   3   7  13   64.49    2.05
   4  -7  13    5.85    0.58
   4  -7  13    4.31    0.50
   4   7  13    5.64    0.54
   4   7  13    5.76    0.58
   5  -7  13    5.91    0.59
   5  -7  13    5.91    0.59
   5   7  13    4.48    0.52
   5   7  13    5.40    0.57
   7  -8 -13   17.48    0.93
   7   8 -13   16.72    0.92
   6  -8 -13    5.15    0.54
  -6  -8  13    5.27    0.55
  -6   8  13    4.14    0.47
   6   8 -13    4.63    0.54
   5  -8 -13   11.48    0.70
  -5  -8  13   12.11    0.58
  -5  -8  13   12.30    0.74
  -5   8  13   13.94    0.73
  -4  -8  13   14.88    0.79
   4  -8 -13   15.15    0.76
  -4  -8  13   14.21    0.67
  -4   8  13   14.78    0.77
   3  -8 -13   67.21    1.99
  -3  -8  13   66.42    1.95
  -3  -8  13   67.54    2.10
  -3   8  13   66.89    2.07
   2  -8 -13   19.44    0.80
  -2  -8  13   19.47    0.92
  -2  -8  13   17.78    0.81
  -2   8  13   19.38    0.72
  -2   8  13   17.90    0.87
  -1  -8  13    2.74    0.41
  -1  -8  13    2.23    0.34
   1  -8 -13    2.45    0.29
  -1   8  13    2.60    0.30
  -1   8  13    2.72    0.39
   0  -8 -13    3.05    0.42
   0  -8  13    3.01    0.39
   0  -8  13    3.17    0.42
   0   8  13    2.87    0.39
   0   8  13    2.91    0.34
   1  -8  13    0.73    0.24
   1  -8  13    0.36    0.23
   1   8  13    0.39    0.24
   2  -8  13    0.25    0.22
   2  -8  13    0.39    0.24
   2   8  13    0.39    0.24
   3  -8  13    1.09    0.30
   3  -8  13    0.98    0.30
   3   8  13    1.55    0.35
   4  -8  13    2.50    0.42
   4  -8  13    3.63    0.46
   4   8  13    3.08    0.45
   6  -9 -13   63.81    2.10
  -6   9  13   64.19    2.01
  -5  -9  13    7.35    0.47
  -5  -9  13    8.50    0.64
   5  -9 -13    7.03    0.58
  -5   9  13    8.80    0.61
  -4  -9  13    0.55    0.26
   4  -9 -13    0.20    0.20
  -4  -9  13   -0.06    0.15
  -4   9  13    0.38    0.23
  -3  -9  13   67.29    2.17
   3  -9 -13   69.84    2.06
  -3  -9  13   67.56    2.00
  -3   9  13   67.86    2.13
  -2  -9  13    7.09    0.58
   2  -9 -13    6.94    0.48
  -2  -9  13    7.65    0.52
  -2   9  13    6.89    0.55
  -1  -9  13    0.02    0.16
  -1  -9  13    0.09    0.20
   1  -9 -13   -0.04    0.13
  -1   9  13    0.02    0.14
  -1   9  13   -0.07    0.18
   0  -9  13   13.92    0.79
   0  -9  13   15.84    0.80
   0   9  13   14.59    0.82
   1  -9  13    4.52    0.50
   1  -9  13    4.02    0.49
   1   9  13    3.92    0.50
   2  -9  13    6.78    0.62
   2  -9  13    6.05    0.61
   2   9  13    6.57    0.64
   3  -9  13    1.15    0.32
   3  -9  13    1.62    0.34
   3   9  13    0.94    0.29
  -4 -10  13   36.97    1.28
  -4 -10  13   37.69    1.49
   4 -10 -13   35.81    1.37
  -4  10  13   37.90    1.41
   3 -10 -13    2.48    0.36
  -3 -10  13    3.09    0.39
  -3 -10  13    2.72    0.44
  -3  10  13    2.34    0.39
  -2 -10  13   -0.12    0.19
  -2 -10  13   -0.03    0.18
   2 -10 -13    0.31    0.18
  -2  10  13    0.13    0.20
  -1 -10  13   13.10    0.74
  -1 -10  13   14.02    0.81
  -1  10  13   13.54    0.80
   0 -10  13   18.51    0.93
   0 -10  13   19.64    0.99
   0  10  13   20.21    0.99
   1 -10  13    0.79    0.28
   1 -10  13    0.85    0.29
   1  10  13    1.38    0.36
  10   0 -14    2.94    0.48
   9   0 -14   15.70    0.88
   8   0 -14    0.17    0.21
  -7   0  14  119.52    3.05
   7   0 -14  126.67    3.40
  -6   0  14   70.03    1.90
   6   0 -14   73.54    2.17
  -5   0  14    0.85    0.18
   5   0 -14    0.73    0.22
   4   0 -14   26.87    1.01
  -4   0  14   26.01    0.90
  -3   0  14    7.99    0.44
   3   0 -14    7.96    0.49
  -2   0  14   17.06    0.70
   2   0 -14   16.69    0.71
  -2   0  14   16.85    0.74
  -1   0  14    0.62    0.20
  -1   0  14    0.73    0.20
   1   0 -14    0.60    0.17
   0   0 -14  108.72    2.88
   0   0  14  112.60    2.99
   0   0  14  117.70    2.99
   1   0  14   71.55    2.04
  -1   0 -14   69.89    1.88
   1   0  14   66.84    1.97
   2   0  14   28.41    1.09
   2   0  14   28.72    1.02
   3   0  14    4.47    0.37
   3   0  14    3.56    0.42
   4   0  14   11.60    0.71
   4   0  14   12.37    0.62
   5   0  14    9.15    0.66
   5   0  14    8.07    0.52
   6   0  14   58.88    2.00
  10  -1 -14   17.17    0.95
  10   1 -14   15.92    0.91
   9  -1 -14    5.80    0.59
   9   1 -14    5.25    0.56
   8  -1 -14    0.92    0.28
   8   1 -14    0.80    0.28
  -7  -1  14   19.68    0.74
   7  -1 -14   19.71    0.93
   7   1 -14   19.58    0.91
   6  -1 -14   86.99    2.47
  -6  -1  14   85.77    2.26
   6   1 -14   80.59    2.44
  -6   1  14   86.44    2.17
   5  -1 -14    6.59    0.49
  -5  -1  14    6.26    0.40
   5   1 -14    6.78    0.51
  -5   1  14    6.37    0.36
  -4  -1  14  100.24    2.58
   4  -1 -14   92.50    2.66
   4   1 -14  102.33    2.72
  -4   1  14   97.39    2.51
  -3  -1  14    4.02    0.34
   3  -1 -14    3.81    0.37
  -3   1  14    3.52    0.30
   3   1 -14    4.22    0.42
  -3   1  14    4.12    0.41
  -2  -1  14    1.09    0.22
   2  -1 -14    1.22    0.22
  -2   1  14    0.96    0.23
   2   1 -14    0.98    0.21
  -2   1  14    1.20    0.20
  -1  -1  14  144.96    3.54
  -1  -1  14  136.67    3.53
   1  -1 -14  139.04    3.47
  -1   1  14  138.29    3.56
  -1   1  14  132.49    3.49
   1   1 -14  135.79    3.50
   0  -1 -14   24.86    0.86
   0  -1  14   24.75    0.96
   0  -1  14   25.71    0.93
   0   1  14   26.22    0.96
   0   1 -14   25.22    0.90
   0   1  14   25.92    0.97
   1  -1  14   13.64    0.67
   1  -1  14   13.21    0.61
  -1  -1 -14   12.99    0.54
   1   1  14   12.62    0.64
   1   1  14   13.38    0.68
   2  -1  14   39.17    1.36
   2  -1  14   39.44    1.25
   2   1  14   38.29    1.29
   2   1  14   39.11    1.35
   3  -1  14   27.42    1.08
   3  -1  14   26.53    0.96
   3   1  14   25.73    1.06
   3   1  14   26.69    1.00
   4  -1  14    7.72    0.48
   4  -1  14    9.29    0.61
   4   1  14    7.43    0.56
   4   1  14    9.76    0.56
   5  -1  14   86.92    2.57
   5  -1  14   84.65    2.32
   5   1  14   84.10    2.38
   5   1  14   81.16    2.51
   6  -1  14    2.38    0.43
   6   1  14    2.65    0.36
   6   1  14    1.65    0.36
  10  -2 -14    8.80    0.71
  10   2 -14   10.03    0.72
   9  -2 -14    0.30    0.26
   9   2 -14    0.60    0.26
   8  -2 -14    3.59    0.47
   8   2 -14    3.66    0.45
  -7  -2  14   10.61    0.54
   7  -2 -14   10.15    0.65
   7   2 -14   11.63    0.69
   6  -2 -14   18.18    0.85
  -6  -2  14   16.85    0.71
   6   2 -14   16.63    0.82
  -6   2  14   16.34    0.57
   5  -2 -14    2.11    0.31
  -5  -2  14    2.51    0.30
   5   2 -14    2.54    0.35
  -5   2  14    2.62    0.24
  -4  -2  14    2.88    0.32
   4  -2 -14    2.36    0.32
  -4   2  14    2.60    0.26
   4   2 -14    2.81    0.34
   3  -2 -14   30.92    1.07
  -3  -2  14   29.84    1.05
  -3   2  14   29.21    1.10
  -3   2  14   29.73    0.97
   3   2 -14   31.38    1.11
  -2  -2  14    6.36    0.43
   2  -2 -14    5.55    0.39
  -2   2  14    5.14    0.37
   2   2 -14    5.73    0.42
  -2   2  14    5.23    0.42
  -1  -2  14    3.03    0.36
   1  -2 -14    2.69    0.29
   1   2 -14    2.80    0.32
  -1   2  14    3.34    0.38
  -1   2  14    2.75    0.31
   0  -2  14   11.03    0.61
   0  -2 -14   11.05    0.50
   0   2 -14   11.32    0.56
   0   2  14   10.72    0.59
   0   2  14   10.43    0.57
  -1  -2 -14    4.07    0.28
   1  -2  14    4.52    0.35
   1  -2  14    3.86    0.40
   1   2  14    4.13    0.41
   1   2  14    4.15    0.40
   2  -2  14   21.55    0.80
   2  -2  14   19.09    0.89
   2   2  14   20.74    0.89
   2   2  14   21.15    0.88
   3  -2  14    2.08    0.35
   3  -2  14    1.52    0.24
   3   2  14    1.69    0.29
   3   2  14    1.72    0.30
   4  -2  14    0.52    0.17
   4   2  14    0.97    0.24
   4   2  14    0.76    0.24
   5  -2  14    6.85    0.57
   5   2  14    7.38    0.52
   5   2  14    6.95    0.60
   6  -2  14   15.11    0.88
   6   2  14   15.83    0.79
   6   2  14   16.51    0.91
   9  -3 -14    1.22    0.34
   9   3 -14    1.18    0.31
   8  -3 -14   25.58    1.14
   8   3 -14   26.23    1.14
  -7  -3  14   28.73    1.00
   7  -3 -14   24.40    1.08
   7   3 -14   25.24    1.09
  -6  -3  14   30.67    1.08
   6  -3 -14   29.96    1.18
   6   3 -14   31.86    1.22
   5  -3 -14    1.75    0.30
  -5  -3  14    1.71    0.28
  -5   3  14    1.55    0.17
   5   3 -14    1.14    0.28
   4  -3 -14    5.78    0.45
  -4  -3  14    5.86    0.43
   4   3 -14    7.14    0.50
  -4   3  14    6.37    0.47
  -4   3  14    7.24    0.36
   3  -3 -14   27.23    1.02
  -3  -3  14   29.92    1.06
   3   3 -14   28.58    1.08
  -3   3  14   30.19    1.10
  -3   3  14   29.44    0.94
  -2  -3  14   29.42    1.08
   2  -3 -14   31.07    1.04
   2   3 -14   29.10    1.09
  -2   3  14   32.04    1.13
  -2   3  14   30.12    1.00
   1  -3 -14   18.43    0.69
  -1  -3  14   16.91    0.76
   1   3 -14   16.93    0.75
  -1   3  14   16.94    0.72
  -1   3  14   17.83    0.80
   0  -3  14    0.08    0.15
   0  -3 -14    0.09    0.11
   0   3  14    0.09    0.15
   0   3  14    0.21    0.16
   1  -3  14   30.08    1.12
  -1  -3 -14   28.81    0.89
   1   3  14   28.90    1.08
   1   3  14   30.20    1.11
   2  -3  14    0.06    0.17
   2   3  14    0.09    0.16
   2   3  14    0.08    0.16
   3  -3  14   30.87    1.19
   3  -3  14   29.41    0.98
   3   3  14   28.72    1.15
   3   3  14   29.68    1.12
   4  -3  14    5.27    0.54
   4   3  14    4.91    0.50
   4   3  14    4.11    0.44
   5  -3  14   12.65    0.77
   5   3  14   14.20    0.81
   5   3  14   12.62    0.71
   6  -3  14    0.19    0.23
   6   3  14    0.28    0.21
   6   3  14    0.91    0.31
   9  -4 -14    0.91    0.28
   9   4 -14    1.41    0.34
   8  -4 -14    0.50    0.26
   8   4 -14    0.63    0.26
  -7  -4  14   -0.01    0.15
   7  -4 -14    0.51    0.22
   7   4 -14    0.33    0.21
  -6  -4  14    7.47    0.50
   6  -4 -14    7.63    0.57
   6   4 -14    8.26    0.60
  -5  -4  14    1.10    0.24
   5  -4 -14    0.79    0.22
  -5   4  14    1.23    0.19
   5   4 -14    0.71    0.23
   4  -4 -14    1.31    0.26
  -4  -4  14    1.36    0.25
  -4   4  14    1.34    0.18
  -4   4  14    1.31    0.26
   4   4 -14    1.46    0.29
  -3  -4  14   25.56    0.99
   3  -4 -14   25.09    0.96
   3   4 -14   25.97    1.03
  -3   4  14   27.84    1.05
  -3   4  14   25.44    0.85
   2  -4 -14  101.84    2.72
  -2  -4  14  105.37    2.84
   2   4 -14  105.41    2.85
  -2   4  14  102.38    2.84
  -2   4  14  104.13    2.68
   1  -4 -14    0.11    0.13
  -1  -4  14    0.54    0.21
   1   4 -14    0.38    0.19
  -1   4  14    0.10    0.18
  -1   4  14    0.18    0.13
   0  -4 -14    0.24    0.13
   0  -4  14    0.23    0.17
   0   4  14    0.15    0.15
   0   4  14    0.25    0.20
   1  -4  14   23.18    0.97
  -1  -4 -14   22.44    0.72
   1   4  14   22.45    0.91
   1   4  14   20.59    0.91
   2  -4  14    0.05    0.17
   2   4  14    0.02    0.15
   2   4  14    0.14    0.17
   3  -4  14    2.32    0.35
   3   4  14    2.64    0.36
   3   4  14    3.37    0.42
   4  -4  14    3.78    0.46
   4   4  14    4.89    0.51
   4   4  14    4.20    0.49
   5  -4  14    0.15    0.23
   5   4  14    0.93    0.28
   5   4  14    0.39    0.23
   6   4  14    5.87    0.59
   9  -5 -14    0.78    0.31
   9   5 -14    0.68    0.29
   8  -5 -14   10.24    0.72
   8   5 -14   11.60    0.75
  -7  -5  14    0.00    0.16
   7  -5 -14   -0.10    0.18
   7   5 -14   -0.08    0.18
  -6  -5  14    2.31    0.26
   6  -5 -14    2.61    0.39
  -6  -5  14    2.30    0.34
   6   5 -14    2.26    0.37
   5  -5 -14   27.28    1.09
  -5  -5  14   29.45    1.09
   5   5 -14   26.53    1.11
  -5   5  14   27.26    1.10
  -4  -5  14    0.67    0.21
   4  -5 -14    1.09    0.25
   4   5 -14    1.31    0.30
  -4   5  14    1.15    0.16
  -4   5  14    0.96    0.25
   3  -5 -14    0.06    0.13
  -3  -5  14    0.26    0.18
  -3   5  14    0.13    0.17
  -3   5  14    0.18    0.11
   3   5 -14    0.14    0.17
  -2  -5  14    5.77    0.45
   2  -5 -14    5.85    0.41
  -2   5  14    5.73    0.37
   2   5 -14    5.42    0.47
  -2   5  14    6.60    0.50
   1  -5 -14   13.87    0.61
  -1  -5  14   14.92    0.75
  -1   5  14   14.42    0.64
   0  -5  14    0.85    0.25
   0  -5 -14    0.67    0.16
   0   5  14    0.89    0.21
   0   5  14    0.78    0.23
   1  -5  14    1.61    0.32
  -1  -5 -14    1.70    0.19
   1   5  14    1.80    0.29
   1   5  14    1.24    0.26
   2  -5  14    0.00    0.16
   2   5  14    0.19    0.16
   2   5  14    0.03    0.17
   3  -5  14   10.94    0.69
   3   5  14   10.71    0.67
   3   5  14   11.22    0.68
   4  -5  14    0.02    0.18
   4  -5  14   -0.19    0.16
   4   5  14    0.50    0.23
   4   5  14    0.13    0.18
   5  -5  14    8.59    0.62
   5  -5  14    7.73    0.63
   5   5  14    8.09    0.62
   5   5  14    7.21    0.67
   8  -6 -14    0.78    0.29
   8   6 -14    0.56    0.27
   7  -6 -14    5.29    0.54
  -7  -6  14    5.66    0.49
   7   6 -14    6.05    0.61
  -6  -6  14   15.03    0.62
  -6  -6  14   15.06    0.78
   6  -6 -14   15.90    0.82
   6   6 -14   14.30    0.82
  -5  -6  14   17.76    0.73
  -5  -6  14   19.10    0.88
   5  -6 -14   19.45    0.88
  -5   6  14   17.67    0.86
   5   6 -14   18.37    0.90
  -4  -6  14   18.70    0.75
   4  -6 -14   17.73    0.82
  -4  -6  14   18.79    0.86
  -4   6  14   17.99    0.86
   4   6 -14   17.39    0.88
  -3  -6  14    0.23    0.19
   3  -6 -14    0.14    0.16
  -3  -6  14   -0.03    0.14
  -3   6  14    1.05    0.18
   3   6 -14    0.11    0.18
  -3   6  14   -0.05    0.16
  -2  -6  14    2.61    0.36
  -2  -6  14    2.34    0.32
   2  -6 -14    2.79    0.32
  -2   6  14    2.28    0.35
  -2   6  14    2.54    0.27
  -1  -6  14   32.54    1.24
   1  -6 -14   33.98    1.09
  -1  -6  14   33.61    1.19
  -1   6  14   32.48    1.11
  -1   6  14   33.45    1.24
   0  -6  14  115.77    3.20
   0  -6  14  124.28    3.31
   0  -6 -14  123.32    3.01
   0   6  14  120.09    3.15
   0   6  14  116.96    3.27
   1  -6  14    5.78    0.49
   1  -6  14    6.75    0.51
   1   6  14    7.12    0.49
   1   6  14    6.35    0.51
   2  -6  14    0.26    0.18
   2  -6  14    0.70    0.25
   2   6  14    0.40    0.23
   2   6  14    0.56    0.22
   3  -6  14   -0.04    0.18
   3  -6  14   -0.11    0.17
   3   6  14    0.31    0.22
   3   6  14    0.02    0.18
   4  -6  14   17.18    0.87
   4  -6  14   15.93    0.87
   4   6  14   15.98    0.86
   4   6  14   14.22    0.81
   5  -6  14   11.73    0.73
   5  -6  14   12.11    0.78
   5   6  14   11.61    0.78
   5   6  14   13.57    0.80
   7  -7 -14    6.22    0.62
   7   7 -14    6.07    0.61
  -6  -7  14    3.20    0.43
   6  -7 -14    3.71    0.47
   6   7 -14    2.79    0.41
  -5  -7  14   -0.16    0.16
  -5  -7  14    0.03    0.13
   5  -7 -14    0.06    0.16
  -5   7  14    0.07    0.18
   5   7 -14    0.09    0.20
  -4  -7  14    9.07    0.52
  -4  -7  14    8.80    0.61
   4  -7 -14    9.22    0.58
  -4   7  14    8.78    0.59
   4   7 -14    8.91    0.64
   3  -7 -14    2.11    0.31
  -3  -7  14    2.49    0.32
  -3  -7  14    2.43    0.39
  -3   7  14    2.19    0.36
  -3   7  14    2.68    0.35
  -2  -7  14   -0.06    0.18
   2  -7 -14    0.16    0.15
  -2  -7  14    0.09    0.17
  -2   7  14    0.22    0.13
  -2   7  14    0.19    0.17
  -1  -7  14    4.26    0.49
   1  -7 -14    3.94    0.34
  -1  -7  14    4.02    0.42
  -1   7  14    4.81    0.51
  -1   7  14    4.29    0.35
   0  -7  14   10.06    0.66
   0  -7 -14   11.66    0.65
   0  -7  14   11.68    0.65
   0   7  14   10.71    0.58
   0   7  14   10.41    0.65
   1  -7  14    2.73    0.40
   1  -7  14    3.60    0.42
   1   7  14    4.02    0.48
   1   7  14    3.59    0.40
   2  -7  14   28.97    1.16
   2  -7  14   27.61    1.17
   2   7  14   26.08    1.15
   2   7  14   29.61    1.14
   3  -7  14   29.71    1.25
   3  -7  14   32.43    1.26
   3   7  14   30.16    1.24
   3   7  14   29.59    1.22
   4  -7  14    0.04    0.20
   4  -7  14    0.58    0.28
   4   7  14    0.74    0.30
   4   7  14    0.60    0.25
   7  -8 -14    2.02    0.42
   7   8 -14    1.62    0.35
   6  -8 -14   19.05    0.95
  -6  -8  14   18.23    0.94
   6   8 -14   17.74    0.96
  -6   8  14   17.69    0.89
  -5  -8  14   14.05    0.65
  -5  -8  14   14.59    0.82
   5  -8 -14   13.78    0.77
  -5   8  14   13.50    0.76
  -4  -8  14    2.54    0.33
  -4  -8  14    2.22    0.38
   4  -8 -14    2.37    0.36
  -4   8  14    3.30    0.44
   3  -8 -14    0.25    0.19
  -3  -8  14    0.37    0.20
  -3  -8  14    0.42    0.23
  -3   8  14    0.06    0.17
  -2  -8  14    0.26    0.20
  -2  -8  14    0.36    0.21
   2  -8 -14    0.46    0.18
  -2   8  14    0.58    0.17
  -2   8  14    0.07    0.19
  -1  -8  14    1.44    0.28
  -1  -8  14    1.30    0.31
   1  -8 -14    1.24    0.24
  -1   8  14    1.31    0.31
  -1   8  14    1.33    0.24
   0  -8  14    7.33    0.55
   0  -8  14    7.28    0.56
   0   8  14    6.88    0.49
   0   8  14    7.00    0.58
   1  -8  14    9.14    0.63
   1  -8  14    9.06    0.66
   1   8  14    9.93    0.62
   1   8  14    9.27    0.67
   2  -8  14    0.19    0.23
   2  -8  14   -0.11    0.19
   2   8  14   -0.21    0.15
   2   8  14    0.01    0.21
   3  -8  14    3.45    0.47
   3  -8  14    2.98    0.44
   3   8  14    4.38    0.52
   3   8  14    3.31    0.45
  -5  -9  14   24.47    0.97
  -5  -9  14   26.33    1.16
   5  -9 -14   23.48    1.08
  -5   9  14   23.34    1.06
  -4  -9  14    7.65    0.61
  -4  -9  14    7.95    0.52
   4  -9 -14    7.42    0.58
  -4   9  14    8.13    0.61
  -3  -9  14    2.98    0.37
   3  -9 -14    3.14    0.39
  -3  -9  14    2.11    0.38
  -3   9  14    3.03    0.43
  -2  -9  14    0.62    0.24
  -2  -9  14    1.06    0.31
   2  -9 -14    0.89    0.23
  -2   9  14    0.94    0.30
  -1  -9  14   14.06    0.83
  -1  -9  14   15.18    0.79
  -1   9  14   15.29    0.70
  -1   9  14   14.26    0.83
   0  -9  14   37.53    1.37
   0  -9  14   35.23    1.41
   0   9  14   36.15    1.27
   0   9  14   34.80    1.39
   1  -9  14    0.18    0.20
   1  -9  14    0.26    0.23
   1   9  14    0.27    0.20
   1   9  14    0.09    0.19
   2  -9  14    1.78    0.37
   2  -9  14    1.42    0.36
   2   9  14    1.78    0.40
   2   9  14    1.47    0.33
  -3 -10  14   16.42    0.81
   3 -10 -14   18.30    0.86
  -3 -10  14   17.31    0.95
  -3  10  14   17.41    0.92
  -2 -10  14   13.96    0.85
  -2 -10  14   13.80    0.76
  -2  10  14   14.35    0.83
  -1 -10  14    0.51    0.26
  -1 -10  14    0.21    0.22
  -1  10  14    0.60    0.27
   0 -10  14    1.68    0.39
   0 -10  14    1.09    0.31
   0  10  14    1.46    0.37
   9   0 -15    0.15    0.21
   8   0 -15    0.09    0.19
   7   0 -15    0.24    0.21
  -7   0  15    0.00    0.10
  -6   0  15    0.34    0.14
   6   0 -15   -0.11    0.16
   5   0 -15    0.15    0.18
  -5   0  15   -0.01    0.12
  -4   0  15   -0.08    0.12
   4   0 -15   -0.08    0.14
   3   0 -15   -0.01    0.13
  -3   0  15    0.00    0.12
   2   0 -15   -0.15    0.11
  -2   0  15    0.03    0.15
  -2   0  15   -0.01    0.12
  -1   0  15   -0.01    0.12
  -1   0  15    0.11    0.14
   1   0 -15    0.03    0.12
   0   0  15    0.23    0.15
   0   0  15    0.33    0.17
   0   0 -15    0.36    0.16
   1   0  15    0.14    0.14
   1   0  15    0.49    0.20
  -1   0 -15    0.06    0.12
   2   0  15   -0.09    0.12
   2   0  15    0.01    0.16
   3   0  15    0.01    0.18
   3   0  15    0.01    0.15
   4   0  15    0.18    0.18
   4   0  15    0.25    0.21
   5   0  15    0.36    0.26
   5   0  15    0.05    0.17
   6   0  15    0.03    0.25
   9  -1 -15   11.38    0.75
   9   1 -15   11.17    0.76
   8  -1 -15    1.85    0.35
   8   1 -15    1.96    0.36
   7  -1 -15   13.90    0.77
  -7  -1  15   13.39    0.60
   7   1 -15   13.70    0.78
  -6  -1  15   34.77    1.11
   6  -1 -15   33.31    1.27
  -6   1  15   33.43    1.03
   6   1 -15   34.24    1.29
  -5  -1  15    0.49    0.16
   5  -1 -15    0.58    0.22
  -5   1  15    0.72    0.17
   5   1 -15    0.58    0.23
   4  -1 -15    0.35    0.18
  -4  -1  15    0.26    0.15
   4   1 -15    0.36    0.19
  -4   1  15    0.07    0.12
  -3  -1  15   34.14    1.13
   3  -1 -15   31.76    1.14
  -3   1  15   33.12    1.08
   3   1 -15   33.19    1.18
  -3   1  15   32.57    1.19
  -2  -1  15   23.57    0.91
   2  -1 -15   26.66    0.93
  -2   1  15   23.25    0.95
   2   1 -15   21.75    0.90
  -2   1  15   24.20    0.90
  -1  -1  15   68.91    1.99
  -1  -1  15   68.71    2.00
   1  -1 -15   70.44    1.94
   1   1 -15   68.64    1.96
  -1   1  15   67.95    2.02
  -1   1  15   69.63    1.98
   0  -1  15   43.58    1.47
   0  -1 -15   46.23    1.37
   0  -1  15   47.49    1.46
   0   1  15   47.79    1.49
   0   1  15   45.19    1.47
   0   1 -15   44.92    1.41
   1  -1  15   12.60    0.62
   1  -1  15   11.35    0.65
  -1  -1 -15   11.42    0.52
   1   1  15   11.37    0.62
   1   1  15   11.11    0.63
   2  -1  15    0.69    0.19
   2  -1  15    0.78    0.25
   2   1  15    0.82    0.23
   2   1  15    0.97    0.25
   3  -1  15   62.66    2.01
   3  -1  15   63.71    1.85
   3   1  15   62.54    1.90
   3   1  15   65.16    2.01
   4  -1  15    0.55    0.28
   4  -1  15    0.32    0.19
   4   1  15    0.59    0.26
   4   1  15    0.40    0.20
   5  -1  15    1.14    0.33
   5   1  15    0.94    0.26
   5   1  15    1.42    0.34
   6   1  15   21.90    1.07
   9  -2 -15   -0.16    0.20
   9   2 -15   -0.04    0.20
   8  -2 -15    7.78    0.63
   8   2 -15    8.65    0.63
   7  -2 -15    0.10    0.21
  -7  -2  15   -0.02    0.13
   7   2 -15    0.36    0.21
  -6  -2  15   21.74    0.85
   6  -2 -15   22.32    0.98
  -6   2  15   22.63    0.78
   6   2 -15   21.37    0.98
   5  -2 -15    3.74    0.41
  -5  -2  15    3.62    0.37
   5   2 -15    2.86    0.38
  -5   2  15    3.13    0.26
  -4  -2  15   64.36    1.88
   4  -2 -15   63.93    1.94
  -4   2  15   65.83    1.78
   4   2 -15   66.51    1.99
   3  -2 -15   10.13    0.57
  -3  -2  15   11.68    0.60
   3   2 -15   11.70    0.64
  -3   2  15   11.08    0.62
  -3   2  15   11.60    0.54
   2  -2 -15   25.59    0.93
  -2  -2  15   25.16    0.97
   2   2 -15   24.96    0.97
  -2   2  15   25.74    0.92
  -2   2  15   24.48    1.00
  -1  -2  15   31.90    1.15
   1  -2 -15   30.69    1.05
  -1   2  15   33.16    1.18
  -1   2  15   32.84    1.12
   1   2 -15   32.31    1.14
   0  -2  15   33.33    1.20
   0  -2 -15   33.90    1.06
   0   2  15   32.89    1.20
   0   2  15   33.82    1.18
   0   2 -15   32.46    1.14
  -1  -2 -15   52.44    1.46
   1  -2  15   53.04    1.58
   1  -2  15   52.21    1.68
   1   2  15   53.70    1.67
   1   2  15   50.53    1.64
   2  -2  15   10.51    0.55
   2   2  15   10.37    0.60
   2   2  15    9.30    0.59
   3  -2  15    5.27    0.39
   3  -2  15    4.32    0.49
   3   2  15    4.10    0.44
   3   2  15    4.31    0.47
   4  -2  15   12.39    0.61
   4  -2  15   12.16    0.74
   4   2  15   11.99    0.67
   4   2  15   11.94    0.72
   5  -2  15    1.51    0.34
   5   2  15    1.82    0.37
   5   2  15    2.15    0.36
   9  -3 -15    5.48    0.61
   9   3 -15    5.39    0.59
   8  -3 -15    2.04    0.37
   8   3 -15    2.25    0.40
  -7  -3  15   32.16    1.15
   7  -3 -15   32.78    1.30
   7   3 -15   34.09    1.32
   6  -3 -15    0.86    0.27
  -6  -3  15    0.61    0.20
   6   3 -15    0.52    0.24
  -5  -3  15   10.10    0.57
   5  -3 -15    8.40    0.57
  -5   3  15    8.88    0.41
   5   3 -15    9.26    0.61
  -4  -3  15   16.25    0.73
   4  -3 -15   14.77    0.73
   4   3 -15   14.69    0.77
  -4   3  15   15.17    0.59
  -4   3  15   14.72    0.75
   3  -3 -15   20.36    0.84
  -3  -3  15   20.06    0.85
  -3   3  15   19.77    0.88
  -3   3  15   21.23    0.77
   3   3 -15   21.08    0.91
   2  -3 -15    0.11    0.14
  -2  -3  15    0.16    0.17
  -2   3  15    0.06    0.13
  -2   3  15    0.43    0.22
   2   3 -15    0.44    0.20
   1  -3 -15   11.67    0.56
  -1  -3  15   12.80    0.67
  -1   3  15   12.29    0.60
   1   3 -15   13.87    0.68
  -1   3  15   12.40    0.68
   0  -3 -15    7.05    0.40
   0  -3  15    6.43    0.49
   0   3  15    6.97    0.48
   0   3  15    7.03    0.50
  -1  -3 -15    0.13    0.11
   1  -3  15    0.00    0.15
   1   3  15    0.01    0.14
   1   3  15    0.09    0.18
   2  -3  15    6.90    0.53
   2   3  15    7.85    0.54
   2   3  15    6.10    0.50
   3  -3  15   16.58    0.86
   3  -3  15   16.72    0.68
   3   3  15   16.48    0.85
   3   3  15   17.49    0.83
   4  -3  15   20.51    0.99
   4   3  15   18.66    0.96
   4   3  15   22.01    0.96
   5  -3  15   29.74    1.26
   5   3  15   28.63    1.25
   5   3  15   28.02    1.16
   9  -4 -15    0.26    0.26
   9   4 -15    0.09    0.21
   8  -4 -15   13.71    0.82
   8   4 -15   12.34    0.78
   7  -4 -15   14.72    0.82
  -7  -4  15   14.14    0.71
   7   4 -15   14.29    0.82
  -6  -4  15  115.69    3.01
   6  -4 -15  114.50    3.11
   6   4 -15  101.59    3.09
  -5  -4  15   15.79    0.76
   5  -4 -15   17.69    0.83
   5   4 -15   16.00    0.83
   4  -4 -15    0.54    0.20
  -4  -4  15    0.47    0.21
   4   4 -15    0.28    0.22
  -4   4  15    0.91    0.17
  -4   4  15    0.85    0.24
   3  -4 -15   15.79    0.72
  -3  -4  15   15.19    0.74
   3   4 -15   15.68    0.79
  -3   4  15   14.77    0.61
  -3   4  15   15.10    0.76
   2  -4 -15    6.53    0.43
  -2  -4  15    6.64    0.50
   2   4 -15    6.90    0.51
  -2   4  15    6.28    0.41
  -2   4  15    7.15    0.53
   1  -4 -15    4.89    0.35
  -1  -4  15    4.59    0.46
  -1   4  15    4.11    0.39
   1   4 -15    4.69    0.47
  -1   4  15    4.64    0.46
   0  -4 -15    4.57    0.32
   0  -4  15    5.39    0.46
   0   4  15    4.24    0.42
   0   4  15    4.59    0.47
  -1  -4 -15   16.70    0.62
   1  -4  15   17.09    0.84
   1   4  15   16.72    0.81
   1   4  15   16.94    0.79
   2  -4  15   20.52    0.95
   2   4  15   21.08    0.93
   2   4  15   19.56    0.91
   3  -4  15   52.03    1.74
   3   4  15   50.12    1.69
   3   4  15   48.58    1.67
   4  -4  15   15.90    0.86
   4   4  15   14.76    0.80
   4   4  15   15.17    0.83
   5  -4  15    4.26    0.53
   5   4  15    3.89    0.51
   5   4  15    4.24    0.50
   8  -5 -15    1.00    0.31
   8   5 -15    0.88    0.30
  -7  -5  15    6.16    0.50
   7  -5 -15    6.36    0.55
   7   5 -15    5.03    0.54
   6  -5 -15    7.76    0.60
  -6  -5  15    8.25    0.56
  -6  -5  15    8.47    0.46
   6   5 -15    7.65    0.61
  -5  -5  15   85.19    2.44
   5  -5 -15   83.63    2.45
   5   5 -15   82.19    2.51
  -5   5  15   85.19    2.47
  -4  -5  15   16.24    0.79
   4  -5 -15   15.74    0.77
  -4   5  15   16.03    0.81
  -4   5  15   17.87    0.65
   4   5 -15   16.01    0.83
  -3  -5  15   11.90    0.67
   3  -5 -15   11.89    0.63
   3   5 -15   12.24    0.71
  -3   5  15   11.65    0.68
  -3   5  15   12.70    0.55
  -2  -5  15   10.49    0.64
   2  -5 -15   10.60    0.56
   2   5 -15   10.37    0.65
  -2   5  15   10.42    0.53
  -2   5  15   10.55    0.64
   1  -5 -15    0.01    0.13
  -1  -5  15    0.05    0.18
  -1   5  15    0.07    0.14
  -1   5  15    0.19    0.20
   0  -5 -15   19.08    0.71
   0  -5  15   18.47    0.89
   0   5  15   20.59    0.85
   0   5  15   19.17    0.89
   1  -5  15   12.70    0.72
   1   5  15   12.53    0.71
   1   5  15   12.19    0.66
   2  -5  15    7.43    0.58
   2   5  15    7.87    0.58
   2   5  15    7.83    0.56
   3  -5  15   35.92    1.38
   3   5  15   35.17    1.33
   3   5  15   33.77    1.33
   4  -5  15   15.94    0.85
   4  -5  15   17.04    0.91
   4   5  15   14.32    0.82
   4   5  15   15.57    0.87
   8  -6 -15    2.09    0.42
   8   6 -15    2.23    0.40
   7  -6 -15    2.58    0.44
  -7  -6  15    2.86    0.40
   7   6 -15    2.62    0.44
   6  -6 -15    4.60    0.51
  -6  -6  15    5.02    0.38
  -6  -6  15    6.00    0.57
   6   6 -15    5.74    0.60
  -5  -6  15    4.13    0.45
  -5  -6  15    3.90    0.37
   5  -6 -15    3.49    0.42
   5   6 -15    4.66    0.53
  -5   6  15    3.98    0.46
  -4  -6  15    0.13    0.14
   4  -6 -15   -0.12    0.14
  -4  -6  15    0.19    0.17
   4   6 -15   -0.14    0.18
  -4   6  15    0.02    0.16
   3  -6 -15   26.91    1.03
  -3  -6  15   24.79    1.07
  -3  -6  15   27.56    1.02
  -3   6  15   28.11    1.13
  -3   6  15   26.90    0.90
   3   6 -15   27.64    1.15
   2  -6 -15    1.17    0.24
  -2  -6  15    1.73    0.33
  -2   6  15    1.98    0.33
  -2   6  15    1.67    0.25
  -1  -6  15    3.30    0.42
   1  -6 -15    3.51    0.34
  -1   6  15    3.46    0.43
  -1   6  15    3.86    0.38
   0  -6  15    8.79    0.60
   0  -6 -15    8.42    0.53
   0   6  15    7.77    0.59
   0   6  15    7.97    0.52
   1  -6  15    0.13    0.20
   1  -6  15    0.10    0.18
   1   6  15    0.26    0.21
   1   6  15   -0.08    0.14
   2  -6  15   40.27    1.52
   2  -6  15   40.95    1.47
   2   6  15   42.06    1.47
   2   6  15   43.43    1.53
   3  -6  15    2.18    0.37
   3  -6  15    2.23    0.39
   3   6  15    2.14    0.39
   3   6  15    2.65    0.42
   4  -6  15    5.27    0.55
   4  -6  15    6.37    0.64
   4   6  15    7.68    0.62
   4   6  15    5.35    0.55
  -7  -7  15   14.73    0.81
   7  -7 -15   12.94    0.80
   7   7 -15   14.04    0.85
  -6  -7  15   12.01    0.74
   6  -7 -15   12.49    0.76
   6   7 -15   12.48    0.79
  -5  -7  15    0.12    0.15
  -5  -7  15    0.43    0.21
   5  -7 -15   -0.09    0.17
  -5   7  15   -0.11    0.18
   5   7 -15    0.03    0.20
   4  -7 -15    0.16    0.18
  -4  -7  15    0.27    0.20
  -4  -7  15    0.32    0.18
   4   7 -15    0.25    0.21
  -4   7  15    0.17    0.20
  -3  -7  15   33.77    1.18
  -3  -7  15   32.43    1.28
   3  -7 -15   31.62    1.17
  -3   7  15   31.51    1.26
  -2  -7  15   23.03    0.97
   2  -7 -15   25.40    0.94
  -2  -7  15   22.20    1.02
  -2   7  15   24.91    1.08
  -2   7  15   23.65    0.87
  -1  -7  15    5.78    0.57
  -1  -7  15    5.06    0.49
   1  -7 -15    6.23    0.41
  -1   7  15    6.36    0.44
  -1   7  15    5.94    0.58
   0  -7  15    4.64    0.49
   0  -7  15    6.77    0.63
   0   7  15    6.65    0.47
   0   7  15    6.02    0.60
   1  -7  15    3.12    0.42
   1  -7  15    2.29    0.39
   1   7  15    2.69    0.37
   1   7  15    3.25    0.46
   2  -7  15   11.70    0.76
   2  -7  15   11.53    0.73
   2   7  15   11.19    0.72
   2   7  15   12.27    0.71
   3  -7  15    8.29    0.66
   3  -7  15    7.31    0.61
   3   7  15    8.00    0.62
   3   7  15    7.92    0.65
  -6  -8  15   -0.21    0.18
   6  -8 -15   -0.17    0.21
   6   8 -15    0.25    0.24
  -6   8  15    0.22    0.21
   5  -8 -15   -0.28    0.16
  -5  -8  15    0.10    0.21
  -5  -8  15    0.16    0.17
  -5   8  15    0.32    0.21
  -4  -8  15   23.36    0.93
   4  -8 -15   22.50    0.99
  -4  -8  15   23.29    1.07
  -4   8  15   23.34    1.06
  -3  -8  15   50.95    1.76
   3  -8 -15   51.63    1.65
  -3  -8  15   50.66    1.63
  -3   8  15   50.34    1.75
  -2  -8  15   16.00    0.86
   2  -8 -15   14.83    0.71
  -2  -8  15   15.34    0.77
  -2   8  15   14.39    0.81
  -1  -8  15    9.64    0.62
  -1  -8  15    9.15    0.66
  -1   8  15    9.46    0.67
  -1   8  15    8.79    0.53
   0  -8  15    2.02    0.35
   0  -8  15    1.65    0.34
   0   8  15    1.61    0.34
   0   8  15    1.72    0.29
   1  -8  15    0.40    0.24
   1  -8  15    0.10    0.24
   1   8  15    0.21    0.20
   1   8  15    0.40    0.25
   2  -8  15   26.28    1.18
   2  -8  15   24.32    1.13
   2   8  15   28.16    1.21
   2   8  15   25.17    1.10
  -4  -9  15    0.56    0.27
  -4  -9  15    0.21    0.19
   4  -9 -15    0.82    0.26
  -4   9  15    0.70    0.26
  -3  -9  15    0.12    0.22
   3  -9 -15    0.32    0.20
  -3  -9  15    0.51    0.22
  -3   9  15    0.50    0.26
  -2  -9  15   18.41    0.97
  -2  -9  15   19.08    0.90
   2  -9 -15   19.20    0.89
  -2   9  15   18.69    0.96
  -1  -9  15   10.86    0.73
  -1  -9  15   10.42    0.67
  -1   9  15   10.47    0.73
   0  -9  15    1.40    0.34
   0  -9  15    1.91    0.37
   0   9  15    1.42    0.30
   0   9  15    1.68    0.36
   1   9  15   50.90    1.83
   9   0 -16   63.36    2.13
   8   0 -16    0.22    0.21
   7   0 -16   11.55    0.73
   6   0 -16   11.90    0.71
  -6   0  16   12.07    0.56
   5   0 -16    6.65    0.52
  -5   0  16    7.36    0.44
   4   0 -16   15.69    0.77
  -4   0  16   15.95    0.69
  -3   0  16   20.23    0.81
   3   0 -16   20.29    0.87
  -2   0  16   87.73    2.45
  -2   0  16   85.31    2.39
   2   0 -16   86.99    2.41
  -1   0  16   44.95    1.48
   1   0 -16   47.02    1.46
  -1   0  16   47.04    1.51
   0   0  16    0.45    0.19
   0   0  16    0.40    0.18
   0   0 -16    0.24    0.15
   1   0  16    9.33    0.56
   1   0  16   10.15    0.62
   2   0  16   11.21    0.68
   2   0  16   10.38    0.60
   3   0  16   80.74    2.35
   3   0  16   85.09    2.51
   4   0  16   37.37    1.33
   4   0  16   39.58    1.48
   5   0  16   22.24    1.12
   5   0  16   20.03    1.04
   9  -1 -16    0.38    0.24
   9   1 -16   -0.05    0.22
   8  -1 -16   18.57    0.95
   8   1 -16   17.64    0.94
  -7  -1  16    5.23    0.38
   7  -1 -16    4.99    0.56
   7   1 -16    5.44    0.57
   6  -1 -16    2.34    0.36
  -6  -1  16    2.83    0.31
   6   1 -16    2.90    0.41
  -6   1  16    3.21    0.30
   5  -1 -16    4.40    0.46
  -5  -1  16    5.13    0.39
  -5   1  16    4.67    0.34
   5   1 -16    4.85    0.48
   4  -1 -16    6.73    0.50
  -4  -1  16    6.12    0.43
   4   1 -16    6.94    0.52
  -4   1  16    5.71    0.40
   3  -1 -16    0.15    0.14
  -3  -1  16   -0.08    0.14
  -3   1  16    0.03    0.13
   3   1 -16    0.02    0.15
  -2  -1  16   22.04    0.91
   2  -1 -16   23.16    0.90
  -2   1  16   23.28    0.96
  -2   1  16   22.97    0.89
   2   1 -16   22.42    0.92
  -1  -1  16    0.13    0.16
   1  -1 -16   -0.02    0.12
   1   1 -16    0.08    0.15
  -1   1  16    0.03    0.15
  -1   1  16   -0.02    0.17
   0  -1  16    6.23    0.46
   0  -1  16    6.62    0.50
   0  -1 -16    5.52    0.39
   0   1 -16    5.88    0.43
   0   1  16    6.19    0.47
   0   1  16    5.92    0.47
   1  -1  16    0.24    0.19
   1  -1  16    0.07    0.14
  -1  -1 -16   -0.11    0.10
   1   1  16    0.03    0.15
   1   1  16    0.22    0.18
   2  -1  16    8.95    0.55
   2  -1  16    7.85    0.59
   2   1  16    8.90    0.57
   2   1  16    8.99    0.61
   3  -1  16    0.27    0.23
   3  -1  16    0.01    0.16
   3   1  16    0.12    0.22
   3   1  16    0.51    0.21
   4  -1  16    0.56    0.28
   4  -1  16    0.21    0.18
   4   1  16    0.68    0.28
   4   1  16    0.39    0.21
   5  -1  16    2.33    0.40
   5   1  16    2.61    0.37
   5   1  16    2.67    0.45
   9  -2 -16    7.53    0.66
   9   2 -16    7.62    0.63
   8  -2 -16    1.77    0.37
   8   2 -16    0.99    0.29
  -7  -2  16    0.26    0.17
   7  -2 -16    0.56    0.26
   7   2 -16    0.56    0.25
   6  -2 -16    0.08    0.19
  -6  -2  16    0.19    0.15
   6   2 -16    0.11    0.20
   5  -2 -16    3.24    0.41
  -5  -2  16    4.81    0.40
   5   2 -16    4.54    0.49
  -5   2  16    3.69    0.30
   4  -2 -16   99.43    2.71
  -4  -2  16   93.00    2.62
  -4   2  16   95.50    2.53
   4   2 -16   99.65    2.75
   3  -2 -16   39.20    1.33
  -3  -2  16   40.02    1.34
  -3   2  16   38.61    1.24
   3   2 -16   39.19    1.37
  -3   2  16   41.48    1.41
  -2  -2  16   19.39    0.85
   2  -2 -16   19.74    0.81
  -2   2  16   20.06    0.80
   2   2 -16   19.15    0.85
  -2   2  16   19.28    0.88
  -1  -2  16   -0.17    0.14
   1  -2 -16   -0.04    0.12
  -1   2  16   -0.10    0.14
  -1   2  16    0.11    0.15
   1   2 -16    0.06    0.16
   0  -2 -16  103.32    2.75
   0  -2  16  106.27    2.94
   0   2 -16  109.32    2.87
   0   2  16  107.50    2.90
   0   2  16  106.74    2.94
   1  -2  16    4.28    0.46
   1  -2  16    5.75    0.43
  -1  -2 -16    4.69    0.33
   1   2  16    5.37    0.46
   1   2  16    4.88    0.48
   2  -2  16    8.58    0.52
   2  -2  16    8.64    0.62
   2   2  16    8.82    0.58
   2   2  16    8.75    0.60
   3  -2  16    3.67    0.38
   3  -2  16    3.49    0.44
   3   2  16    4.23    0.49
   3   2  16    3.82    0.43
   4  -2  16    7.38    0.60
   4   2  16    7.78    0.56
   4   2  16    6.80    0.60
   5  -2  16   12.46    0.81
   5   2  16   12.07    0.80
   5   2  16   12.57    0.73
   8  -3 -16   39.90    1.55
   8   3 -16   40.67    1.55
   7  -3 -16    1.24    0.32
  -7  -3  16    1.85    0.30
   7   3 -16    1.97    0.37
   6  -3 -16    2.32    0.36
  -6  -3  16    1.96    0.30
   6   3 -16    2.10    0.36
  -5  -3  16   25.91    1.01
   5  -3 -16   24.80    1.04
   5   3 -16   27.37    1.11
  -5   3  16   25.31    0.85
  -4  -3  16    0.54    0.21
   4  -3 -16    0.37    0.19
  -4   3  16    0.36    0.14
   4   3 -16    0.17    0.21
  -4   3  16    0.45    0.22
   3  -3 -16   20.39    0.86
  -3  -3  16   19.39    0.85
   3   3 -16   20.08    0.90
  -3   3  16   19.92    0.90
  -3   3  16   18.89    0.76
  -2  -3  16   56.48    1.74
   2  -3 -16   54.88    1.64
   2   3 -16   54.56    1.73
  -2   3  16   54.21    1.76
  -2   3  16   53.09    1.62
   1  -3 -16    0.44    0.16
  -1  -3  16    0.79    0.23
  -1   3  16    0.50    0.21
  -1   3  16    0.38    0.17
   1   3 -16    0.36    0.19
   0  -3 -16    2.09    0.26
   0  -3  16    2.22    0.33
   0   3  16    2.47    0.34
   0   3  16    1.99    0.32
  -1  -3 -16    0.04    0.10
   1  -3  16   -0.01    0.16
   1   3  16   -0.15    0.14
   1   3  16   -0.05    0.15
   2  -3  16    5.36    0.54
   2   3  16    6.12    0.50
   2   3  16    6.07    0.51
   3  -3  16   -0.04    0.21
   3   3  16    0.60    0.24
   3   3  16    0.22    0.21
   4  -3  16   54.22    1.87
   4   3  16   52.65    1.83
   4   3  16   53.28    1.77
   8  -4 -16    7.06    0.68
   8   4 -16    4.61    0.55
  -7  -4  16    5.84    0.48
   7  -4 -16    5.64    0.59
   7   4 -16    6.12    0.62
  -6  -4  16   16.72    0.81
   6  -4 -16   17.44    0.89
   6   4 -16   18.34    0.93
   5  -4 -16    3.24    0.42
  -5  -4  16    2.55    0.35
   5   4 -16    2.54    0.41
  -4  -4  16    1.36    0.27
   4  -4 -16    1.45    0.28
  -4   4  16    1.80    0.23
  -4   4  16    1.28    0.30
   4   4 -16    1.37    0.30
   3  -4 -16   13.54    0.66
  -3  -4  16   12.02    0.68
   3   4 -16   12.90    0.73
  -3   4  16   12.31    0.57
  -3   4  16   11.74    0.70
   2  -4 -16    4.79    0.40
  -2  -4  16    4.65    0.47
  -2   4  16    4.26    0.36
  -2   4  16    5.32    0.53
   2   4 -16    5.19    0.51
  -1  -4  16    5.81    0.54
   1  -4 -16    5.66    0.39
  -1   4  16    5.89    0.45
  -1   4  16    5.27    0.52
   0  -4 -16   13.29    0.57
   0  -4  16   13.11    0.73
   0   4  16   12.39    0.66
   0   4  16   13.25    0.73
   1  -4  16   -0.19    0.17
   1   4  16   -0.07    0.13
   1   4  16    0.04    0.17
   2  -4  16    1.31    0.31
   2   4  16    2.08    0.34
   2   4  16    1.84    0.34
   3  -4  16   23.13    1.07
   3   4  16   21.64    1.00
   3   4  16   23.02    1.05
   4  -4  16    1.31    0.33
   4   4  16    1.49    0.34
   4   4  16    0.92    0.31
   8  -5 -16   -0.12    0.22
   8   5 -16    0.56    0.29
   7  -5 -16    3.68    0.50
  -7  -5  16    2.87    0.40
   7   5 -16    3.10    0.46
  -6  -5  16    5.76    0.49
   6  -5 -16    6.75    0.56
   6   5 -16    5.83    0.59
  -5  -5  16   -0.09    0.16
   5  -5 -16    0.09    0.18
  -5   5  16    0.00    0.18
   5   5 -16    0.18    0.20
   4  -5 -16    1.05    0.27
  -4  -5  16    0.94    0.25
  -4   5  16    0.90    0.26
   4   5 -16    0.76    0.26
  -3  -5  16    1.99    0.34
   3  -5 -16    1.87    0.30
  -3   5  16    2.06    0.36
  -3   5  16    2.09    0.27
   3   5 -16    2.44    0.39
   2  -5 -16   19.93    0.81
  -2  -5  16   17.60    0.88
  -2   5  16   20.17    0.79
  -2   5  16   19.01    0.91
   2   5 -16   19.99    0.93
  -1  -5  16   84.89    2.50
   1  -5 -16   81.71    2.26
  -1   5  16   87.41    2.52
  -1   5  16   83.19    2.34
   0  -5 -16   13.84    0.72
   0  -5  16   13.24    0.76
   0   5  16   12.51    0.67
   0   5  16   14.61    0.78
   1  -5  16    3.98    0.48
   1   5  16    3.68    0.43
   1   5  16    3.97    0.48
   2  -5  16    3.06    0.43
   2   5  16    2.90    0.39
   2   5  16    2.11    0.35
   3  -5  16   35.73    1.41
   3   5  16   33.48    1.34
   3   5  16   35.15    1.37
   4  -5  16    7.15    0.57
   4  -5  16    6.19    0.63
   4   5  16    6.79    0.59
   4   5  16    5.95    0.61
   7  -6 -16   13.49    0.83
  -7  -6  16   13.85    0.78
   7   6 -16   13.41    0.84
  -6  -6  16    0.43    0.23
   6  -6 -16    0.19    0.20
   6   6 -16    0.64    0.26
  -5  -6  16    0.59    0.24
  -5  -6  16    0.37    0.17
   5  -6 -16    0.38    0.21
   5   6 -16    0.48    0.24
  -5   6  16    0.03    0.17
  -4  -6  16    8.11    0.51
   4  -6 -16    7.15    0.54
  -4  -6  16    7.68    0.56
  -4   6  16    7.55    0.58
   4   6 -16    8.17    0.61
  -3  -6  16   35.92    1.35
   3  -6 -16   34.75    1.25
  -3   6  16   37.49    1.38
  -3   6  16   34.43    1.27
   3   6 -16   34.00    1.35
  -2  -6  16   12.28    0.74
   2  -6 -16   12.18    0.62
  -2   6  16   12.62    0.75
  -2   6  16   12.38    0.60
   1  -6 -16    2.15    0.28
  -1  -6  16    1.82    0.35
  -1   6  16    1.74    0.27
  -1   6  16    2.35    0.38
   0  -6  16    3.65    0.46
   0   6  16    4.64    0.45
   0   6  16    3.71    0.47
   1  -6  16    1.55    0.33
   1  -6  16    1.53    0.32
   1   6  16    1.65    0.35
   1   6  16    1.57    0.30
   2  -6  16    6.90    0.57
   2  -6  16    7.36    0.63
   2   6  16    6.71    0.56
   2   6  16    7.33    0.59
   3  -6  16   11.80    0.78
   3  -6  16   11.72    0.74
   3   6  16   11.55    0.75
   3   6  16   10.15    0.71
  -6  -7  16   27.16    1.19
   6  -7 -16   26.89    1.19
   6   7 -16   29.65    1.27
  -5  -7  16   22.05    0.89
  -5  -7  16   22.32    1.04
   5  -7 -16   21.81    1.01
  -5   7  16   22.01    1.03
   5   7 -16   23.15    1.10
  -4  -7  16   18.53    0.92
   4  -7 -16   19.08    0.89
  -4  -7  16   18.96    0.84
   4   7 -16   18.93    0.98
  -4   7  16   17.64    0.92
  -3  -7  16    0.26    0.21
  -3  -7  16    0.00    0.19
   3  -7 -16    0.08    0.18
  -3   7  16    0.31    0.24
  -2  -7  16    7.63    0.61
   2  -7 -16    9.02    0.54
  -2  -7  16    8.79    0.57
  -2   7  16    7.83    0.62
  -2   7  16    7.93    0.48
  -1  -7  16    3.11    0.45
  -1  -7  16    2.02    0.34
  -1   7  16    2.36    0.38
  -1   7  16    2.09    0.30
   0  -7  16    5.24    0.55
   0  -7  16    5.93    0.55
   0   7  16    6.04    0.49
   0   7  16    5.52    0.57
   1  -7  16   31.83    1.27
   1  -7  16   30.21    1.30
   1   7  16   32.25    1.22
   1   7  16   31.80    1.31
   2  -7  16    5.76    0.60
   2  -7  16    5.98    0.63
   2   7  16    5.85    0.58
   2   7  16    5.87    0.60
  -5  -8  16    0.13    0.22
  -5  -8  16    0.05    0.16
   5  -8 -16    0.18    0.21
  -5   8  16   -0.10    0.20
  -4  -8  16    0.58    0.21
  -4  -8  16    0.11    0.19
   4  -8 -16   -0.09    0.18
  -4   8  16    0.43    0.25
  -3  -8  16    0.28    0.22
   3  -8 -16    0.59    0.22
  -3  -8  16    0.86    0.29
  -3   8  16    1.03    0.31
  -2  -8  16    0.77    0.27
   2  -8 -16    1.45    0.27
  -2  -8  16    1.46    0.33
  -2   8  16    1.54    0.37
  -1  -8  16    0.04    0.22
  -1  -8  16    0.38    0.23
  -1   8  16    0.03    0.15
  -1   8  16    0.23    0.23
   0  -8  16   20.30    0.99
   0  -8  16   21.52    1.06
   0   8  16   22.04    1.06
   0   8  16   23.02    0.96
   1  -8  16    0.10    0.23
   1  -8  16    0.22    0.22
   1   8  16    0.05    0.21
   1   8  16    0.38    0.25
   8   0 -17    0.19    0.21
   7   0 -17   -0.22    0.16
   6   0 -17    0.06    0.18
  -6   0  17   -0.10    0.12
  -5   0  17   -0.14    0.11
   5   0 -17    0.05    0.18
  -4   0  17    0.16    0.15
   4   0 -17   -0.05    0.15
  -3   0  17   -0.03    0.14
   3   0 -17    0.02    0.16
  -2   0  17    0.25    0.17
   2   0 -17    0.05    0.16
  -1   0  17    0.17    0.17
  -1   0  17   -0.03    0.15
   1   0 -17   -0.08    0.14
   0   0  17    0.04    0.16
   0   0 -17   -0.27    0.10
   0   0  17    0.05    0.16
   1   0  17    0.15    0.17
   1   0  17    0.02    0.16
   2   0  17    0.12    0.18
   2   0  17    0.08    0.19
   3   0  17    0.01    0.17
   3   0  17   -0.05    0.17
   4   0  17   -0.11    0.16
   4   0  17   -0.09    0.21
   8  -1 -17   10.39    0.73
   8   1 -17    9.62    0.70
   7  -1 -17    9.17    0.67
  -7  -1  17    9.57    0.53
   7   1 -17    9.59    0.67
  -6  -1  17   17.90    0.76
   6  -1 -17   18.76    0.91
   6   1 -17   17.54    0.90
  -6   1  17   18.02    0.85
   5  -1 -17    1.90    0.33
  -5  -1  17    1.70    0.27
  -5   1  17    1.74    0.26
   5   1 -17    1.44    0.30
   4  -1 -17   17.09    0.83
  -4  -1  17   17.30    0.77
  -4   1  17   17.96    0.74
   4   1 -17   18.09    0.86
  -3  -1  17    2.90    0.36
   3  -1 -17    2.69    0.36
   3   1 -17    2.74    0.37
  -3   1  17    2.25    0.31
   2  -1 -17    1.45    0.26
  -2  -1  17    1.30    0.26
  -2   1  17    1.74    0.29
   2   1 -17    2.01    0.32
  -2   1  17    1.17    0.28
   1  -1 -17    2.81    0.34
  -1  -1  17    3.02    0.39
  -1   1  17    2.26    0.34
  -1   1  17    2.22    0.34
   1   1 -17    2.61    0.35
   0  -1  17    2.58    0.35
   0  -1  17    2.12    0.34
   0  -1 -17    2.52    0.31
   0   1  17    2.36    0.35
   0   1  17    2.82    0.38
   0   1 -17    2.42    0.32
   1  -1  17   46.29    1.49
   1  -1  17   44.82    1.56
  -1  -1 -17   45.16    1.36
   1   1  17   44.23    1.51
   1   1  17   44.13    1.55
   2  -1  17    5.33    0.49
   2  -1  17    5.27    0.55
   2   1  17    5.22    0.50
   2   1  17    5.69    0.55
   3  -1  17    8.39    0.56
   3  -1  17    9.20    0.67
   3   1  17    8.26    0.58
   3   1  17    9.54    0.67
   4  -1  17    7.27    0.62
   4   1  17    6.26    0.52
   4   1  17    7.02    0.69
   8  -2 -17    3.72    0.49
   8   2 -17    4.47    0.54
  -7  -2  17    4.06    0.41
   7  -2 -17    3.77    0.49
   7   2 -17    4.10    0.52
  -6  -2  17   11.56    0.61
   6  -2 -17   11.88    0.73
   6   2 -17   11.17    0.72
  -5  -2  17   18.60    0.82
   5  -2 -17   19.21    0.91
  -5   2  17   18.35    0.72
   5   2 -17   19.89    0.93
   4  -2 -17   31.50    1.20
  -4  -2  17   31.53    1.17
  -4   2  17   33.07    1.10
   4   2 -17   35.63    1.29
  -3  -2  17   11.26    0.63
   3  -2 -17   11.17    0.62
  -3   2  17   11.22    0.57
  -3   2  17   10.97    0.67
   3   2 -17   10.77    0.65
   2  -2 -17    5.40    0.42
  -2  -2  17    5.55    0.46
  -2   2  17    4.60    0.40
  -2   2  17    6.24    0.51
   2   2 -17    5.66    0.47
   1  -2 -17    2.71    0.32
  -1  -2  17    2.61    0.38
  -1   2  17    2.70    0.38
   1   2 -17    3.05    0.38
  -1   2  17    2.58    0.35
   0  -2  17    0.28    0.20
   0  -2 -17    0.02    0.13
   0   2  17   -0.27    0.14
   0   2  17    0.52    0.22
   1  -2  17   46.75    1.62
  -1  -2 -17   46.28    1.57
   1   2  17   46.20    1.58
   1   2  17   46.26    1.58
   2  -2  17   68.65    1.98
   2  -2  17   66.78    2.14
   2   2  17   68.82    2.13
   2   2  17   64.85    2.07
   3  -2  17   16.52    0.75
   3  -2  17   16.16    0.89
   3   2  17   16.28    0.83
   3   2  17   14.33    0.84
   4  -2  17    4.28    0.53
   4   2  17    5.33    0.58
   4   2  17    6.11    0.52
  -8  -3  17    1.22    0.27
   8  -3 -17    1.15    0.35
   8   3 -17    1.05    0.32
   7  -3 -17   13.36    0.80
  -7  -3  17   12.88    0.67
   7   3 -17   11.93    0.78
   6  -3 -17    0.48    0.25
  -6  -3  17    0.58    0.22
   6   3 -17    0.25    0.21
   5  -3 -17   11.11    0.67
  -5  -3  17   10.28    0.62
   5   3 -17   11.88    0.71
  -4  -3  17    2.78    0.37
   4  -3 -17    2.64    0.36
  -4   3  17    2.66    0.29
  -4   3  17    2.97    0.41
   4   3 -17    2.81    0.41
  -3  -3  17    0.71    0.23
   3  -3 -17    0.32    0.18
  -3   3  17    0.81    0.25
   3   3 -17    1.14    0.28
  -3   3  17    0.65    0.19
  -2  -3  17    1.63    0.31
   2  -3 -17    1.41    0.25
   2   3 -17    1.95    0.33
  -2   3  17    1.25    0.28
  -2   3  17    1.10    0.23
  -1  -3  17   20.61    0.93
   1  -3 -17   20.33    0.80
   1   3 -17   19.35    0.88
  -1   3  17   20.17    0.93
  -1   3  17   19.24    0.85
   0  -3 -17   26.11    0.90
   0  -3  17   25.85    1.09
   0   3  17   23.91    1.00
   0   3  17   24.47    1.05
   1  -3  17    5.29    0.55
   1   3  17    5.29    0.52
   1   3  17    5.15    0.54
   2  -3  17   -0.17    0.17
   2   3  17    0.05    0.19
   2   3  17    0.09    0.21
   3  -3  17    1.19    0.32
   3   3  17    1.56    0.32
   3   3  17    1.67    0.37
   4  -3  17    0.94    0.30
   4   3  17    0.84    0.32
   4   3  17    1.52    0.34
   8  -4 -17   26.03    1.23
   8   4 -17   27.58    1.26
  -7  -4  17    0.05    0.18
   7  -4 -17    0.07    0.22
   7   4 -17    0.38    0.24
  -6  -4  17    0.63    0.23
   6  -4 -17    0.15    0.20
   6   4 -17    0.19    0.20
   5  -4 -17   15.88    0.81
  -5  -4  17   14.79    0.77
   5   4 -17   14.75    0.82
   4  -4 -17   27.11    1.05
  -4  -4  17   22.38    1.00
  -4   4  17   24.93    0.91
   4   4 -17   24.52    1.09
  -4   4  17   24.71    1.08
  -3  -4  17    1.05    0.28
   3  -4 -17    0.97    0.24
  -3   4  17    0.60    0.18
  -3   4  17    1.04    0.29
   3   4 -17    1.01    0.27
  -2  -4  17    2.87    0.40
   2  -4 -17    3.42    0.37
  -2   4  17    3.58    0.46
  -2   4  17    3.06    0.35
   2   4 -17    3.28    0.42
   1  -4 -17   19.75    0.81
  -1  -4  17   20.94    0.97
  -1   4  17   21.94    0.89
  -1   4  17   21.35    0.98
   0  -4  17    2.00    0.37
   0   4  17    1.60    0.33
   0   4  17    1.63    0.29
   1  -4  17   -0.08    0.17
   1   4  17    0.03    0.20
   1   4  17   -0.05    0.16
   2  -4  17   -0.18    0.19
   2   4  17    0.46    0.23
   2   4  17   -0.02    0.19
   3  -4  17    5.39    0.60
   3   4  17    5.40    0.57
   3   4  17    4.93    0.55
   7  -5 -17    2.19    0.40
  -7  -5  17    2.40    0.38
   7   5 -17    1.75    0.37
  -6  -5  17    7.64    0.58
   6  -5 -17    8.15    0.63
   6   5 -17    8.59    0.67
   5  -5 -17   21.32    0.97
  -5  -5  17   19.82    0.94
  -5   5  17   20.73    0.99
   5   5 -17   22.70    1.06
  -4  -5  17    5.64    0.55
   4  -5 -17    5.52    0.53
  -4   5  17    4.89    0.52
   4   5 -17    5.01    0.53
  -3  -5  17   14.46    0.77
   3  -5 -17   12.47    0.68
  -3   5  17   12.14    0.59
   3   5 -17   13.81    0.79
  -3   5  17   12.81    0.75
   2  -5 -17    6.80    0.48
  -2  -5  17    7.79    0.59
  -2   5  17    6.98    0.55
   2   5 -17    6.04    0.52
  -2   5  17    7.11    0.47
  -1  -5  17   30.14    1.25
   1  -5 -17   31.78    1.07
  -1   5  17   30.66    1.25
  -1   5  17   32.50    1.15
   0  -5  17    0.89    0.27
   0   5  17    0.28    0.18
   0   5  17    0.85    0.28
   1  -5  17    0.44    0.26
   1   5  17    0.55    0.25
   1   5  17    0.08    0.19
   2  -5  17    7.00    0.58
   2   5  17    4.06    0.50
   2   5  17    6.30    0.60
   3  -5  17    9.30    0.71
   3   5  17    9.11    0.68
   3   5  17    9.23    0.69
   6  -6 -17    7.11    0.59
  -6  -6  17    6.45    0.56
   6   6 -17    6.99    0.69
  -5  -6  17    1.17    0.30
  -5  -6  17    1.52    0.28
   5  -6 -17    1.49    0.32
  -5   6  17    1.44    0.34
   5   6 -17    1.14    0.33
   4  -6 -17   26.13    1.08
  -4  -6  17   24.93    1.01
  -4  -6  17   26.53    1.14
  -4   6  17   26.28    1.14
   4   6 -17   26.95    1.19
  -3  -6  17   61.18    1.96
   3  -6 -17   58.71    1.83
   3   6 -17   59.31    1.99
  -3   6  17   58.22    1.96
  -2  -6  17    1.53    0.33
   2  -6 -17    1.56    0.27
  -2   6  17    1.90    0.28
  -2   6  17    1.71    0.37
  -1  -6  17    7.75    0.62
  -1   6  17    8.30    0.54
  -1   6  17    8.06    0.64
   0  -6  17   58.76    1.94
   0   6  17   54.68    1.77
   0   6  17   58.14    1.94
   1  -6  17   17.55    0.93
   1  -6  17   15.67    0.86
   1   6  17   16.88    0.92
   1   6  17   16.77    0.84
   2  -6  17    0.40    0.27
   2  -6  17    0.59    0.29
   2   6  17    0.25    0.22
   2   6  17    0.18    0.22
  -5  -7  17    1.05    0.32
  -5  -7  17    1.40    0.28
   5  -7 -17    1.07    0.30
   5   7 -17    1.26    0.32
  -5   7  17    1.18    0.33
  -4  -7  17    1.90    0.33
  -4  -7  17    2.34    0.41
   4  -7 -17    2.05    0.35
  -4   7  17    2.13    0.38
   3  -7 -17   11.40    0.67
  -3  -7  17   12.51    0.78
  -3  -7  17   13.39    0.71
  -3   7  17   12.78    0.79
  -2  -7  17   20.11    0.92
   2  -7 -17   19.35    0.85
  -2  -7  17   20.45    1.00
  -2   7  17   21.58    1.04
  -1  -7  17   12.48    0.73
  -1  -7  17   12.72    0.78
  -1   7  17   13.19    0.81
  -1   7  17   11.62    0.63
   0  -7  17    5.51    0.55
   0  -7  17    5.18    0.55
   0   7  17    4.37    0.52
   0   7  17    4.68    0.49
   1  -7  17   17.35    0.95
   1  -7  17   18.16    0.95
   1   7  17   17.23    0.88
   1   7  17   19.57    1.00
  -3  -8  17    1.13    0.29
  -3  -8  17    0.87    0.34
   3  -8 -17    1.16    0.27
  -3   8  17    0.97    0.31
  -2  -8  17    2.67    0.44
  -2  -8  17    2.95    0.42
  -2   8  17    3.22    0.47
  -1  -8  17    0.07    0.20
  -1  -8  17    0.02    0.23
  -1   8  17   -0.12    0.20
   8   0 -18    5.00    0.59
   7   0 -18    8.19    0.66
  -6   0  18    0.10    0.15
   6   0 -18   -0.14    0.18
   5   0 -18    7.23    0.58
  -5   0  18    7.40    0.48
  -4   0  18   28.86    1.06
   4   0 -18   29.30    1.16
   3   0 -18   27.48    1.10
  -3   0  18   29.16    1.08
   2   0 -18    7.09    0.51
  -2   0  18    6.96    0.50
  -1   0  18   11.75    0.68
  -1   0  18   11.25    0.66
   1   0 -18   11.57    0.62
   0   0  18   22.10    0.96
   0   0  18   20.33    0.91
   0   0 -18   18.09    0.81
   1   0  18    4.99    0.49
   1   0  18    4.94    0.53
   2   0  18    2.51    0.41
   2   0  18    1.90    0.34
   3   0  18    5.72    0.54
   3   0  18    5.34    0.58
   8  -1 -18    4.99    0.60
   8   1 -18    3.94    0.54
   7  -1 -18   53.99    1.87
   7   1 -18   54.03    1.89
   6  -1 -18   27.04    1.15
  -6  -1  18   25.87    0.99
   6   1 -18   25.05    1.14
   5  -1 -18   16.25    0.84
  -5  -1  18   15.82    0.74
   5   1 -18   15.67    0.84
  -5   1  18   15.12    0.68
  -4  -1  18   13.69    0.69
   4  -1 -18   12.71    0.73
  -4   1  18   13.86    0.66
   4   1 -18   14.89    0.79
  -3  -1  18    5.69    0.47
   3  -1 -18    5.55    0.47
  -3   1  18    5.57    0.44
   3   1 -18    6.07    0.50
   2  -1 -18    0.23    0.17
  -2  -1  18    0.56    0.21
  -2   1  18    0.08    0.17
   2   1 -18    0.16    0.18
  -2   1  18    0.36    0.19
  -1  -1  18    1.15    0.28
   1  -1 -18    0.97    0.23
  -1   1  18    0.85    0.24
  -1   1  18    0.54    0.22
   1   1 -18    0.93    0.24
   0  -1 -18   17.95    0.77
   0  -1  18   18.54    0.90
   0  -1  18   19.91    0.87
   0   1  18   18.95    0.89
   0   1 -18   17.51    0.80
   0   1  18   18.67    0.88
   1  -1  18    7.05    0.51
   1  -1  18    5.17    0.54
   1   1  18    6.94    0.54
   1   1  18    5.57    0.55
   2  -1  18   13.60    0.72
   2  -1  18   14.21    0.83
   2   1  18   14.59    0.77
   2   1  18   14.26    0.82
   3  -1  18   23.70    0.96
   3  -1  18   22.04    1.06
   3   1  18   20.06    1.03
   3   1  18   21.57    0.98
   8  -2 -18    2.55    0.47
   8   2 -18    2.06    0.42
   7  -2 -18    5.66    0.59
  -7  -2  18    6.43    0.48
   7   2 -18    6.66    0.59
  -6  -2  18    3.38    0.39
   6  -2 -18    3.59    0.46
   6   2 -18    2.73    0.44
   5  -2 -18    0.66    0.24
  -5  -2  18    0.76    0.23
   5   2 -18    0.84    0.28
  -5   2  18    0.70    0.21
  -4  -2  18   28.01    1.06
   4  -2 -18   24.71    1.05
  -4   2  18   26.66    0.97
   4   2 -18   25.49    1.10
  -3  -2  18   26.31    1.05
   3  -2 -18   26.95    1.05
  -3   2  18   26.17    0.98
   3   2 -18   24.07    1.06
  -3   2  18   26.12    1.10
  -2  -2  18    0.38    0.21
   2  -2 -18    0.54    0.20
  -2   2  18    0.33    0.18
  -2   2  18    0.42    0.22
   2   2 -18    0.25    0.20
   1  -2 -18    1.36    0.25
  -1  -2  18    1.04    0.26
  -1   2  18    1.28    0.29
   1   2 -18    1.08    0.26
  -1   2  18    1.38    0.27
   0  -2  18    0.16    0.21
   0  -2 -18    0.24    0.17
   0   2  18    0.19    0.19
   0   2  18    0.24    0.20
   1  -2  18   27.70    1.19
   1   2  18   28.64    1.17
   1   2  18   27.68    1.15
   2  -2  18    0.71    0.23
   2  -2  18    0.33    0.24
   2   2  18    0.70    0.27
   2   2  18    0.55    0.27
   3  -2  18    2.13    0.42
   3   2  18    2.13    0.41
   3   2  18    1.54    0.31
  -7  -3  18   -0.01    0.16
   7  -3 -18   -0.11    0.18
   7   3 -18   -0.03    0.21
   6  -3 -18    0.11    0.20
  -6  -3  18    0.27    0.18
   6   3 -18    0.10    0.19
  -5  -3  18    8.30    0.56
   5  -3 -18    6.40    0.55
   5   3 -18    7.22    0.58
   4  -3 -18    6.10    0.51
  -4  -3  18    5.71    0.48
  -4   3  18    6.45    0.42
   4   3 -18    6.05    0.59
   3  -3 -18   14.27    0.72
  -3  -3  18   14.38    0.75
   3   3 -18   14.57    0.79
  -3   3  18   12.88    0.77
  -3   3  18   13.32    0.65
   2  -3 -18    0.64    0.20
  -2  -3  18    0.80    0.24
  -2   3  18    0.82    0.22
  -2   3  18    0.76    0.27
   2   3 -18    0.64    0.25
   1  -3 -18   29.73    1.06
  -1  -3  18   30.50    1.21
   1   3 -18   29.20    1.16
  -1   3  18   30.97    1.22
  -1   3  18   28.87    1.12
   0  -3  18   48.56    1.68
   0   3  18   48.94    1.62
   0   3  18   46.80    1.65
   1  -3  18   10.83    0.73
   1   3  18   11.30    0.71
   1   3  18   11.69    0.71
   2  -3  18   69.09    2.22
   2   3  18   66.92    2.17
   2   3  18   67.63    2.16
   3  -3  18    9.63    0.72
   3   3  18    9.51    0.67
   3   3  18    8.22    0.68
   7  -4 -18    0.72    0.29
  -7  -4  18    0.64    0.24
   7   4 -18    0.90    0.30
   6  -4 -18    3.89    0.49
  -6  -4  18    4.15    0.47
   6   4 -18    3.52    0.50
   5  -4 -18    3.59    0.45
  -5  -4  18    2.77    0.40
   5   4 -18    3.87    0.51
  -4  -4  18   33.30    1.27
   4  -4 -18   32.72    1.25
   4   4 -18   33.33    1.34
  -4   4  18   34.62    1.35
  -3  -4  18    0.66    0.25
   3  -4 -18    0.31    0.18
  -3   4  18    0.32    0.16
  -3   4  18    0.40    0.21
   3   4 -18    0.09    0.22
  -2  -4  18    9.99    0.66
   2  -4 -18    9.43    0.56
  -2   4  18    9.56    0.56
   2   4 -18   10.02    0.66
  -2   4  18    8.76    0.65
  -1  -4  18    0.21    0.22
   1  -4 -18    0.43    0.17
  -1   4  18    0.13    0.22
  -1   4  18    0.33    0.19
   0  -4  18   18.62    0.94
   0   4  18   18.16    0.92
   0   4  18   16.59    0.84
   1  -4  18    8.44    0.65
   1   4  18    8.10    0.63
   1   4  18    8.69    0.61
   2  -4  18    0.24    0.25
   2   4  18    0.12    0.22
   2   4  18    0.22    0.21
   6  -5 -18   13.44    0.81
  -6  -5  18   12.95    0.76
   6   5 -18   14.83    0.87
   5  -5 -18    5.72    0.57
  -5  -5  18    5.10    0.53
   5   5 -18    5.43    0.58
   4  -5 -18    0.52    0.23
  -4  -5  18    0.34    0.24
   4   5 -18    0.55    0.26
  -4   5  18    0.39    0.24
  -3  -5  18   20.90    0.98
   3  -5 -18   19.31    0.89
  -3   5  18   21.12    1.02
   3   5 -18   20.09    1.00
  -2  -5  18    4.09    0.50
   2  -5 -18    4.06    0.41
  -2   5  18    4.30    0.42
  -2   5  18    3.94    0.48
  -1  -5  18    0.50    0.23
  -1   5  18    0.67    0.23
  -1   5  18    0.66    0.28
   0  -5  18    7.63    0.63
   0   5  18    7.35    0.62
   0   5  18    7.47    0.56
   1  -5  18   13.36    0.83
   1   5  18   12.91    0.75
   1   5  18   13.89    0.82
   2  -5  18    5.72    0.63
   2   5  18    4.97    0.56
   2   5  18    4.73    0.52
   5  -6 -18    2.58    0.40
  -5  -6  18    1.98    0.36
  -5  -6  18    2.42    0.34
   5   6 -18    2.83    0.48
  -5   6  18    1.97    0.39
  -4  -6  18    0.15    0.22
  -4  -6  18    0.24    0.20
   4  -6 -18    0.35    0.23
   4   6 -18    0.50    0.27
  -4   6  18    0.54    0.25
   3  -6 -18   -0.03    0.17
  -3  -6  18    0.49    0.26
  -3   6  18    0.00    0.21
   2  -6 -18   25.72    1.00
  -2  -6  18   24.11    1.12
  -2   6  18   24.88    1.15
  -2   6  18   25.53    0.99
  -1  -6  18    2.81    0.45
  -1   6  18    1.72    0.31
  -1   6  18    1.90    0.38
   0  -6  18    6.99    0.68
   0   6  18    7.04    0.69
   0   6  18    6.17    0.52
   1  -6  18    0.79    0.30
   1  -6  18    1.47    0.38
   1   6  18    0.91    0.27
   1   6  18    1.15    0.33
  -3  -7  18   19.44    1.00
   3  -7 -18   19.56    0.88
  -3  -7  18   19.07    0.91
  -3   7  18   17.93    0.99
  -2  -7  18   12.18    0.81
  -2  -7  18   11.64    0.71
  -2   7  18   11.25    0.78
  -1  -7  18   19.29    0.94
  -1  -7  18   16.51    0.93
  -1   7  18   17.62    0.82
  -1   7  18   16.89    0.97
   7   0 -19   -0.11    0.21
   6   0 -19   -0.06    0.19
   5   0 -19    0.13    0.21
  -5   0  19   -0.09    0.14
  -4   0  19    0.08    0.16
   4   0 -19    0.04    0.19
   3   0 -19   -0.01    0.17
  -3   0  19    0.13    0.17
  -2   0  19   -0.25    0.12
   2   0 -19   -0.16    0.13
   1   0 -19    0.12    0.17
  -1   0  19   -0.11    0.16
  -1   0  19   -0.02    0.19
   0   0 -19    0.01    0.15
   0   0  19    0.40    0.22
   0   0  19   -0.10    0.19
   1   0  19   -0.27    0.16
   1   0  19    0.08    0.18
   2   0  19   -0.07    0.17
   2   0  19    0.20    0.21
   7  -1 -19    4.89    0.58
   7   1 -19    5.08    0.61
  -6  -1  19   30.57    1.13
   6  -1 -19   29.50    1.27
   6   1 -19   32.98    1.33
  -5  -1  19    6.62    0.49
   5  -1 -19    7.00    0.58
   5   1 -19    5.79    0.58
  -5   1  19    6.76    0.46
  -4  -1  19    7.40    0.52
   4  -1 -19    7.31    0.56
   4   1 -19    6.16    0.55
  -4   1  19    6.85    0.48
  -3  -1  19    1.55    0.30
   3  -1 -19    1.10    0.27
  -3   1  19    1.62    0.29
   3   1 -19    1.13    0.29
   2  -1 -19    3.51    0.41
  -2  -1  19    4.14    0.45
   2   1 -19    3.40    0.42
  -2   1  19    3.43    0.41
  -2   1  19    4.25    0.47
   1  -1 -19    1.41    0.28
  -1  -1  19    0.85    0.28
  -1   1  19    0.97    0.28
   1   1 -19    1.29    0.28
  -1   1  19    1.39    0.30
   0  -1 -19   18.36    0.81
   0  -1  19   21.79    0.98
   0   1  19   20.81    0.96
   0   1  19   19.10    0.93
   1  -1  19   13.18    0.80
   1  -1  19   13.84    0.75
   1   1  19   15.47    0.83
   1   1  19   12.88    0.76
   2  -1  19    3.84    0.44
   2  -1  19    3.94    0.50
   2   1  19    3.63    0.44
   2   1  19    3.07    0.45
   7  -2 -19    0.79    0.29
   7   2 -19    0.14    0.27
   6  -2 -19   15.04    0.84
  -6  -2  19   12.93    0.70
   6   2 -19   14.13    0.85
   5  -2 -19   13.58    0.78
  -5  -2  19   12.71    0.70
   5   2 -19   13.76    0.81
   4  -2 -19   11.46    0.70
  -4  -2  19   13.56    0.72
   4   2 -19   13.29    0.78
  -4   2  19   12.79    0.64
   3  -2 -19    0.21    0.18
  -3  -2  19    0.29    0.20
   3   2 -19    0.37    0.22
  -3   2  19    0.18    0.23
  -3   2  19    0.35    0.19
   2  -2 -19    0.40    0.19
  -2  -2  19    0.06    0.20
   2   2 -19    0.29    0.20
  -2   2  19    0.46    0.21
  -2   2  19    0.17    0.22
  -1  -2  19   29.87    1.20
   1  -2 -19   29.57    1.07
   1   2 -19   28.30    1.14
  -1   2  19   28.91    1.14
  -1   2  19   28.02    1.19
   0  -2  19   14.01    0.81
   0   2  19   14.59    0.79
   0   2  19   13.10    0.78
   1  -2  19    0.84    0.27
   1   2  19    0.72    0.26
   1   2  19    0.97    0.28
   2  -2  19    0.30    0.25
   2   2  19    0.30    0.24
   2   2  19    0.01    0.18
  -6  -3  19    8.76    0.58
   6  -3 -19    8.07    0.64
   6   3 -19    7.87    0.67
  -5  -3  19   15.86    0.81
   5  -3 -19   15.14    0.83
   5   3 -19   17.08    0.91
   4  -3 -19    4.59    0.49
  -4  -3  19    4.82    0.50
   4   3 -19    5.79    0.61
   3  -3 -19    0.67    0.23
  -3  -3  19    0.77    0.25
  -3   3  19    0.69    0.29
   3   3 -19    0.48    0.24
  -3   3  19    0.96    0.24
   2  -3 -19   62.85    1.87
  -2  -3  19   61.08    1.97
   2   3 -19   59.05    1.96
  -2   3  19   61.52    2.01
  -2   3  19   60.32    1.86
   1  -3 -19    9.86    0.57
  -1  -3  19   10.46    0.69
  -1   3  19   11.10    0.65
  -1   3  19   11.15    0.73
   0  -3  19    0.12    0.19
   0   3  19   -0.02    0.18
   0   3  19   -0.05    0.18
   1  -3  19    0.44    0.25
   1   3  19    0.17    0.21
   1   3  19    0.12    0.22
   2   3  19    1.70    0.35
  -6  -4  19   10.11    0.66
   6  -4 -19    9.34    0.69
   6   4 -19   10.11    0.76
   5  -4 -19    1.86    0.37
  -5  -4  19    1.59    0.32
   5   4 -19    1.17    0.34
   4  -4 -19    8.27    0.59
  -4  -4  19    8.90    0.64
  -4   4  19    7.61    0.62
   4   4 -19    7.86    0.64
  -3  -4  19    9.20    0.65
   3  -4 -19    9.38    0.59
   3   4 -19    9.56    0.68
  -3   4  19    8.88    0.54
  -3   4  19   10.08    0.70
  -2  -4  19   10.83    0.71
   2  -4 -19   10.23    0.59
  -2   4  19    9.19    0.58
   2   4 -19    9.59    0.68
  -2   4  19    9.86    0.71
  -1  -4  19    4.47    0.52
  -1   4  19    4.64    0.48
  -1   4  19    4.76    0.55
   0  -4  19    0.72    0.28
   0   4  19    0.93    0.30
   0   4  19    1.21    0.30
   1  -4  19   39.19    1.51
   1   4  19   37.34    1.46
   1   4  19   35.15    1.40
   5  -5 -19    0.47    0.24
  -5  -5  19   -0.05    0.19
   5   5 -19    0.23    0.29
   4  -5 -19    0.26    0.22
  -4  -5  19    0.19    0.23
   4   5 -19    0.61    0.28
  -4   5  19    0.33    0.25
   3  -5 -19    6.95    0.53
  -3  -5  19    6.97    0.59
   3   5 -19    7.50    0.63
  -3   5  19    7.77    0.71
   2  -5 -19    1.67    0.30
  -2  -5  19    1.15    0.33
  -2   5  19    2.26    0.43
  -2   5  19    2.01    0.31
  -1  -5  19   -0.04    0.20
  -1   5  19   -0.08    0.16
  -1   5  19   -0.41    0.18
   0  -5  19   47.87    1.77
   0   5  19   49.78    1.68
   0   5  19   48.60    1.76
  -3  -6  19   26.78    1.22
   3  -6 -19   28.76    1.14
  -3   6  19   29.58    1.29
  -2  -6  19    0.07    0.24
  -2   6  19    0.23    0.23
   6   0 -20   -0.06    0.22
  -5   0  20   18.19    0.82
   5   0 -20   18.22    0.94
   4   0 -20    6.82    0.57
  -4   0  20    5.67    0.53
   3   0 -20   30.86    1.22
  -3   0  20   29.64    1.17
   2   0 -20  139.18    3.66
  -2   0  20  132.97    3.66
  -1   0  20   42.28    1.52
   1   0 -20   41.79    1.44
   0   0 -20   29.47    1.13
   0   0  20   29.72    1.24
   0   0  20   30.53    1.22
   1   0  20   12.25    0.77
   1   0  20   10.65    0.69
   6  -1 -20    0.68    0.29
   6   1 -20    0.49    0.26
   5  -1 -20   10.23    0.69
  -5  -1  20    9.23    0.59
   5   1 -20   10.22    0.70
  -4  -1  20    0.37    0.20
   4  -1 -20    0.26    0.21
  -4   1  20    0.83    0.24
   4   1 -20    0.12    0.21
   3  -1 -20   15.96    0.80
  -3  -1  20   13.12    0.76
   3   1 -20   14.78    0.80
  -3   1  20   13.43    0.72
  -2  -1  20    1.18    0.30
   2  -1 -20    1.92    0.33
   2   1 -20    0.91    0.28
  -2   1  20    1.04    0.27
   1  -1 -20    4.69    0.47
  -1  -1  20    5.35    0.55
   1   1 -20    4.38    0.48
  -1   1  20    4.41    0.51
  -1   1  20    4.81    0.52
   0  -1  20    0.44    0.24
   0   1  20    0.19    0.21
   0   1  20   -0.05    0.17
   1  -1  20    9.97    0.65
   1  -1  20    8.56    0.68
   1   1  20    9.77    0.67
   1   1  20    8.98    0.67
   5  -2 -20    0.85    0.28
  -5  -2  20    0.79    0.25
   5   2 -20    1.09    0.32
  -4  -2  20    8.99    0.60
   4  -2 -20    9.81    0.64
   4   2 -20    8.15    0.64
  -4   2  20    8.22    0.54
   3  -2 -20    0.61    0.23
  -3  -2  20    0.60    0.25
  -3   2  20    0.69    0.22
   3   2 -20    0.95    0.27
   2  -2 -20    4.57    0.48
  -2  -2  20    6.31    0.55
   2   2 -20    5.23    0.55
  -2   2  20    5.08    0.50
  -2   2  20    5.53    0.56
  -1  -2  20    0.26    0.22
   1  -2 -20    0.29    0.18
   1   2 -20   -0.09    0.18
  -1   2  20    0.54    0.25
  -1   2  20    0.01    0.17
   0  -2  20    4.36    0.53
   0   2  20    4.71    0.54
   0   2  20    4.46    0.50
   5  -3 -20    3.01    0.44
  -5  -3  20    3.06    0.43
   5   3 -20    3.20    0.49
   4  -3 -20    0.30    0.23
  -4  -3  20    0.08    0.19
   4   3 -20    0.89    0.30
  -3  -3  20   28.77    1.21
   3  -3 -20   31.17    1.18
  -3   3  20   29.93    1.12
  -3   3  20   29.06    1.27
   3   3 -20   29.45    1.25
  -2  -3  20    8.19    0.64
   2  -3 -20    8.21    0.56
  -2   3  20    8.26    0.57
  -2   3  20    9.64    0.70
   2   3 -20    8.27    0.62
  -1  -3  20   38.76    1.50
  -1   3  20   38.37    1.50
  -1   3  20   39.67    1.42
   0  -3  20    1.01    0.32
   0   3  20    0.94    0.29
   0   3  20    1.30    0.35
   4  -4 -20   38.00    1.43
  -4  -4  20   39.99    1.49
  -4   4  20   40.46    1.56
   4   4 -20   40.75    1.56
  -3  -4  20    0.83    0.31
   3  -4 -20    0.36    0.21
  -3   4  20    0.20    0.24
   3   4 -20    0.24    0.25
   2  -4 -20    7.55    0.78
  -2  -4  20    7.19    0.62
   2   4 -20    7.71    0.63
  -2   4  20    6.96    0.53
  -2   4  20    7.14    0.69
  -1  -4  20    5.39    0.61
  -1   4  20    6.00    0.57
  -1   4  20    5.12    0.59
   4   0 -21   -0.09    0.17
  -4   0  21   -0.05    0.16
   3   0 -21    0.14    0.19
  -3   0  21   -0.14    0.18
   2   0 -21    0.27    0.20
  -2   0  21    0.12    0.19
  -1   0  21    0.01    0.20
   1   0 -21    0.16    0.19
  -4  -1  21    0.19    0.18
   4  -1 -21    0.00    0.19
  -4   1  21   -0.14    0.15
   4   1 -21    0.07    0.19
   3  -1 -21    0.30    0.22
  -3  -1  21    0.30    0.22
  -3   1  21    0.57    0.23
   3   1 -21    0.51    0.26
   2  -1 -21    4.40    0.48
  -2  -1  21    3.73    0.48
  -2   1  21    4.51    0.50
   2   1 -21    4.83    0.52
  -1   1  21   19.91    0.99
   3  -2 -21    3.60    0.44
  -3  -2  21    3.21    0.44
   3   2 -21    2.98    0.45
  -3   2  21    3.32    0.41
  -2  -2  21    2.89    0.44
   2  -2 -21    2.94    0.41
  -2   2  21    2.79    0.45
  -2   2  21    2.00    0.37
   2   2 -21    2.71    0.41
   0   0   0    0.00    0.00
;
_shelx_hkl_checksum     54451
_shelx_res_file
;
TITL NA2 in P2(1)/c
    NA2.res
    created by SHELXL-2018/3 at 14:50:26 on 11-Jul-2019
CELL  0.71073   8.9549  10.5908  16.6043   90.000  103.499   90.000
ZERR     2.00   0.0003   0.0004   0.0006    0.000    0.001    0.000
LATT   1
SYMM  - X, 1/2 + Y, 1/2 - Z
SFAC  C    H    O    CL   N
UNIT  48   32   8    24   4
MERG   2
TEMP  -123.15
SIZE     0.280   0.320   0.340
FMAP   2
PLAN   20
HTAB
BOND   $H
L.S.  24
ACTA
CONF
OMIT     1   0   0
OMIT     0   0   2
OMIT     1   3   6
OMIT     1   1   8
EQIV $2 -x+2, y-1/2, -z+1/2
HTAB C6 O1_$2
EQIV $3 -x+2, -y, -z
HTAB C10 O2_$3
WGHT    0.023100    0.754500
FVAR       0.16515
CL1   4    0.815062    0.386447    0.337484    11.00000    0.02260    0.01966 =
         0.01950   -0.00824    0.00287    0.00008
CL2   4    0.656568    0.085524    0.315686    11.00000    0.02766    0.01698 =
         0.01742    0.00505    0.00727    0.00127
CL3   4    0.451411    0.281976    0.243337    11.00000    0.01596    0.01944 =
         0.02574   -0.00038    0.00760    0.00286
CL4   4    0.487967    0.056280    0.102868    11.00000    0.01995    0.02252 =
         0.02291   -0.00581    0.00266   -0.00783
CL5   4    0.750192    0.522668    0.154527    11.00000    0.02410    0.01230 =
         0.03741    0.00650    0.00750   -0.00025
CL6   4    0.557370    0.315315    0.008431    11.00000    0.03404    0.03391 =
         0.01635    0.00900   -0.00359    0.00063
O1    3    1.108428    0.329346    0.226254    11.00000    0.01618    0.02477 =
[truncated: 4,115 more chars]
