# Supplementary material for: Crystal structure and Hirshfeld surface analysis of (3aR,4S,7S,7aS)-4,5,6,7,8,8-hexa­chloro-2-{6-[(3aR,4R,7R,7aS)-4,5,6,7,8,8-hexa­chloro-1,3-dioxo-1,3,3a,4,7,7a-hexa­hydro-2H-4,7-methano­isoindol-2-yl]hex­yl}-3a,4,7,7a-tetra­hydro-1H-4,7-methano­iso­indole-1,3(2H)-dione
Source: Acta Crystallogr E Crystallogr Commun. 2021 Jul 9;77(Pt 8):775–9. doi: 10.1107/S2056989021006952 (PMC8340976; doi:10.1107/S2056989021006952)
Supplement: Supplementary file 2 [file e-77-00775-Isup2.hkl]

data_I                                                                          
_shelx_title ' NA2 in P2(1)/c'                                                  
_shelx_refln_list_code          4                                               
_shelx_F_calc_maximum      195.26                                               
_exptl_crystal_F_000       820.00                                               
_reflns_d_resolution_high  0.7780                                               
                                                                                
loop_                                                                           
 _space_group_symop_operation_xyz                                               
 'x, y, z'                                                                      
 '-x, y+1/2, -z+1/2'                                                            
 '-x, -y, -z'                                                                   
 'x, -y-1/2, z-1/2'                                                             
                                                                                
_cell_length_a     8.9549                                                       
_cell_length_b    10.5908                                                       
_cell_length_c    16.6043                                                       
_cell_angle_alpha  90.000                                                       
_cell_angle_beta  103.499                                                       
_cell_angle_gamma  90.000                                                       
                                                                                
_shelx_F_squared_multiplier     1.000                                           
                                                                                
loop_                                                                           
 _refln_index_h                                                                 
 _refln_index_k                                                                 
 _refln_index_l                                                                 
 _refln_F_squared_calc                                                          
 _refln_F_squared_meas                                                          
 _refln_F_squared_sigma                                                         
 _refln_observed_status                                                         
   2   0   0       3051.71       3131.11        51.33 o                         
   3   0   0       5570.79       5755.25        93.71 o                         
   4   0   0       1119.61       1120.64        20.81 o                         
   5   0   0        147.18        169.68        14.30 o                         
   6   0   0       1194.69       1208.99        23.54 o                         
   7   0   0        217.04        209.24         6.92 o                         
   8   0   0        309.83        318.98         9.29 o                         
   9   0   0       1314.72       1272.76        29.17 o                         
  10   0   0        433.69        440.73        12.98 o                         
   1   1   0      20114.24      17578.21       189.37 o                         
   2   1   0       3909.14       4074.77        42.14 o                         
   3   1   0        828.84        918.98        14.04 o                         
   4   1   0        818.05        855.29        12.17 o                         
   5   1   0       5194.01       5450.34        64.04 o                         
   6   1   0       2078.16       2092.89        26.64 o                         
   7   1   0          8.20         14.74         1.62 o                         
   8   1   0         11.58         14.08         2.05 o                         
   9   1   0        144.82        136.97         5.44 o                         
  10   1   0         52.56         59.51         4.95 o                         
  11   1   0         49.20         58.09         7.83 o                         
   0   2   0       5716.29       5830.63       116.42 o                         
   1   2   0          0.11          1.06         1.42 o                         
   2   2   0      17257.18      16730.48       220.87 o                         
   3   2   0       1132.83       1287.06        14.89 o                         
   4   2   0       2145.34       2275.72        28.14 o                         
   5   2   0        846.11        872.79        11.68 o                         
   6   2   0       1190.26       1171.45        17.20 o                         
   7   2   0       2079.70       2044.69        27.68 o                         
   8   2   0        596.56        618.53        10.64 o                         
   9   2   0       2897.91       2867.41        34.81 o                         
  10   2   0          0.09         -0.23         3.79 o                         
  11   2   0       1437.37       1348.56        48.03 o                         
   1   3   0       9153.16       9137.94        87.16 o                         
   2   3   0       1024.26       1096.67         9.95 o                         
   3   3   0        194.22        151.73         2.46 o                         
   4   3   0        732.68        820.05         8.77 o                         
   5   3   0       3244.45       3270.45        32.26 o                         
   6   3   0         10.82         11.91         1.34 o                         
   7   3   0       3107.61       3010.71        35.06 o                         
   8   3   0         55.08         58.27         3.12 o                         
   9   3   0        573.91        573.72        12.55 o                         
  10   3   0         43.76         37.83         6.87 o                         
   0   4   0        115.29        129.21         3.33 o                         
   1   4   0        582.31        536.89         5.73 o                         
   2   4   0       3518.44       3664.97        34.01 o                         
   3   4   0        128.75        140.46         2.75 o                         
   4   4   0       4514.98       4610.58        41.16 o                         
   5   4   0         72.76         65.00         2.97 o                         
   6   4   0       2408.64       2361.79        22.76 o                         
   7   4   0        255.77        257.46         5.59 o                         
   8   4   0       1278.93       1274.19        17.99 o                         
   9   4   0        161.16        177.96         9.45 o                         
  10   4   0        601.82        633.85        25.85 o                         
   1   5   0       1898.95       2022.67        18.40 o                         
   2   5   0        391.53        424.15         5.71 o                         
   3   5   0         14.57         11.58         0.97 o                         
   4   5   0       1492.13       1459.80        14.79 o                         
   5   5   0       5703.93       5562.34        49.95 o                         
   6   5   0        472.95        475.98         6.59 o                         
   7   5   0        325.49        299.38         6.98 o                         
   8   5   0         42.98         52.27         4.71 o                         
   9   5   0        205.47        201.05         9.78 o                         
  10   5   0        164.14        172.10        14.85 o                         
   0   6   0        338.25        324.58         9.23 o                         
   1   6   0        417.06        411.45         7.12 o                         
   2   6   0          0.15          0.50         0.97 o                         
   3   6   0         73.85         91.54         3.98 o                         
   4   6   0        238.30        253.17         5.05 o                         
   5   6   0          0.29          2.30         1.34 o                         
   6   6   0       4330.22       4449.49        55.64 o                         
   7   6   0        782.88        783.81        16.53 o                         
   8   6   0        328.97        352.60        12.27 o                         
   9   6   0          2.85          1.25         3.85 o                         
  10   6   0         18.96         33.18         7.25 o                         
   1   7   0       4135.43       4015.66        89.54 o                         
   2   7   0       1809.48       1928.32        23.37 o                         
   3   7   0       2368.68       2399.54        28.12 o                         
   4   7   0        272.80        259.55         6.26 o                         
   5   7   0        137.06        133.00         5.23 o                         
   6   7   0        553.12        533.58        12.92 o                         
   7   7   0         19.00         30.34         6.42 o                         
   8   7   0         34.75         29.44         5.17 o                         
   9   7   0         12.63          9.75         4.26 o                         
   0   8   0       3050.97       2893.28        74.80 o                         
   1   8   0       2031.18       2023.99        34.64 o                         
   2   8   0       6050.95       5887.79        72.24 o                         
   3   8   0          2.69          4.21         1.92 o                         
   4   8   0          5.43          6.82         2.89 o                         
   5   8   0        667.21        639.45        14.78 o                         
   6   8   0        150.44        135.63         7.34 o                         
   7   8   0        150.24        166.26        22.00 o                         
   8   8   0        287.49        288.00        14.51 o                         
   9   8   0         84.38         91.58        10.88 o                         
   1   9   0       3144.95       3073.29        56.75 o                         
   2   9   0        740.44        741.93        15.78 o                         
   3   9   0         34.87         34.18         3.89 o                         
   4   9   0         23.91         23.10         3.85 o                         
   5   9   0         34.93         38.80         4.44 o                         
   6   9   0        232.85        218.57        22.18 o                         
   7   9   0        290.37        303.02        22.00 o                         
   8   9   0        225.46        217.06        21.27 o                         
   0  10   0       2073.19       2043.74        58.30 o                         
   1  10   0          0.21         -1.60         2.82 o                         
   2  10   0        749.62        720.87        19.00 o                         
   3  10   0          8.04         15.43         3.32 o                         
   4  10   0        457.73        456.80        13.06 o                         
   5  10   0        689.19        693.21        36.48 o                         
   6  10   0        106.82         96.43        14.30 o                         
   7  10   0          4.06          1.47         7.70 o                         
   1  11   0         42.26         33.09         5.17 o                         
   2  11   0        849.93        874.88        22.50 o                         
   3  11   0        217.00        242.73        18.33 o                         
   4  11   0        287.63        286.36        20.53 o                         
   5  11   0        371.88        389.76        24.93 o                         
   6  11   0         83.48         85.06        14.67 o                         
   0  12   0       1111.60       1134.80        39.60 o                         
   1  12   0          2.09          0.20         3.44 o                         
   2  12   0         19.26         14.67         7.33 o                         
   3  12   0       1533.02       1510.26        52.43 o                         
   4  12   0        375.99        350.52        23.47 o                         
   5  12   0          0.83         -0.37         7.33 o                         
   1  13   0        167.33        163.90        16.13 o                         
   2  13   0        292.29        278.29        20.53 o                         
   3  13   0       1074.92       1072.47        43.27 o                         
 -11   1   1          2.51          8.80         6.97 o                         
 -10   1   1        125.01        142.59         6.25 o                         
  -9   1   1        474.69        484.21        12.89 o                         
  -8   1   1        661.93        627.27        14.23 o                         
  -7   1   1        509.00        524.81        11.15 o                         
  -6   1   1       2615.83       2636.42        38.79 o                         
  -5   1   1       2734.05       2820.79        30.88 o                         
  -4   1   1       2696.22       2630.81        32.43 o                         
  -3   1   1      38125.40      35428.01       382.33 o                         
  -2   1   1       2684.47       2613.93        27.67 o                         
  -1   1   1        138.82        139.59         1.58 o                         
   0   1   1         60.06         32.14         5.50 o                         
   1   1   1        182.01        171.23         2.75 o                         
   2   1   1        178.60        178.06         6.38 o                         
   3   1   1        287.22        290.40         5.90 o                         
   4   1   1        772.25        729.54        12.33 o                         
   5   1   1       3871.61       4009.38        48.57 o                         
   6   1   1       3060.27       3031.65        30.94 o                         
   7   1   1         42.25         44.88         2.16 o                         
   8   1   1        147.08        150.73         3.74 o                         
   9   1   1        468.32        468.19         9.58 o                         
  10   1   1       2555.65       2605.04        44.05 o                         
 -11   2   1        108.34        126.80        10.88 o                         
 -10   2   1         50.59         50.53         6.99 o                         
  -9   2   1          8.90          8.13         2.66 o                         
  -8   2   1       4491.40       4510.36        56.14 o                         
  -7   2   1       1102.39       1053.10        16.24 o                         
  -6   2   1       3670.84       3805.14        41.95 o                         
  -5   2   1       1859.70       1765.93        20.80 o                         
  -4   2   1        586.84        700.96         8.60 o                         
  -3   2   1       1004.94       1059.39        10.34 o                         
  -2   2   1      15519.58      15180.02       117.42 o                         
  -1   2   1          0.65          0.39         0.43 o                         
   0   2   1       1405.40       1360.27        18.35 o                         
   1   2   1       4714.53       4783.31        75.30 o                         
   2   2   1       7304.03       7462.46        65.19 o                         
   3   2   1       8576.43       8564.96        88.57 o                         
   4   2   1        106.80        142.52         3.33 o                         
   5   2   1         87.85        124.83         5.98 o                         
   6   2   1        274.30        236.91         4.82 o                         
   7   2   1        678.91        659.69         8.43 o                         
   8   2   1        269.05        268.36         5.87 o                         
   9   2   1        144.23        137.28         6.51 o                         
  10   2   1         49.01         62.99         7.51 o                         
 -11   3   1          3.30          6.23         5.19 o                         
 -10   3   1          0.03          2.67         4.12 o                         
  -9   3   1       1061.73       1046.86        20.38 o                         
  -8   3   1       1766.91       1706.19        24.51 o                         
  -7   3   1        288.24        282.03         5.75 o                         
  -6   3   1        384.76        383.13         6.28 o                         
  -5   3   1        171.44        136.00         3.06 o                         
  -4   3   1         12.31         16.73         1.09 o                         
  -3   3   1        319.77        392.51         4.30 o                         
  -2   3   1       3468.47       3621.19        26.89 o                         
  -1   3   1       1642.04       1620.40        16.69 o                         
   0   3   1        485.86        471.51         5.52 o                         
   1   3   1      16134.36      15437.88       137.64 o                         
   2   3   1       6672.84       6324.86        60.07 o                         
   3   3   1       4722.68       5040.44        44.87 o                         
   4   3   1          1.62          1.84         0.85 o                         
   5   3   1       1966.49       1906.24        22.31 o                         
   6   3   1       1234.21       1256.79        16.01 o                         
   7   3   1       1402.96       1377.68        16.51 o                         
   8   3   1         11.36         10.83         1.93 o                         
   9   3   1        781.76        763.49        14.95 o                         
  10   3   1         51.86         54.31         7.52 o                         
 -10   4   1        554.88        530.52        20.22 o                         
  -9   4   1         63.79         65.14         7.90 o                         
  -8   4   1        296.42        305.30         7.16 o                         
  -7   4   1        465.02        444.94         7.43 o                         
  -6   4   1         85.75         94.20         3.22 o                         
  -5   4   1        266.69        284.11         4.51 o                         
  -4   4   1        114.48         96.39         3.01 o                         
  -3   4   1        358.48        461.53         4.95 o                         
  -2   4   1        282.79        245.08         3.11 o                         
  -1   4   1       1109.26       1073.10         8.81 o                         
   0   4   1      11821.72      11604.00       104.39 o                         
   1   4   1      17566.16      18133.21       319.61 o                         
   2   4   1        842.34        980.75         9.60 o                         
   3   4   1       2127.30       2331.64        22.27 o                         
   4   4   1       5370.13       5395.49        52.34 o                         
   5   4   1       3113.20       3198.36        29.41 o                         
   6   4   1        205.79        186.80         3.48 o                         
   7   4   1        149.74        142.78         3.98 o                         
   8   4   1         63.24         60.10         4.48 o                         
   9   4   1       1085.29       1134.09        23.22 o                         
  10   4   1        915.36        917.28        27.09 o                         
 -10   5   1       1218.10       1196.10        48.03 o                         
  -9   5   1        376.28        394.72        16.85 o                         
  -8   5   1         18.13         22.25         3.16 o                         
  -7   5   1       1736.70       1784.05        22.99 o                         
  -6   5   1       1889.65       1883.28        20.00 o                         
  -5   5   1        980.75        978.79        11.47 o                         
  -4   5   1       1153.92       1095.31        11.49 o                         
  -3   5   1          1.07          4.94         0.89 o                         
  -2   5   1        796.47        752.97        11.26 o                         
  -1   5   1       1266.30       1304.30        14.56 o                         
   0   5   1       6532.86       6607.69        69.12 o                         
   1   5   1         10.85          5.56         1.04 o                         
   2   5   1        712.57        723.51         8.37 o                         
   3   5   1      12386.67      12916.72       121.51 o                         
   4   5   1       4679.94       4497.28        44.58 o                         
   5   5   1         65.70         63.41         2.93 o                         
   6   5   1        248.81        246.12         5.42 o                         
   7   5   1        482.31        448.70         9.44 o                         
   8   5   1        414.55        412.51        10.30 o                         
   9   5   1        259.42        253.59        10.50 o                         
  10   5   1         57.66         77.74         9.32 o                         
 -10   6   1       1430.01       1384.48        37.20 o                         
  -9   6   1        566.56        553.29        30.62 o                         
  -8   6   1       2172.18       2097.48        37.10 o                         
  -7   6   1        501.94        549.04        10.02 o                         
  -6   6   1        776.70        761.38        11.05 o                         
  -5   6   1         36.79         39.60         1.91 o                         
  -4   6   1       2742.74       2774.50        26.40 o                         
  -3   6   1       1630.02       1543.03        14.75 o                         
  -2   6   1        553.21        506.31         6.34 o                         
  -1   6   1        659.50        657.24         9.15 o                         
   0   6   1       1476.24       1500.98        17.12 o                         
   1   6   1       1201.45       1232.90        19.49 o                         
   2   6   1       2061.56       1900.29        20.56 o                         
   3   6   1        457.55        505.39         6.68 o                         
   4   6   1        342.77        341.75         6.09 o                         
   5   6   1         97.60         82.84         4.43 o                         
   6   6   1         30.34         30.45         3.67 o                         
   7   6   1          0.07         -2.21         2.21 o                         
   8   6   1          2.69          0.42         3.79 o                         
   9   6   1       1702.19       1692.69        32.68 o                         
  -9   7   1        216.61        210.81        14.75 o                         
  -8   7   1        582.88        631.56        22.16 o                         
  -7   7   1        239.51        252.67        12.52 o                         
  -6   7   1        242.34        245.17         7.93 o                         
  -5   7   1        832.03        841.77        10.68 o                         
  -4   7   1       1751.93       1719.78        18.93 o                         
  -3   7   1       1441.81       1413.45        16.17 o                         
  -2   7   1       1321.78       1316.58        19.20 o                         
  -1   7   1       1510.98       1496.56        26.88 o                         
   0   7   1        229.01        237.13         6.20 o                         
   1   7   1       2777.19       2726.90        35.26 o                         
   2   7   1        682.85        654.51        10.31 o                         
   3   7   1        441.27        421.88         7.42 o                         
   4   7   1        496.53        497.22        10.13 o                         
   5   7   1        126.49        115.50         4.99 o                         
   6   7   1        144.98        141.04         7.16 o                         
   7   7   1        553.45        529.52        18.36 o                         
   8   7   1         98.70        100.26         9.44 o                         
   9   7   1         12.62         15.18         4.47 o                         
  -9   8   1        106.48        127.24        12.31 o                         
  -8   8   1        101.07         78.66         9.58 o                         
  -7   8   1         16.16         15.40         8.80 o                         
  -6   8   1        162.78        143.67        10.36 o                         
  -5   8   1        332.64        362.68        14.10 o                         
  -4   8   1       5840.55       5802.30        63.00 o                         
  -3   8   1       1869.37       1945.57        28.92 o                         
  -2   8   1        173.30        173.97        17.23 o                         
  -1   8   1         33.32         34.87         3.81 o                         
   0   8   1        831.45        774.27        17.86 o                         
   1   8   1       2702.95       2734.05        36.04 o                         
   2   8   1        155.03        147.44         9.47 o                         
   3   8   1       1980.71       2012.18        29.16 o                         
   4   8   1        761.80        728.85        17.87 o                         
   5   8   1        227.29        229.37        16.56 o                         
   6   8   1        943.76        885.24        22.27 o                         
   7   8   1        506.87        523.13        18.91 o                         
   8   8   1         16.05         11.68         5.68 o                         
  -8   9   1         85.99         82.04        10.50 o                         
  -7   9   1         22.23         26.40         9.17 o                         
  -6   9   1        200.74        213.03        17.97 o                         
  -5   9   1         48.22         48.03         5.22 o                         
  -4   9   1          0.14          3.23         2.50 o                         
  -3   9   1        709.22        671.51        17.52 o                         
  -2   9   1        873.24        850.82        20.77 o                         
  -1   9   1       3079.68       2973.87        55.22 o                         
   0   9   1         18.31         24.78         3.56 o                         
   1   9   1        162.15        174.57         6.17 o                         
   2   9   1       1147.43       1171.56        18.64 o                         
   3   9   1        813.66        802.18        14.02 o                         
   4   9   1        665.37        726.32        16.76 o                         
   5   9   1       1808.01       1907.35        33.47 o                         
   6   9   1       1877.93       1881.64        79.01 o                         
   7   9   1       1003.28       1035.02        29.50 o                         
   8   9   1       1437.64       1492.40        38.31 o                         
  -7  10   1        123.20        116.96        15.77 o                         
  -6  10   1       1962.93       2055.48        67.46 o                         
  -5  10   1         58.00         56.10        10.63 o                         
  -4  10   1        220.09        207.53        16.87 o                         
  -3  10   1         22.60         25.43         4.21 o                         
  -2  10   1        879.09        926.23        22.86 o                         
  -1  10   1       3514.26       3579.11        65.84 o                         
   0  10   1       1115.76       1050.94        24.87 o                         
   1  10   1         80.72         71.89         5.45 o                         
   2  10   1         81.54         85.06         6.40 o                         
   3  10   1         31.92         23.95         4.20 o                         
   4  10   1       1186.88       1192.78        24.10 o                         
   5  10   1        661.04        621.44        25.67 o                         
   6  10   1        605.17        613.53        21.90 o                         
   7  10   1         30.99         17.58         6.47 o                         
  -6  11   1        248.69        226.59        22.37 o                         
  -5  11   1       1395.19       1381.19        50.97 o                         
  -4  11   1        747.86        812.14        35.20 o                         
  -3  11   1        556.30        537.52        26.40 o                         
  -2  11   1        204.64        208.28        10.02 o                         
  -1  11   1          4.53          7.83         3.60 o                         
   0  11   1        984.30       1016.04        25.02 o                         
   1  11   1       1845.86       1838.92        38.54 o                         
   2  11   1        389.19        398.92        47.85 o                         
   3  11   1         82.12         78.64         8.54 o                         
   4  11   1        620.33        649.18        17.41 o                         
   5  11   1        266.55        294.35        15.55 o                         
   6  11   1          0.49         -1.70         5.17 o                         
  -5  12   1         35.32         31.53        10.27 o                         
  -4  12   1        215.26        218.53        20.53 o                         
  -3  12   1          8.23         11.37         7.33 o                         
  -2  12   1         32.74         31.90         8.43 o                         
  -1  12   1        226.68        220.41        11.00 o                         
   0  12   1        440.46        418.09        15.17 o                         
   1  12   1        338.05        350.16        20.90 o                         
   2  12   1        591.70        614.88        29.33 o                         
   3  12   1        879.03        868.61        37.03 o                         
   4  12   1         61.69         49.13        11.37 o                         
   5  12   1         38.25         43.63        11.73 o                         
  -3  13   1        142.84        146.66        17.23 o                         
  -2  13   1        590.27        580.42        28.60 o                         
  -1  13   1       1060.35       1031.40        38.87 o                         
   0  13   1         11.24          2.57         6.23 o                         
   1  13   1        268.08        266.93        19.43 o                         
   2  13   1         10.78          4.03         6.97 o                         
   3  13   1          0.03         -5.87         5.87 o                         
 -11   0   2        263.18        272.06        18.33 o                         
 -10   0   2         12.11         13.93         6.23 o                         
  -9   0   2       2794.28       2789.89        78.10 o                         
  -8   0   2       1615.89       1678.55        50.97 o                         
  -7   0   2       8305.46       8106.04       194.33 o                         
  -6   0   2         51.29         49.13         6.60 o                         
  -5   0   2       1154.59       1051.20        31.90 o                         
  -4   0   2          1.17          4.58         2.33 o                         
  -3   0   2       1169.55       1258.89        18.81 o                         
  -2   0   2      17733.97      16672.06       293.71 o                         
  -1   0   2          2.56         -0.86         0.86 o                         
   1   0   2       5292.38       5292.67        76.13 o                         
   2   0   2       5653.26       5640.27       130.16 o                         
   3   0   2       5467.55       5458.41       127.23 o                         
   4   0   2        596.23        608.62        13.47 o                         
   5   0   2        537.87        471.78        11.92 o                         
   6   0   2          3.21          7.65         1.77 o                         
   7   0   2       1979.05       2068.79        31.84 o                         
   8   0   2        168.31        178.78         5.76 o                         
   9   0   2        117.44        120.50         6.83 o                         
  10   0   2        220.27        199.75        12.10 o                         
 -11   1   2         52.47         60.20        14.48 o                         
 -10   1   2        460.36        491.03        17.35 o                         
  -9   1   2        155.61        140.42         7.43 o                         
  -8   1   2        713.76        720.78        19.82 o                         
  -7   1   2       1461.38       1434.34        30.84 o                         
  -6   1   2       5610.30       5643.69        79.73 o                         
  -5   1   2       2688.30       2776.99        41.00 o                         
  -4   1   2       5460.02       5698.30        67.04 o                         
  -3   1   2       8515.05       8464.92        87.20 o                         
  -2   1   2        792.03        830.97         8.38 o                         
  -1   1   2       1271.61       1323.63        10.84 o                         
   0   1   2      12808.15      11872.32       197.01 o                         
   1   1   2       2759.71       2703.51        45.50 o                         
   2   1   2      13917.62      13811.86       257.93 o                         
   3   1   2       2476.35       2433.88        29.58 o                         
   4   1   2       6819.48       6851.17        71.39 o                         
   5   1   2       5331.12       5237.87        50.98 o                         
   6   1   2       5031.48       5174.79        51.03 o                         
   7   1   2        258.64        237.05         4.58 o                         
   8   1   2       1465.22       1443.05        15.92 o                         
   9   1   2          5.20          6.81         3.39 o                         
  10   1   2         20.69         24.66         4.45 o                         
 -11   2   2        419.91        419.37        17.24 o                         
 -10   2   2        190.14        190.15        11.43 o                         
  -9   2   2         16.00         18.26         3.43 o                         
  -8   2   2         56.36         62.60         5.42 o                         
  -7   2   2       1974.95       1932.26        31.10 o                         
  -6   2   2        430.34        470.93         7.92 o                         
  -5   2   2       2089.24       2099.65        22.04 o                         
  -4   2   2         32.05         40.44         2.51 o                         
  -3   2   2        212.24        210.92         3.06 o                         
  -2   2   2        282.89        330.15         4.16 o                         
  -1   2   2        380.86        366.24         6.24 o                         
   0   2   2       3898.83       4007.76        41.98 o                         
   1   2   2       1231.04       1346.69        13.86 o                         
   2   2   2      10463.38      10436.22       133.49 o                         
   3   2   2       7361.07       7581.00        71.29 o                         
   4   2   2         36.45         43.91         2.06 o                         
   5   2   2        916.77        941.02        12.37 o                         
   6   2   2          0.98          2.53         1.32 o                         
   7   2   2        668.93        628.22         9.24 o                         
   8   2   2        436.15        437.30         7.72 o                         
   9   2   2          2.13          8.02         5.28 o                         
  10   2   2        163.79        158.94        12.24 o                         
 -11   3   2        614.64        627.60        33.00 o                         
 -10   3   2        291.10        308.85        14.77 o                         
  -9   3   2        710.75        721.50        20.83 o                         
  -8   3   2       1284.91       1241.79        22.40 o                         
  -7   3   2       3334.41       3203.36        43.77 o                         
  -6   3   2         68.41         64.10         2.73 o                         
  -5   3   2       5708.55       5921.05        53.06 o                         
  -4   3   2       3227.80       3275.14        30.15 o                         
  -3   3   2      11156.76      11419.58        87.21 o                         
  -2   3   2      16379.25      15828.67       116.09 o                         
  -1   3   2       4057.08       3901.78        72.46 o                         
   0   3   2       2857.94       2799.98        27.64 o                         
   1   3   2          1.46          0.38         1.03 o                         
   2   3   2         94.03        129.00         3.05 o                         
   3   3   2        606.77        737.77         9.89 o                         
   4   3   2          4.15          6.35         0.86 o                         
   5   3   2        573.79        592.95         8.61 o                         
   6   3   2        198.14        187.23         4.43 o                         
   7   3   2       3387.47       3417.72        35.46 o                         
   8   3   2         98.88        102.35         6.59 o                         
   9   3   2        383.32        390.42        10.37 o                         
  10   3   2        172.42        186.08        13.93 o                         
 -10   4   2        922.61        896.34        27.22 o                         
  -9   4   2        559.71        562.41        26.77 o                         
  -8   4   2         13.09          4.61         2.32 o                         
  -7   4   2        863.42        856.60        13.84 o                         
  -6   4   2         12.17          8.04         1.77 o                         
  -5   4   2          2.19          4.33         1.19 o                         
  -4   4   2        210.68        216.58         3.52 o                         
  -3   4   2       2123.38       2089.53        17.38 o                         
  -2   4   2       1407.13       1378.19        13.59 o                         
  -1   4   2        496.00        484.18         8.82 o                         
   0   4   2          0.12         -0.94         0.94 o                         
   1   4   2       7300.13       7221.22        82.49 o                         
   2   4   2       1563.73       1650.41        17.79 o                         
   3   4   2       1088.22       1066.90        13.69 o                         
   4   4   2       2839.17       2844.72        32.02 o                         
   5   4   2         56.88         51.05         4.08 o                         
   6   4   2       2383.64       2438.51        25.08 o                         
   7   4   2        416.23        428.62         7.41 o                         
   8   4   2        296.75        311.87         8.86 o                         
   9   4   2        170.68        155.35        12.25 o                         
  10   4   2         59.58         65.21         8.40 o                         
 -10   5   2        313.19        328.20        16.20 o                         
  -9   5   2        221.16        182.89        12.70 o                         
  -8   5   2        113.97        121.68         8.27 o                         
  -7   5   2         15.36         27.46         3.36 o                         
  -6   5   2       1795.03       1819.96        22.07 o                         
  -5   5   2         12.21         15.25         2.50 o                         
  -4   5   2         11.29         14.39         1.35 o                         
  -3   5   2       7181.02       7176.24        63.14 o                         
  -2   5   2       5362.95       5403.80        52.01 o                         
  -1   5   2         56.75         80.57         2.44 o                         
   0   5   2        220.19        202.51         3.38 o                         
   1   5   2        286.02        265.88         6.14 o                         
   2   5   2       3198.96       3410.11        31.52 o                         
   3   5   2        965.90        964.46        12.84 o                         
   4   5   2       1975.45       1965.86        21.40 o                         
   5   5   2         98.83         82.85         3.30 o                         
   6   5   2       1501.25       1474.13        18.72 o                         
   7   5   2        613.66        579.24        14.00 o                         
   8   5   2        439.87        432.35        10.87 o                         
   9   5   2        480.97        506.61        15.01 o                         
  10   5   2        696.83        704.03        24.20 o                         
 -10   6   2         45.21         48.14         8.25 o                         
  -9   6   2          0.03          3.30         4.67 o                         
  -8   6   2        152.01        160.14         8.28 o                         
  -7   6   2          7.53          8.23         3.85 o                         
  -6   6   2        112.46        125.41         4.47 o                         
  -5   6   2        487.59        485.14         7.58 o                         
  -4   6   2         16.18         21.36         1.55 o                         
  -3   6   2        967.86        995.90        14.16 o                         
  -2   6   2       4087.26       4198.38        45.25 o                         
  -1   6   2       9653.64       9735.23        92.53 o                         
   0   6   2       1320.61       1260.01        14.71 o                         
   1   6   2        211.20        231.43         8.20 o                         
   2   6   2         64.58         80.65         3.14 o                         
   3   6   2        197.21        193.67         5.39 o                         
   4   6   2        195.08        197.72         8.04 o                         
   5   6   2       1119.83       1155.34        19.62 o                         
   6   6   2        674.77        674.03        15.23 o                         
   7   6   2        416.88        428.78        12.00 o                         
   8   6   2       1941.09       2029.93        44.25 o                         
   9   6   2       1718.63       1713.47        37.27 o                         
  -9   7   2        589.64        607.36        22.81 o                         
  -8   7   2        778.21        758.51        24.61 o                         
  -7   7   2        268.01        215.65        12.19 o                         
  -6   7   2       1625.29       1535.98        60.68 o                         
  -5   7   2          2.38          3.18         1.29 o                         
  -4   7   2       2467.20       2481.45        28.21 o                         
  -3   7   2        410.75        394.89         7.81 o                         
  -2   7   2        630.23        656.66        10.01 o                         
  -1   7   2        524.18        483.97         7.67 o                         
   0   7   2       1203.36       1161.03        18.26 o                         
   1   7   2       3749.59       3815.66        47.63 o                         
   2   7   2       1405.29       1362.00        17.57 o                         
   3   7   2        132.29        123.34         5.06 o                         
   4   7   2        184.83        175.26         5.75 o                         
   5   7   2         93.62         88.41         5.89 o                         
   6   7   2       4283.04       4323.64        64.64 o                         
   7   7   2        873.18        960.70        20.38 o                         
   8   7   2          2.45          2.34         4.65 o                         
   9   7   2          2.45          7.97         4.19 o                         
  -9   8   2         92.46         90.39        10.59 o                         
  -8   8   2       1424.30       1386.17        36.94 o                         
  -7   8   2         25.88         23.83         9.17 o                         
  -6   8   2        180.14        169.76        16.87 o                         
  -5   8   2       1705.67       1728.05        54.63 o                         
  -4   8   2       2905.08       2835.93        36.18 o                         
  -3   8   2        517.44        498.60         9.51 o                         
  -2   8   2         15.58         21.14         2.96 o                         
  -1   8   2          0.30          4.51         2.25 o                         
   0   8   2       1810.95       1815.34        25.72 o                         
   1   8   2        149.46        163.53         9.68 o                         
   2   8   2       1758.19       1670.43        36.06 o                         
   3   8   2        258.68        263.41         7.35 o                         
   4   8   2        186.43        190.68         8.58 o                         
   5   8   2          3.05          0.25         2.80 o                         
   6   8   2       1058.65       1058.04        25.81 o                         
   7   8   2        785.28        782.26        24.30 o                         
   8   8   2         71.40         67.48         8.54 o                         
  -8   9   2        492.84        546.96        38.68 o                         
  -7   9   2        526.46        555.48        29.33 o                         
  -6   9   2       2516.65       2650.56        79.56 o                         
  -5   9   2        938.07        968.34        38.13 o                         
  -4   9   2          7.42          8.91         2.92 o                         
  -3   9   2         23.85         24.05         4.58 o                         
  -2   9   2        144.42        136.92         7.57 o                         
  -1   9   2        129.12        130.14         6.35 o                         
   0   9   2        161.41        160.79         6.06 o                         
   1   9   2       1295.58       1242.19        19.70 o                         
   2   9   2         93.85         91.92         4.68 o                         
   3   9   2       1419.05       1459.47        21.73 o                         
   4   9   2       3102.85       3053.59        86.35 o                         
   5   9   2         24.47         28.04         4.34 o                         
   6   9   2          1.30          2.63         4.53 o                         
   7   9   2         73.24         72.75         9.06 o                         
   8   9   2         21.50         22.53        13.57 o                         
  -7  10   2        693.38        681.98        34.47 o                         
  -6  10   2         12.25         19.07         8.07 o                         
  -5  10   2        504.34        487.65        26.40 o                         
  -4  10   2         24.63         28.60         8.07 o                         
  -3  10   2        117.17        110.96         7.57 o                         
  -2  10   2         74.80         78.85         6.94 o                         
  -1  10   2        287.33        276.55        11.41 o                         
   0  10   2       1292.54       1192.90        23.03 o                         
   1  10   2         19.06         20.37         3.08 o                         
   2  10   2        425.33        392.85         9.48 o                         
   3  10   2        427.13        442.03        13.06 o                         
   4  10   2          8.88          6.54         4.60 o                         
   5  10   2        398.01        416.37        13.75 o                         
   6  10   2        329.86        326.03        16.19 o                         
   7  10   2        101.88         98.31        10.65 o                         
  -6  11   2        230.57        210.83        20.90 o                         
  -5  11   2        154.11        126.50        15.40 o                         
  -4  11   2        977.17       1015.64        39.97 o                         
  -3  11   2        983.73       1009.40        38.50 o                         
  -2  11   2        143.78        151.10         9.33 o                         
  -1  11   2          2.04         -1.80         2.97 o                         
   0  11   2       1092.77       1101.51        26.41 o                         
   1  11   2        247.64        235.14         9.20 o                         
   2  11   2       2100.73       2025.81        36.04 o                         
   3  11   2        441.03        467.86        22.21 o                         
   4  11   2        834.13        818.36        19.83 o                         
   5  11   2        523.08        483.83        19.82 o                         
   6  11   2        313.20        289.73        15.94 o                         
  -5  12   2          0.31          0.37         7.33 o                         
  -4  12   2       1194.25       1245.16        46.93 o                         
  -3  12   2        427.11        469.69        25.67 o                         
  -2  12   2        280.30        283.79        19.07 o                         
  -1  12   2         25.04         31.33         5.31 o                         
   0  12   2         32.49         26.99         6.78 o                         
   1  12   2        626.76        664.75        30.07 o                         
   2  12   2        241.58        258.25        13.99 o                         
   3  12   2        490.75        490.22        19.31 o                         
   4  12   2         30.05         21.55         6.58 o                         
  -3  13   2         11.36          8.07         6.97 o                         
  -2  13   2        310.06        296.26        20.17 o                         
  -1  13   2        552.35        557.68        26.40 o                         
   0  13   2       1862.43       1905.88        60.13 o                         
   1  13   2        189.59        196.89        18.70 o                         
   2  13   2          0.17         -2.93         6.23 o                         
 -11   1   3          7.99         11.00         7.70 o                         
 -10   1   3       2012.41       2055.04        44.71 o                         
  -9   1   3        683.44        696.74        20.74 o                         
  -8   1   3         16.12         28.35         5.17 o                         
  -7   1   3         98.63         87.15         6.99 o                         
  -6   1   3       1906.41       2025.58        32.38 o                         
  -5   1   3        464.83        530.09         8.23 o                         
  -4   1   3        198.59        182.02         4.42 o                         
  -3   1   3       8984.89       8868.82        77.26 o                         
  -2   1   3      20912.41      19473.40       180.83 o                         
  -1   1   3         22.76         16.00         1.59 o                         
   0   1   3          8.27          0.09         0.92 o                         
   1   1   3       2132.39       2101.69        17.80 o                         
   2   1   3       2591.91       2664.20        24.10 o                         
   3   1   3       2629.43       2580.66        31.35 o                         
   4   1   3         15.35         25.13         1.87 o                         
   5   1   3       2856.08       2896.69        32.37 o                         
   6   1   3         79.14         90.57         3.09 o                         
   7   1   3          5.47          4.47         1.33 o                         
   8   1   3       3493.51       3491.69        33.69 o                         
   9   1   3          1.05          2.83         2.30 o                         
  10   1   3        304.31        295.40        12.93 o                         
 -11   2   3         74.63         91.66        13.93 o                         
 -10   2   3        218.09        209.51        11.74 o                         
  -9   2   3        846.64        896.19        18.74 o                         
  -8   2   3        419.03        373.35        10.24 o                         
  -7   2   3        155.08        159.00         6.12 o                         
  -6   2   3          0.68          3.63         1.64 o                         
  -5   2   3       3443.31       3320.54        31.00 o                         
  -4   2   3      17830.40      17450.89       151.92 o                         
  -3   2   3       5366.78       5621.96        49.76 o                         
  -2   2   3        107.58        116.73         2.82 o                         
  -1   2   3       1793.35       1678.37        29.20 o                         
   0   2   3       5792.61       5880.32        68.03 o                         
   1   2   3       2235.98       2347.51        23.17 o                         
   2   2   3       8840.09       8650.64        81.45 o                         
   3   2   3       3229.43       3272.47        39.69 o                         
   4   2   3       4064.80       4138.99        44.28 o                         
   5   2   3         14.77         29.82         1.92 o                         
   6   2   3         29.40         32.07         2.23 o                         
   7   2   3         14.79         17.77         1.88 o                         
   8   2   3        196.11        179.21         5.50 o                         
   9   2   3        285.24        287.31        11.11 o                         
  10   2   3          1.37          1.22         4.27 o                         
 -11   3   3        107.21        103.07        10.76 o                         
 -10   3   3        296.07        297.77        14.49 o                         
  -9   3   3        274.07        244.32        11.69 o                         
  -8   3   3         89.67         84.62         5.10 o                         
  -7   3   3         53.91         56.48         3.47 o                         
  -6   3   3         32.65         36.58         2.25 o                         
  -5   3   3       3667.35       3793.39        37.86 o                         
  -4   3   3       1374.72       1366.59        15.60 o                         
  -3   3   3      10211.17      10621.22        92.45 o                         
  -2   3   3        976.64       1061.75         9.63 o                         
  -1   3   3       1545.13       1512.46        22.62 o                         
   0   3   3      14730.84      14428.41       280.37 o                         
   1   3   3        490.93        611.63         9.71 o                         
   2   3   3         99.77         67.53         3.15 o                         
   3   3   3       2241.69       2437.30        36.27 o                         
   4   3   3        377.61        367.22         6.66 o                         
   5   3   3       2219.11       2248.29        25.59 o                         
   6   3   3        987.96        958.82        12.89 o                         
   7   3   3        362.01        368.00         6.90 o                         
   8   3   3        151.33        156.51         6.66 o                         
   9   3   3         32.97         30.01         3.91 o                         
  10   3   3        404.65        405.16        23.83 o                         
 -10   4   3        407.26        434.12        26.03 o                         
  -9   4   3       1100.78       1042.62        31.53 o                         
  -8   4   3          6.42         15.29         4.05 o                         
  -7   4   3         37.17         40.63         3.60 o                         
  -6   4   3          0.66         -0.63         1.38 o                         
  -5   4   3       1223.76       1233.04        15.55 o                         
  -4   4   3         65.81        107.45         4.03 o                         
  -3   4   3       2381.99       2457.37        23.08 o                         
  -2   4   3       2525.15       2522.95        22.11 o                         
  -1   4   3        317.73        371.33         4.86 o                         
   0   4   3         66.63         57.95         2.91 o                         
   1   4   3       5514.82       5850.02       102.29 o                         
   2   4   3       2395.41       2314.47        34.37 o                         
   3   4   3      13822.32      13930.72       143.50 o                         
   4   4   3         98.20         80.70         4.48 o                         
   5   4   3         24.52         21.47         2.96 o                         
   6   4   3       2451.50       2467.73        39.00 o                         
   7   4   3       1953.50       1928.36        32.50 o                         
   8   4   3       2203.80       2216.86        32.36 o                         
   9   4   3       1923.58       1964.44        30.12 o                         
  10   4   3        153.36        190.58        13.31 o                         
 -10   5   3        127.06        147.94        18.88 o                         
  -9   5   3        201.32        214.05        17.42 o                         
  -8   5   3         38.19         38.82         5.46 o                         
  -7   5   3        730.58        707.26        13.57 o                         
  -6   5   3       2703.22       2683.46        34.69 o                         
  -5   5   3        929.81        901.56        14.69 o                         
  -4   5   3         86.94         96.20         3.81 o                         
  -3   5   3        116.36        116.74         2.74 o                         
  -2   5   3       4517.23       4528.35        41.06 o                         
  -1   5   3       6025.01       6187.62        51.92 o                         
   0   5   3         61.96         67.60         4.50 o                         
   1   5   3        136.84        116.02         3.40 o                         
   2   5   3       5626.28       5943.98        57.44 o                         
   3   5   3      15041.02      15361.51       158.46 o                         
   4   5   3       1571.39       1536.15        21.42 o                         
   5   5   3         40.33         38.67         2.35 o                         
   6   5   3        266.52        257.43         8.77 o                         
   7   5   3         20.79         19.33         3.43 o                         
   8   5   3        161.13        142.06         7.76 o                         
   9   5   3        745.16        765.17        18.93 o                         
 -10   6   3        305.74        306.31        23.65 o                         
  -9   6   3         18.79         15.95         5.96 o                         
  -8   6   3          1.22          1.52         5.50 o                         
  -7   6   3       1425.20       1428.20        32.84 o                         
  -6   6   3       2549.75       2527.14        39.21 o                         
  -5   6   3       3748.88       3672.24        64.36 o                         
  -4   6   3       1651.40       1638.72        21.30 o                         
  -3   6   3       2095.78       2126.17        24.32 o                         
  -2   6   3       7411.91       7590.95        75.37 o                         
  -1   6   3       1133.18       1038.85        13.97 o                         
   0   6   3       3596.99       3380.67       102.22 o                         
   1   6   3       1571.29       1577.14        21.82 o                         
   2   6   3        182.16        204.02         4.48 o                         
   3   6   3       2934.86       2894.63        42.87 o                         
   4   6   3       6258.52       6245.35        75.37 o                         
   5   6   3        910.04        882.92        14.47 o                         
   6   6   3        811.67        740.06        18.53 o                         
   7   6   3       1110.98       1140.60        22.88 o                         
   8   6   3        102.52        112.92         9.58 o                         
   9   6   3        405.63        448.55        22.73 o                         
  -9   7   3        611.70        643.32        23.45 o                         
  -8   7   3       1879.20       1914.57        35.03 o                         
  -7   7   3          1.87         12.25         4.21 o                         
  -5   7   3        522.54        518.80        11.59 o                         
  -4   7   3       4404.91       4378.06        60.68 o                         
  -3   7   3       4490.91       4437.86        53.75 o                         
  -2   7   3       3043.65       3058.94        38.54 o                         
  -1   7   3         72.79         76.83         3.56 o                         
   0   7   3          6.94          6.12         1.89 o                         
   1   7   3        565.97        562.91        10.48 o                         
   2   7   3        704.63        679.71        10.38 o                         
   3   7   3       1652.05       1732.38        24.88 o                         
   4   7   3       1068.38       1078.83        17.36 o                         
   5   7   3         38.14         31.05         4.15 o                         
   6   7   3       2961.27       2910.23        46.58 o                         
   7   7   3       1212.43       1192.52        27.27 o                         
   8   7   3        339.02        290.26        14.30 o                         
   9   7   3        109.84        107.67         8.59 o                         
  -9   8   3       2599.56       2711.93        63.25 o                         
  -8   8   3       1926.90       1887.94        59.21 o                         
  -7   8   3          0.00         -4.40         4.40 o                         
  -6   8   3        222.65        229.16        17.60 o                         
  -5   8   3          5.80         11.37         6.60 o                         
  -4   8   3       2465.73       2330.60        30.73 o                         
  -3   8   3       1009.12       1017.06        18.53 o                         
  -2   8   3        491.35        467.67        17.99 o                         
  -1   8   3        648.66        631.43        12.44 o                         
   0   8   3         17.75         26.44         2.91 o                         
   1   8   3        759.25        747.29        13.28 o                         
   2   8   3       4921.25       4822.16        59.80 o                         
   3   8   3         86.61         83.10         5.93 o                         
   4   8   3         53.00         58.79         5.34 o                         
   5   8   3         53.14         54.98         5.44 o                         
   6   8   3        278.78        266.82        10.19 o                         
   7   8   3       2459.07       2469.82        53.36 o                         
   8   8   3         72.18         77.49         9.29 o                         
  -8   9   3        383.17        363.33        18.15 o                         
  -7   9   3        116.54        119.06        11.41 o                         
  -6   9   3        169.23        147.40        15.77 o                         
  -5   9   3        223.25        198.36        16.50 o                         
  -4   9   3         36.51         37.28         6.78 o                         
  -3   9   3       2398.90       2262.39        44.66 o                         
  -2   9   3        329.18        354.80        10.21 o                         
  -1   9   3        565.64        610.21        13.95 o                         
   0   9   3         74.02         46.55         3.88 o                         
   1   9   3       2378.79       2443.34        33.68 o                         
   2   9   3       2771.90       2639.01        43.71 o                         
   3   9   3        359.59        343.47        15.10 o                         
   4   9   3        754.65        711.41        17.04 o                         
   5   9   3        850.01        852.58        25.73 o                         
   6   9   3        518.03        490.83        18.92 o                         
   7   9   3         79.77         69.82         9.06 o                         
  -7  10   3         54.17         62.00         9.32 o                         
  -6  10   3       1289.87       1383.39        51.33 o                         
  -5  10   3          0.63          2.57         6.60 o                         
  -4  10   3         30.85         34.54         9.53 o                         
  -3  10   3        613.47        633.81        18.27 o                         
  -2  10   3        122.42        132.36         8.92 o                         
  -1  10   3       3374.73       3308.69        71.65 o                         
   0  10   3        354.94        367.64         9.58 o                         
   1  10   3        909.86        903.48        22.23 o                         
   2  10   3        262.70        251.92         7.53 o                         
   3  10   3       1045.67       1082.73        25.75 o                         
   4  10   3          9.67         11.51         4.03 o                         
   5  10   3         52.22         53.87        10.80 o                         
   6  10   3         29.13         27.32         6.47 o                         
   7  10   3        262.40        269.18        15.29 o                         
  -6  11   3        705.61        700.31        34.47 o                         
  -5  11   3        880.03        926.91        39.23 o                         
  -4  11   3         25.71         43.63         9.90 o                         
  -3  11   3         41.55         53.50         6.25 o                         
  -2  11   3          1.87          1.55         3.34 o                         
  -1  11   3          6.08          0.37         3.07 o                         
   0  11   3         78.35         75.66         8.15 o                         
   1  11   3         60.70         61.32         4.88 o                         
   2  11   3        325.25        331.94        11.85 o                         
   3  11   3        607.06        600.15        16.58 o                         
   4  11   3        723.64        750.56        25.07 o                         
   5  11   3         11.11         10.82         5.70 o                         
   6  11   3         42.81         30.07        11.73 o                         
  -5  12   3         44.77         48.40        11.73 o                         
  -4  12   3        643.89        669.88        31.90 o                         
  -3  12   3       1676.92       1689.92        56.10 o                         
  -2  12   3       1227.02       1251.90        30.30 o                         
  -1  12   3        199.49        193.64        13.38 o                         
   0  12   3        403.00        400.92        37.03 o                         
   1  12   3       4490.90       4620.48        87.75 o                         
   2  12   3        169.24        171.37        26.58 o                         
   3  12   3         24.30         24.84         5.17 o                         
   4  12   3       1135.19       1190.66        33.70 o                         
  -3  13   3          0.39          2.20         6.97 o                         
  -2  13   3          4.25          1.83         6.23 o                         
  -1  13   3        116.59        137.24        13.38 o                         
   0  13   3       1577.20       1517.22        51.70 o                         
   1  13   3         20.84         17.60         8.07 o                         
   2  13   3         66.29         48.03        11.37 o                         
 -11   0   4        713.33        706.91        33.00 o                         
 -10   0   4       2192.97       2191.50        67.46 o                         
  -9   0   4       3549.24       3588.83        97.90 o                         
  -8   0   4       2456.47       2346.60        67.83 o                         
  -7   0   4          5.69          8.75         2.91 o                         
  -6   0   4       5177.11       5225.73       114.76 o                         
  -5   0   4       6271.29       6012.37        81.37 o                         
  -4   0   4        809.19        742.92        12.31 o                         
  -3   0   4       5017.09       5275.52        61.85 o                         
  -2   0   4      13719.62      13349.45       200.72 o                         
  -1   0   4       1478.14       1465.26        15.44 o                         
   0   0   4       1165.03       1221.19        15.36 o                         
   1   0   4        258.32        308.16         4.76 o                         
   2   0   4       8011.99       8020.90       101.29 o                         
   3   0   4        583.42        498.90         9.90 o                         
   4   0   4       4249.64       4440.55        76.33 o                         
   5   0   4       4234.77       4324.20        61.07 o                         
   6   0   4       1863.23       1909.46        30.31 o                         
   7   0   4       8593.12       8410.42        99.93 o                         
   8   0   4       2814.47       2894.17        38.41 o                         
   9   0   4       1478.42       1485.01        34.12 o                         
  10   0   4        547.81        559.52        28.60 o                         
 -11   1   4         68.87         69.90         8.82 o                         
 -10   1   4          3.71          4.14         4.27 o                         
  -9   1   4         48.80         39.65         6.42 o                         
  -8   1   4         77.64         85.76         5.65 o                         
  -7   1   4       2443.93       2458.75        60.40 o                         
  -6   1   4        366.15        325.42         5.98 o                         
  -5   1   4        125.08         98.87         5.19 o                         
  -4   1   4        866.98        950.36        11.15 o                         
  -3   1   4       2842.18       2988.53        25.76 o                         
  -2   1   4       1261.41       1169.73        13.31 o                         
  -1   1   4       1254.95       1316.09        14.61 o                         
   0   1   4       2313.87       2239.50        17.43 o                         
   1   1   4         50.45         50.08         2.25 o                         
   2   1   4          4.58          4.56         0.82 o                         
   3   1   4         28.09         26.57         2.00 o                         
   4   1   4         39.14         29.94         1.96 o                         
   5   1   4        166.71        178.11         9.16 o                         
   6   1   4        634.65        625.52         8.94 o                         
   7   1   4         33.37         27.65         2.23 o                         
   8   1   4        111.03        116.34         4.27 o                         
   9   1   4          0.84          2.25         5.80 o                         
  10   1   4        184.88        201.35        11.46 o                         
 -11   2   4         13.14         19.43         8.80 o                         
 -10   2   4        556.62        599.63        20.29 o                         
  -9   2   4         50.71         52.99         6.84 o                         
  -8   2   4          2.09          7.93         2.34 o                         
  -7   2   4         90.01         89.75         3.68 o                         
  -6   2   4       1189.69       1234.70        17.63 o                         
  -5   2   4       9930.04      10249.50        90.15 o                         
  -4   2   4       5456.48       5371.01        48.15 o                         
  -3   2   4       3741.13       3845.84        38.09 o                         
  -2   2   4       2497.26       2550.77        31.74 o                         
  -1   2   4      10006.37       9620.72        90.62 o                         
   0   2   4      28617.00      25722.36       314.16 o                         
   1   2   4       9167.41       9207.73        80.38 o                         
   2   2   4       1660.20       1652.66        17.33 o                         
   3   2   4       7828.58       8242.72        85.97 o                         
   4   2   4       1550.58       1563.24        24.25 o                         
   5   2   4        915.52        825.24        11.18 o                         
   6   2   4       1585.06       1643.54        20.19 o                         
   7   2   4          0.11         -0.34         1.72 o                         
   8   2   4         75.23         69.08         3.98 o                         
   9   2   4       1632.90       1596.72        29.69 o                         
  10   2   4        231.79        249.68        11.17 o                         
 -11   3   4          0.07         -6.23         6.23 o                         
 -10   3   4        702.97        712.78        22.29 o                         
  -9   3   4        929.17        980.35        26.35 o                         
  -8   3   4         57.87         62.79         4.34 o                         
  -7   3   4          0.34         10.63         3.63 o                         
  -6   3   4        511.97        542.36         7.22 o                         
  -5   3   4       1898.67       1895.87        25.71 o                         
  -4   3   4        274.98        268.98         4.91 o                         
  -3   3   4        146.47        168.05         3.02 o                         
  -2   3   4       1501.84       1494.38        14.12 o                         
  -1   3   4       1091.45       1132.67        15.27 o                         
   0   3   4      18176.19      17212.95       151.74 o                         
   1   3   4        142.45        193.54         3.94 o                         
   2   3   4       1134.68       1276.37        14.32 o                         
   3   3   4        439.16        477.09         7.31 o                         
   4   3   4        164.74        153.70         4.05 o                         
   5   3   4        645.02        592.15        10.26 o                         
   6   3   4       5959.00       5843.50        70.87 o                         
   7   3   4        853.28        826.61        17.09 o                         
   8   3   4        275.29        277.55         8.48 o                         
   9   3   4        530.73        532.45        13.15 o                         
  10   3   4          5.74          4.40         6.60 o                         
 -10   4   4          8.94         11.33        10.82 o                         
  -9   4   4        129.54        130.19        19.62 o                         
  -8   4   4       2545.00       2629.01        52.96 o                         
  -7   4   4         35.66         54.82         6.16 o                         
  -6   4   4        826.54        854.57        21.29 o                         
  -5   4   4         16.99         17.97         2.83 o                         
  -4   4   4        862.64        870.92        12.18 o                         
  -3   4   4       1317.60       1308.56        12.64 o                         
  -2   4   4       1542.99       1586.05        15.94 o                         
  -1   4   4       2832.12       2689.40        27.64 o                         
   0   4   4       2233.86       2463.48        25.72 o                         
   1   4   4       4790.96       4633.04        70.60 o                         
   2   4   4        308.64        408.22        13.90 o                         
   3   4   4        408.14        458.11        19.85 o                         
   4   4   4        217.88        216.26        12.63 o                         
   5   4   4        835.14        787.48        17.48 o                         
   6   4   4         79.02         74.48         5.78 o                         
   7   4   4         87.96         95.32         6.27 o                         
   8   4   4        287.31        289.92         9.07 o                         
   9   4   4         55.49         62.96         5.27 o                         
 -10   5   4        481.64        463.09        28.23 o                         
  -9   5   4          1.73          3.35         3.77 o                         
  -8   5   4        514.34        525.08        17.85 o                         
  -7   5   4       1492.64       1383.87        31.92 o                         
  -6   5   4        142.67        123.16         7.18 o                         
  -5   5   4       2913.50       2930.60        44.29 o                         
  -4   5   4         81.17         71.53         3.97 o                         
  -3   5   4        950.52        954.06        11.51 o                         
  -2   5   4        377.10        361.99         8.15 o                         
  -1   5   4        636.98        754.80        25.02 o                         
   0   5   4       4857.37       5094.26        74.32 o                         
   1   5   4       3786.01       3927.43        98.74 o                         
   2   5   4       2357.85       2441.66        27.20 o                         
   3   5   4       1124.45       1095.85        16.23 o                         
   4   5   4         53.90         68.52         4.99 o                         
   5   5   4        162.48        173.08         7.25 o                         
   6   5   4         35.89         34.49         5.70 o                         
   7   5   4         62.66         66.81         5.50 o                         
   8   5   4        395.07        384.29        15.48 o                         
   9   5   4        442.88        429.84        14.03 o                         
 -10   6   4        308.43        318.79        16.83 o                         
  -9   6   4        403.93        410.05        21.27 o                         
  -8   6   4        114.11        100.44         8.61 o                         
  -7   6   4          9.86          7.73         3.93 o                         
  -6   6   4        997.01        991.35        19.15 o                         
  -5   6   4       2032.05       2077.00        33.45 o                         
  -4   6   4          1.19          1.29         1.04 o                         
  -3   6   4       2414.35       2479.46        31.32 o                         
  -2   6   4         17.69         18.45         1.96 o                         
  -1   6   4       2043.88       2090.99        27.89 o                         
   0   6   4        817.06        747.49        13.34 o                         
   1   6   4       3489.88       3544.45        65.78 o                         
   2   6   4       3376.11       3463.89        61.31 o                         
   3   6   4        172.38        170.16         5.20 o                         
   4   6   4        636.89        650.27        15.45 o                         
   5   6   4        263.72        283.50        10.09 o                         
   6   6   4        131.97        127.14         7.26 o                         
   7   6   4        120.62        105.48         7.09 o                         
   8   6   4         60.33         50.62         9.34 o                         
   9   6   4         73.79         75.07         7.32 o                         
  -9   7   4         24.10         20.74         6.47 o                         
  -8   7   4         52.43         36.53         6.08 o                         
  -7   7   4        375.97        353.29        17.42 o                         
  -6   7   4       1683.38       1630.70        39.42 o                         
  -5   7   4        471.61        479.59        17.60 o                         
  -4   7   4         23.86         26.65         2.25 o                         
  -3   7   4         66.45         66.46         3.94 o                         
  -2   7   4        136.74        155.88         5.15 o                         
  -1   7   4       2397.17       2425.88        32.42 o                         
   0   7   4          2.42          5.26         2.03 o                         
   1   7   4       3469.86       3497.71        44.38 o                         
   2   7   4        517.02        517.75         9.70 o                         
   3   7   4         38.40         33.63         3.11 o                         
   4   7   4      10707.91      10582.30       124.92 o                         
   5   7   4        560.83        576.29        14.63 o                         
   6   7   4          1.94          1.26         3.18 o                         
   7   7   4         41.49         38.76         6.71 o                         
   8   7   4        538.79        555.60        20.14 o                         
  -9   8   4         80.12         73.24         9.96 o                         
  -8   8   4        294.06        303.50        16.07 o                         
  -7   8   4        836.89        891.34        38.87 o                         
  -6   8   4        424.73        411.76        23.83 o                         
  -5   8   4        366.09        371.79        15.77 o                         
  -4   8   4       1155.54       1228.54        34.83 o                         
  -3   8   4        100.10        115.90         7.25 o                         
  -2   8   4        102.18        118.08         4.96 o                         
  -1   8   4         39.46         35.14         3.23 o                         
   0   8   4       3205.60       3201.04        41.76 o                         
   1   8   4        811.91        818.98        14.14 o                         
   2   8   4       2383.36       2441.79        42.67 o                         
   3   8   4        679.77        672.85        13.05 o                         
   4   8   4         17.60         20.72         4.04 o                         
   5   8   4        221.20        225.86         9.43 o                         
   6   8   4       1155.45       1182.20        24.39 o                         
   7   8   4         28.10         39.79         7.13 o                         
   8   8   4        432.30        446.14        42.17 o                         
  -8   9   4        110.05        130.73        12.41 o                         
  -7   9   4          6.93          5.68         5.27 o                         
  -6   9   4        618.64        661.08        31.53 o                         
  -5   9   4         90.16         79.91         6.77 o                         
  -4   9   4       1272.47       1244.54        28.50 o                         
  -3   9   4       3539.71       3575.64        53.89 o                         
  -2   9   4         54.30         62.67         5.07 o                         
  -1   9   4        284.36        306.52         8.45 o                         
   0   9   4        186.28        195.30         6.71 o                         
   1   9   4        315.07        316.17         9.12 o                         
   2   9   4        293.37        274.34         7.37 o                         
   3   9   4         49.13         46.94         5.13 o                         
   4   9   4         26.31         27.12         4.50 o                         
   5   9   4          0.03         -2.58         2.87 o                         
   6   9   4       1427.06       1357.52        27.52 o                         
   7   9   4         82.66         92.34         9.98 o                         
  -7  10   4        709.30        685.22        33.37 o                         
  -6  10   4        125.78        145.20        17.23 o                         
  -5  10   4        129.86        111.10        13.57 o                         
  -4  10   4         86.01         91.61         7.57 o                         
  -3  10   4        529.99        514.89        24.20 o                         
  -2  10   4       2130.62       2157.54        36.05 o                         
  -1  10   4       4132.76       4189.08        57.73 o                         
   0  10   4        389.80        384.85        18.58 o                         
   1  10   4        943.64        887.85        16.30 o                         
   2  10   4        129.75        147.21         8.64 o                         
   3  10   4        202.14        205.21        12.56 o                         
   4  10   4        181.79        182.76         9.52 o                         
   5  10   4        988.48        996.14        34.03 o                         
   6  10   4         32.41         30.82         7.20 o                         
  -6  11   4          5.36         -0.73         7.70 o                         
  -5  11   4        596.13        571.98        29.33 o                         
  -4  11   4        945.77        964.31        38.50 o                         
  -3  11   4        386.01        422.11        17.97 o                         
  -2  11   4        609.96        589.85        15.36 o                         
  -1  11   4        987.29        941.83        21.49 o                         
   0  11   4        323.66        336.11         9.68 o                         
   1  11   4        262.78        282.29        11.07 o                         
   2  11   4        179.21        199.79        10.19 o                         
   3  11   4        153.51        145.07         9.22 o                         
   4  11   4        290.56        339.93        12.87 o                         
   5  11   4         38.52         50.24         8.30 o                         
  -5  12   4          2.16          1.47         6.60 o                         
  -4  12   4        457.95        458.69        26.03 o                         
  -3  12   4         83.25         79.93        12.47 o                         
  -2  12   4        185.70        192.95        11.14 o                         
  -1  12   4          0.83          0.50         3.14 o                         
   0  12   4          1.05         -2.07         4.23 o                         
   1  12   4        637.55        654.23        17.97 o                         
   2  12   4        266.24        272.79        11.62 o                         
   3  12   4          0.17          1.35         3.77 o                         
   4  12   4        973.63       1010.14        48.40 o                         
  -3  13   4         60.28         58.30        11.37 o                         
  -2  13   4       1660.08       1725.12        56.47 o                         
  -1  13   4         27.73         26.03         8.43 o                         
   0  13   4         67.89         79.93        12.83 o                         
   1  13   4        299.98        307.13        15.79 o                         
   2  13   4        106.57        129.80        16.50 o                         
 -11   1   5        298.71        291.19        17.05 o                         
 -10   1   5        511.01        533.98        19.28 o                         
  -9   1   5        316.12        358.35        14.77 o                         
  -8   1   5       2048.88       2081.02        44.07 o                         
  -7   1   5        456.34        444.19         8.60 o                         
  -6   1   5        158.33        150.68         3.95 o                         
  -5   1   5        566.53        560.19         7.19 o                         
  -4   1   5         50.85         27.16         1.82 o                         
  -3   1   5        397.51        330.56         4.59 o                         
  -2   1   5      20245.11      19467.98       143.99 o                         
  -1   1   5        328.23        348.50         4.00 o                         
   0   1   5      14151.50      13440.75       139.90 o                         
   1   1   5      20799.46      19961.94       148.34 o                         
   2   1   5         68.58         85.09         2.12 o                         
   3   1   5       1599.36       1614.94        17.17 o                         
   4   1   5       2566.36       2531.25        31.84 o                         
   5   1   5       5338.47       5357.24        64.33 o                         
   6   1   5        617.97        617.22        10.94 o                         
   7   1   5        154.08        146.23         4.19 o                         
   8   1   5         21.60         24.45         2.29 o                         
   9   1   5          6.67          9.46         3.71 o                         
  10   1   5         58.16         47.84         7.65 o                         
 -11   2   5        828.66        876.33        26.77 o                         
 -10   2   5         32.49         28.56         5.95 o                         
  -9   2   5       1294.69       1268.95        31.48 o                         
  -8   2   5        227.31        213.71         7.31 o                         
  -7   2   5        151.67        149.66         4.60 o                         
  -6   2   5       1679.14       1710.26        23.15 o                         
  -5   2   5        496.71        454.53         6.61 o                         
  -4   2   5       2137.70       2290.14        24.32 o                         
  -3   2   5       3167.50       3067.92        25.29 o                         
  -2   2   5        988.65       1044.22         9.84 o                         
  -1   2   5       2374.90       2568.77        21.49 o                         
   0   2   5        657.02        714.40         7.59 o                         
   1   2   5       2581.93       2355.82        19.36 o                         
   2   2   5      10005.02      10401.66        98.01 o                         
   3   2   5        596.79        619.07         9.04 o                         
   4   2   5          0.34          4.93         3.16 o                         
   5   2   5          9.19          8.23         1.84 o                         
   6   2   5          3.64          2.37         1.34 o                         
   7   2   5         19.56         16.15         2.35 o                         
   8   2   5        396.07        385.81         9.84 o                         
   9   2   5        794.10        764.28        19.16 o                         
  10   2   5       1728.05       1775.27        34.38 o                         
 -11   3   5       1023.35       1047.54        44.37 o                         
 -10   3   5        347.29        335.08        15.13 o                         
  -9   3   5         42.01         40.55         6.35 o                         
  -8   3   5        573.00        572.84        23.83 o                         
  -7   3   5       5495.45       5342.93       115.13 o                         
  -6   3   5       1972.25       1990.00        32.06 o                         
  -5   3   5        423.26        439.47         7.03 o                         
  -4   3   5        378.77        326.40        10.90 o                         
  -3   3   5       3347.86       3438.89        38.63 o                         
  -2   3   5       2221.03       2401.85        21.57 o                         
  -1   3   5          1.68          1.87         1.12 o                         
   0   3   5       2465.74       2615.90        26.70 o                         
   1   3   5       1560.79       1815.07        17.89 o                         
   2   3   5        849.55        810.69        12.39 o                         
   3   3   5       1020.55       1033.44        13.02 o                         
   4   3   5         63.22         65.76         4.70 o                         
   5   3   5       1141.99       1116.08        16.93 o                         
   6   3   5          0.48          5.22         3.36 o                         
   7   3   5        259.58        244.10         7.57 o                         
   8   3   5        204.97        213.09         7.62 o                         
   9   3   5       2406.47       2423.41        38.03 o                         
 -10   4   5        467.58        455.30        17.80 o                         
  -9   4   5         56.68         59.03         7.25 o                         
  -8   4   5        298.44        290.32        13.26 o                         
  -7   4   5       2850.33       2877.04        56.48 o                         
  -6   4   5        219.92        232.13        10.59 o                         
  -5   4   5       6326.30       6376.85        76.17 o                         
  -4   4   5       3921.62       3760.34        41.63 o                         
  -3   4   5       3139.62       3343.00        28.84 o                         
  -2   4   5       1446.91       1489.70        18.22 o                         
  -1   4   5        837.61        901.35        10.48 o                         
   0   4   5        141.51        149.97         3.99 o                         
   1   4   5         50.03         47.61         2.13 o                         
   2   4   5        546.59        535.73         7.67 o                         
   3   4   5       1989.74       1884.36        30.41 o                         
   4   4   5       4624.29       4646.37        67.10 o                         
   5   4   5       1136.84       1121.01        21.30 o                         
   6   4   5       1122.55       1115.29        21.79 o                         
   7   4   5          3.03         12.65         3.37 o                         
   8   4   5        684.23        654.44        16.32 o                         
   9   4   5        265.53        260.52         9.17 o                         
 -10   5   5        244.54        235.76        23.10 o                         
  -9   5   5       1596.03       1592.93        37.72 o                         
  -8   5   5       2729.23       2737.67        55.68 o                         
  -7   5   5        202.74        198.82        10.65 o                         
  -6   5   5       1929.53       1924.47        57.57 o                         
  -5   5   5       3326.31       3381.08        42.90 o                         
  -4   5   5       3065.29       3141.46        35.76 o                         
  -3   5   5        399.86        392.72         5.80 o                         
  -2   5   5         88.06         67.85         3.85 o                         
  -1   5   5       2170.76       2416.65        55.67 o                         
   0   5   5        635.06        634.65        13.12 o                         
   1   5   5          0.59          2.25         1.97 o                         
   2   5   5       5430.16       5304.10        63.93 o                         
   3   5   5       3255.47       3306.70        65.98 o                         
   4   5   5        707.51        721.02        15.72 o                         
   5   5   5        145.45        135.31         9.50 o                         
   6   5   5          0.12          0.42         2.79 o                         
   7   5   5       1796.30       1745.37        35.50 o                         
   8   5   5         26.47         28.15         4.91 o                         
   9   5   5        403.87        398.29        13.53 o                         
 -10   6   5        237.93        250.06        23.83 o                         
  -9   6   5        274.86        248.04        13.13 o                         
  -8   6   5        180.59        168.82        12.83 o                         
  -7   6   5        572.16        563.27        21.63 o                         
  -6   6   5          3.44          2.99         3.52 o                         
  -5   6   5        349.85        364.34        20.53 o                         
  -4   6   5       2028.56       2001.13        23.82 o                         
  -3   6   5       2095.73       2094.68        27.65 o                         
  -2   6   5        239.57        248.81         6.14 o                         
  -1   6   5       1297.09       1377.13        20.08 o                         
   0   6   5       5234.22       5143.20        73.10 o                         
   1   6   5          0.79          3.30         4.32 o                         
   2   6   5         31.63         28.94         1.69 o                         
   3   6   5        216.70        199.81         5.63 o                         
   4   6   5       7372.19       7174.94       115.94 o                         
   5   6   5         98.22         98.53         6.41 o                         
   6   6   5        270.72        264.93         9.84 o                         
   7   6   5         59.58         53.24         5.57 o                         
   8   6   5        412.79        406.31        16.95 o                         
   9   6   5        829.07        827.39        26.15 o                         
  -9   7   5        350.09        319.72        23.47 o                         
  -8   7   5         19.56         20.48         5.28 o                         
  -7   7   5         42.69         44.42         6.47 o                         
  -6   7   5         91.66        106.85        15.58 o                         
  -5   7   5        102.79        101.86         6.98 o                         
  -4   7   5         34.09         35.67         2.74 o                         
  -3   7   5       2652.47       2622.54        34.31 o                         
  -2   7   5        225.88        239.80         6.46 o                         
  -1   7   5       3215.27       3190.64        44.51 o                         
   0   7   5       1992.61       1986.87        37.07 o                         
   1   7   5        220.51        217.44         6.18 o                         
   2   7   5       2629.67       2561.03        29.59 o                         
   3   7   5       2909.31       2832.39        37.62 o                         
   4   7   5       2181.89       2198.20        38.74 o                         
   5   7   5        177.51        224.52         9.28 o                         
   6   7   5       1278.33       1298.63        25.84 o                         
   7   7   5        935.61        983.05        21.95 o                         
   8   7   5          2.03         -1.47         6.42 o                         
  -9   8   5       1266.75       1292.31        36.42 o                         
  -8   8   5       1337.19       1389.99        53.17 o                         
  -7   8   5        154.86        130.90        16.13 o                         
  -6   8   5        339.30        307.26        21.27 o                         
  -5   8   5        290.14        302.86        12.05 o                         
  -4   8   5       1003.70        897.13        41.62 o                         
  -3   8   5          4.29          4.82         2.41 o                         
  -2   8   5        480.78        467.90        10.04 o                         
  -1   8   5        476.49        495.07        12.55 o                         
   0   8   5        326.58        332.09         8.35 o                         
   1   8   5       1502.90       1457.98        21.94 o                         
   2   8   5       1161.25       1133.79        17.82 o                         
   3   8   5          1.39          5.44         3.30 o                         
   4   8   5        430.37        425.05        12.77 o                         
   5   8   5        104.62        113.83         7.57 o                         
   6   8   5        277.34        308.34        13.22 o                         
   7   8   5        234.49        231.43        27.68 o                         
   8   8   5        421.94        427.49        24.02 o                         
  -8   9   5         59.43         66.85        15.40 o                         
  -7   9   5       1709.68       1703.48        65.63 o                         
  -6   9   5        381.10        343.92        23.47 o                         
  -5   9   5        236.95        241.99        13.57 o                         
  -4   9   5       3479.52       3411.00        88.73 o                         
  -3   9   5        742.01        741.93        19.57 o                         
  -2   9   5       2394.56       2321.70        35.93 o                         
  -1   9   5       1949.73       1885.52        27.87 o                         
   0   9   5       1591.53       1518.87        23.45 o                         
   1   9   5          0.09          0.21         1.97 o                         
   2   9   5          7.04          7.13         2.10 o                         
   3   9   5        238.14        241.38         9.85 o                         
   4   9   5        202.83        197.26         9.76 o                         
   5   9   5        124.93        140.10        14.42 o                         
   6   9   5         92.00         86.12         7.26 o                         
   7   9   5         18.15         24.56        11.55 o                         
  -7  10   5         26.31         25.71         7.25 o                         
  -6  10   5       1634.26       1574.47        58.48 o                         
  -5  10   5          2.49         -1.83         5.87 o                         
  -4  10   5       2268.45       2258.11        46.45 o                         
  -3  10   5        255.39        256.13        14.05 o                         
  -2  10   5        856.30        840.45        18.34 o                         
  -1  10   5       1251.14       1233.58        20.89 o                         
   0  10   5          2.20          4.68         2.59 o                         
   1  10   5         28.58         29.99         3.61 o                         
   2  10   5        686.74        696.17        26.94 o                         
   3  10   5         13.94         10.46         4.11 o                         
   4  10   5        843.10        858.80        20.72 o                         
   5  10   5         29.08         34.97         5.32 o                         
   6  10   5        205.48        246.18        19.07 o                         
  -6  11   5         62.54         63.07         9.07 o                         
  -5  11   5         11.75         13.20         8.07 o                         
  -4  11   5        118.47        115.86        14.30 o                         
  -3  11   5        336.24        322.97        13.59 o                         
  -2  11   5        412.14        415.56        12.54 o                         
  -1  11   5        489.46        507.56        23.71 o                         
   0  11   5        188.23        184.19         7.79 o                         
   1  11   5        265.77        255.25        10.65 o                         
   2  11   5        587.12        555.96        16.13 o                         
   3  11   5       1128.66       1172.72        26.05 o                         
   4  11   5       1093.06       1080.27        34.80 o                         
   5  11   5        539.61        558.55        22.16 o                         
  -5  12   5         14.08          9.90         8.07 o                         
  -4  12   5         88.76         82.50        12.83 o                         
  -3  12   5       1142.88       1202.63        44.00 o                         
  -2  12   5       1524.02       1523.52        29.21 o                         
  -1  12   5         77.40         70.60         6.42 o                         
   0  12   5        106.79         91.56         9.46 o                         
   1  12   5         58.51         51.44         8.62 o                         
   2  12   5         85.43        104.86         8.46 o                         
   3  12   5        111.67        110.82         8.70 o                         
  -2  13   5        628.71        613.42        28.97 o                         
  -1  13   5        630.80        670.61        31.53 o                         
   0  13   5          0.12         -1.53         8.98 o                         
   1  13   5        356.31        342.56        25.67 o                         
 -11   0   6          1.70          9.17         7.33 o                         
 -10   0   6          0.91         -3.30         6.23 o                         
  -9   0   6         35.63         41.43         9.17 o                         
  -8   0   6       2969.42       2954.88        82.86 o                         
  -7   0   6        504.43        482.96         9.71 o                         
  -6   0   6       1145.87       1214.05        22.89 o                         
  -5   0   6       5795.03       6130.75       103.37 o                         
  -4   0   6       8086.01       8608.06       115.41 o                         
  -3   0   6       6697.77       7067.30        74.10 o                         
  -2   0   6      21288.57      20264.38       246.68 o                         
  -1   0   6       5598.70       5496.99        53.04 o                         
   0   0   6       5700.46       5907.52        62.94 o                         
   1   0   6        335.77        405.27         7.95 o                         
   2   0   6       8040.28       7971.32        92.89 o                         
   3   0   6        727.33        701.80        11.09 o                         
   4   0   6       1917.66       1928.46        25.61 o                         
   5   0   6       4990.60       5119.97        89.41 o                         
   6   0   6          8.21         18.19         2.83 o                         
   7   0   6        556.43        590.55        13.36 o                         
   8   0   6        812.29        792.07        17.24 o                         
   9   0   6        504.45        475.92        26.40 o                         
 -11   1   6          0.04         -4.01         4.01 o                         
 -10   1   6        230.27        229.23        13.20 o                         
  -9   1   6         57.40         56.60         7.25 o                         
  -8   1   6       2546.05       2551.07        52.11 o                         
  -7   1   6       6836.31       6642.21        79.66 o                         
  -6   1   6       6435.95       6547.77        63.11 o                         
  -5   1   6        438.51        390.94         6.67 o                         
  -4   1   6       7534.41       7588.89        72.62 o                         
  -3   1   6         38.04         17.13         1.19 o                         
  -2   1   6       1159.88       1143.23         9.65 o                         
  -1   1   6       8713.31       8823.06        91.86 o                         
   0   1   6        593.24        612.15         6.05 o                         
   1   1   6       1437.81       1412.12        11.94 o                         
   2   1   6       1893.47       1976.51        17.03 o                         
   3   1   6       7396.22       7454.07        61.75 o                         
   4   1   6       4202.34       4282.56        46.87 o                         
   5   1   6        809.65        830.80        10.58 o                         
   6   1   6        240.62        239.81         8.03 o                         
   7   1   6       1216.25       1228.55        16.15 o                         
   8   1   6        135.33        133.65         5.55 o                         
   9   1   6        711.99        706.59        18.32 o                         
 -11   2   6         37.49         27.78         6.58 o                         
 -10   2   6        396.43        406.24        17.11 o                         
  -9   2   6        782.38        738.53        40.70 o                         
  -8   2   6        108.29        100.48         5.06 o                         
  -7   2   6        414.87        395.77         7.92 o                         
  -6   2   6        636.88        650.22        10.70 o                         
  -5   2   6        336.68        334.60         5.92 o                         
  -4   2   6         29.09         17.80         1.33 o                         
  -3   2   6        842.01        942.84         9.44 o                         
  -2   2   6       9443.19       9561.53        74.01 o                         
  -1   2   6        342.57        399.56         5.00 o                         
   0   2   6       8203.03       8711.19        70.55 o                         
   1   2   6         70.91         95.39         2.81 o                         
   2   2   6       2710.49       2791.79        27.03 o                         
   3   2   6        775.75        797.90        12.29 o                         
   4   2   6        662.21        618.11        12.57 o                         
   5   2   6          5.41          4.22         1.97 o                         
   6   2   6       1465.22       1426.56        21.47 o                         
   7   2   6         18.17         20.24         2.84 o                         
   8   2   6         17.94         16.94         2.91 o                         
   9   2   6        434.21        430.19        14.14 o                         
 -11   3   6        277.84        268.12        14.75 o                         
 -10   3   6        449.43        438.92        17.69 o                         
  -9   3   6        659.60        672.03        21.44 o                         
  -8   3   6        348.32        332.74        33.55 o                         
  -7   3   6       1963.51       1971.90        41.86 o                         
  -6   3   6       1848.13       1827.00        38.48 o                         
  -5   3   6       1171.45       1116.41        16.34 o                         
  -4   3   6        153.67        154.88         3.81 o                         
  -3   3   6       1577.31       1572.39        20.69 o                         
  -2   3   6       1393.36       1421.36        13.95 o                         
  -1   3   6      12929.62      13170.48       120.66 o                         
   0   3   6       1272.66       1251.36        21.32 o                         
   2   3   6       1376.53       1361.29        31.97 o                         
   3   3   6        758.23        842.44        12.55 o                         
   4   3   6        111.34        104.87         4.82 o                         
   5   3   6       7742.77       7699.91        91.97 o                         
   6   3   6       3968.90       3898.27        50.49 o                         
   7   3   6        108.47        115.67         7.12 o                         
   8   3   6         19.50         16.09         3.23 o                         
   9   3   6         77.20         71.72         8.54 o                         
 -10   4   6        118.96        122.34        10.96 o                         
  -9   4   6          1.69         -0.77         3.79 o                         
  -8   4   6       2683.52       2702.19        89.65 o                         
  -7   4   6        366.44        330.71        15.40 o                         
  -6   4   6       1316.44       1335.00        30.70 o                         
  -5   4   6        100.22        113.96         4.75 o                         
  -4   4   6         72.44         94.32         3.78 o                         
  -3   4   6        127.28        115.66         2.40 o                         
  -2   4   6         24.00         31.72         2.27 o                         
  -1   4   6       2072.14       2090.76        22.90 o                         
   0   4   6       7094.61       7568.59       125.74 o                         
   1   4   6        963.69        942.08        12.59 o                         
   2   4   6          1.17         16.71         5.27 o                         
   3   4   6       1048.00       1025.20        15.35 o                         
   4   4   6        968.32        949.74        18.83 o                         
   5   4   6       2379.02       2267.71        37.18 o                         
   6   4   6       1412.23       1386.28        26.03 o                         
   7   4   6        156.23        162.21        10.75 o                         
   8   4   6        905.74        920.32        20.64 o                         
   9   4   6         10.59          2.13         3.56 o                         
 -10   5   6         82.19         93.66        14.12 o                         
  -9   5   6         73.99         69.28         8.40 o                         
  -8   5   6        519.96        536.36        18.69 o                         
  -7   5   6       2395.36       2334.06        48.71 o                         
  -6   5   6       1151.05       1100.97        27.21 o                         
  -5   5   6        433.30        460.24        10.72 o                         
  -4   5   6          0.19          3.28         1.58 o                         
  -3   5   6       2731.29       2861.64        29.92 o                         
  -2   5   6        487.79        420.16         8.94 o                         
  -1   5   6        219.49        216.99         6.02 o                         
   0   5   6          2.97         -1.56         1.56 o                         
   1   5   6       6359.44       6759.89        92.41 o                         
   2   5   6         43.36         47.37         2.31 o                         
   3   5   6         72.14         62.99         4.86 o                         
   4   5   6          0.99          2.18         2.61 o                         
   5   5   6        966.65        935.34        20.83 o                         
   6   5   6         27.41         31.11         4.58 o                         
   7   5   6          0.04          4.40         3.28 o                         
   8   5   6        164.84        166.18        11.00 o                         
   9   5   6         31.92         31.17         5.15 o                         
 -10   6   6        822.95        837.08        39.97 o                         
  -9   6   6          1.32         -0.97         4.21 o                         
  -8   6   6        231.76        235.26        12.63 o                         
  -7   6   6         38.90         56.53         7.30 o                         
  -6   6   6       1872.75       1844.20        40.41 o                         
  -5   6   6          0.23         -1.77         1.77 o                         
  -4   6   6       1008.16        993.07        14.75 o                         
  -3   6   6       1406.90       1424.62        17.02 o                         
  -2   6   6       4278.36       4181.61        46.50 o                         
  -1   6   6       1743.53       1787.04        29.34 o                         
   0   6   6        432.34        498.72        12.06 o                         
   1   6   6       1816.95       1863.03        47.05 o                         
   2   6   6        147.25        141.09         3.87 o                         
   3   6   6         28.77         29.33         1.84 o                         
   4   6   6       2206.65       2192.96        45.11 o                         
   5   6   6        288.82        261.64         9.86 o                         
   6   6   6        701.11        697.04        25.76 o                         
   7   6   6        960.63        954.91        21.50 o                         
   8   6   6         19.91         17.91         4.62 o                         
  -9   7   6        129.68        139.46        11.53 o                         
  -8   7   6         26.64         20.55         8.07 o                         
  -7   7   6          8.20          8.15        11.55 o                         
  -6   7   6       3722.65       3682.98        97.16 o                         
  -5   7   6         51.98         45.90         3.61 o                         
  -4   7   6        770.18        776.79        12.64 o                         
  -3   7   6       2452.26       2327.62        28.22 o                         
  -2   7   6       2074.27       2055.93        41.89 o                         
  -1   7   6       2897.53       2875.53        44.45 o                         
   0   7   6        297.66        313.67         9.74 o                         
   1   7   6       3459.40       3448.93        52.57 o                         
   2   7   6         40.64         46.42         2.34 o                         
   3   7   6       2621.26       2678.33        31.46 o                         
   4   7   6        469.50        505.58        15.29 o                         
   5   7   6        161.46        143.85         8.42 o                         
   6   7   6        219.18        201.21        16.35 o                         
   7   7   6        134.76        129.93         8.67 o                         
   8   7   6         32.99         36.71        11.92 o                         
  -9   8   6         38.42         31.53        10.63 o                         
  -8   8   6        366.50        373.62        24.38 o                         
  -7   8   6        465.63        468.59        27.50 o                         
  -6   8   6         14.05         12.10         6.97 o                         
  -5   8   6        127.93        127.67         6.43 o                         
  -4   8   6        103.37        111.12         7.01 o                         
  -3   8   6        787.26        748.35        13.45 o                         
  -2   8   6        492.00        493.18        10.84 o                         
  -1   8   6        249.83        267.53         9.15 o                         
   0   8   6       1213.97       1246.45        27.35 o                         
   1   8   6         22.56         25.70         2.89 o                         
   2   8   6        999.74        939.91        15.62 o                         
   3   8   6        988.29       1000.06        21.30 o                         
   4   8   6       1614.79       1665.96        36.78 o                         
   5   8   6        325.84        317.67        14.81 o                         
   6   8   6        936.45        931.54        21.75 o                         
   7   8   6        361.84        381.98        13.78 o                         
  -8   9   6        825.07        879.24        41.43 o                         
  -7   9   6        115.87        136.40        17.60 o                         
  -6   9   6        816.77        838.54        37.40 o                         
  -5   9   6         71.39         84.06         8.43 o                         
  -4   9   6        493.45        503.85        15.41 o                         
  -3   9   6        736.65        742.24        20.22 o                         
  -2   9   6        235.27        241.24         9.25 o                         
  -1   9   6        264.13        242.57         9.56 o                         
   0   9   6        879.02        894.49        16.20 o                         
   1   9   6       1162.69       1223.26        19.92 o                         
   2   9   6        965.92        939.39        20.81 o                         
   3   9   6        840.93        828.27        24.11 o                         
   4   9   6          1.36          3.48         3.56 o                         
   5   9   6        956.81        911.00        21.57 o                         
   6   9   6          2.62          0.63         3.77 o                         
   7   9   6         64.98         73.33         9.96 o                         
  -7  10   6         99.23         85.09        10.18 o                         
  -6  10   6        200.35        196.33        14.35 o                         
  -5  10   6         23.25         28.66         6.58 o                         
  -4  10   6         51.55         49.89         5.96 o                         
  -3  10   6        553.06        577.76        14.67 o                         
  -2  10   6        118.05        109.35         6.33 o                         
  -1  10   6         26.13         21.28         4.13 o                         
   0  10   6        233.98        223.16         7.72 o                         
   1  10   6        606.65        581.91        12.76 o                         
   2  10   6         19.92         24.62         4.68 o                         
   3  10   6        264.24        258.24        10.98 o                         
   4  10   6        402.10        388.50        13.72 o                         
   5  10   6         93.96         83.20         7.66 o                         
   6  10   6        781.74        875.13        46.57 o                         
  -6  11   6         55.86         49.81        12.47 o                         
  -5  11   6        104.81        100.85        10.45 o                         
  -4  11   6        421.08        427.16        16.85 o                         
  -3  11   6          3.04          2.03         3.16 o                         
  -2  11   6          3.31          4.18         4.98 o                         
  -1  11   6       1459.98       1424.97        32.59 o                         
   0  11   6        215.25        197.45         8.11 o                         
   1  11   6         34.46         32.73         5.26 o                         
   2  11   6        592.76        618.29        17.28 o                         
   3  11   6        180.04        180.89        11.27 o                         
   4  11   6        995.68        956.60        23.16 o                         
   5  11   6         55.47         53.54         9.20 o                         
  -5  12   6        453.93        477.75        27.87 o                         
  -4  12   6         20.77         15.77         8.07 o                         
  -3  12   6        111.43        128.16        11.11 o                         
  -2  12   6        375.94        395.43        13.05 o                         
  -1  12   6        182.78        208.21         9.95 o                         
   0  12   6       1057.07       1077.82        24.55 o                         
   1  12   6       1565.79       1556.58        31.61 o                         
   2  12   6        503.10        492.87        16.01 o                         
   3  12   6        238.41        258.25        12.26 o                         
  -1  13   6         44.83         52.73         8.30 o                         
   0  13   6         57.44         65.95        10.27 o                         
 -11   1   7        177.03        157.03        26.58 o                         
 -10   1   7        325.91        340.91        16.07 o                         
  -9   1   7        313.38        302.98        14.26 o                         
  -8   1   7          1.02          7.00         4.12 o                         
  -7   1   7       2044.24       2019.69        27.50 o                         
  -6   1   7        387.04        358.24         6.86 o                         
  -5   1   7       2729.93       2748.68        35.25 o                         
  -4   1   7       5010.50       4908.69        48.00 o                         
  -3   1   7        506.29        449.01         5.81 o                         
  -2   1   7       1149.36       1140.10         9.89 o                         
  -1   1   7        331.83        311.09         3.81 o                         
   0   1   7        504.42        486.14         5.96 o                         
   1   1   7        459.14        457.41         5.22 o                         
   2   1   7       1053.20       1068.77        11.63 o                         
   3   1   7        280.04        266.83         4.44 o                         
   4   1   7        296.94        301.21         4.93 o                         
   5   1   7         54.12         50.64         2.18 o                         
   6   1   7       2250.42       2216.87        27.19 o                         
   7   1   7        132.26        141.75         4.89 o                         
   8   1   7       1213.12       1253.03        21.84 o                         
   9   1   7        205.99        215.69        11.29 o                         
 -11   2   7          9.34         14.60         5.90 o                         
 -10   2   7       2361.01       2366.93        52.23 o                         
  -9   2   7       1235.91       1245.49        51.33 o                         
  -8   2   7          2.30         -1.55         4.40 o                         
  -7   2   7          1.03          2.45         1.42 o                         
  -6   2   7       1576.09       1539.69        30.40 o                         
  -5   2   7        291.90        281.45         6.75 o                         
  -4   2   7       1259.78       1251.10        14.10 o                         
  -3   2   7         80.01         67.30         2.96 o                         
  -2   2   7        620.44        692.33         7.23 o                         
  -1   2   7        104.53        106.66         3.07 o                         
   0   2   7         32.91         42.13         1.68 o                         
   1   2   7       1316.30       1357.31        12.42 o                         
   2   2   7       2679.71       2792.77        28.40 o                         
   3   2   7       6664.12       6731.70        79.36 o                         
   4   2   7       1162.36       1170.41        17.34 o                         
   5   2   7        593.59        557.70        12.56 o                         
   6   2   7       2836.71       2815.88        37.85 o                         
   7   2   7        668.48        654.59        11.95 o                         
   8   2   7          3.47          1.43         2.74 o                         
   9   2   7        501.91        534.10        16.24 o                         
 -11   3   7        466.51        473.74        25.85 o                         
 -10   3   7        121.63        114.17        13.02 o                         
  -9   3   7        192.79        177.85        11.59 o                         
  -8   3   7        461.88        459.64        16.85 o                         
  -7   3   7        246.36        272.07        12.18 o                         
  -6   3   7       1634.08       1649.94        26.96 o                         
  -5   3   7        171.49        191.71         6.00 o                         
  -4   3   7        161.98        130.24         5.90 o                         
  -3   3   7       3284.17       3347.11        37.47 o                         
  -2   3   7       1026.56        994.27        23.68 o                         
  -1   3   7       2824.59       2849.59        41.68 o                         
   0   3   7        507.45        472.69         7.88 o                         
   1   3   7          1.17          3.86         1.27 o                         
   2   3   7       4606.44       4684.74        50.02 o                         
   3   3   7       3546.57       3529.57        43.75 o                         
   4   3   7       1735.72       1748.13        28.33 o                         
   5   3   7          1.79          1.79         3.18 o                         
   6   3   7       1189.69       1213.31        19.31 o                         
   7   3   7       2245.90       2160.48        37.17 o                         
   8   3   7        492.97        498.06        12.24 o                         
   9   3   7         14.37          9.04         4.33 o                         
 -10   4   7         35.27         38.86         7.13 o                         
  -9   4   7        403.15        374.15        16.13 o                         
  -8   4   7        283.46        270.73        13.19 o                         
  -7   4   7        444.20        438.60        16.17 o                         
  -6   4   7        560.43        547.16        11.37 o                         
  -5   4   7       3277.59       3209.97        60.87 o                         
  -4   4   7       5852.23       5718.40        62.28 o                         
  -3   4   7       7077.76       7161.99        69.42 o                         
  -2   4   7       5980.75       5699.28        55.94 o                         
  -1   4   7       6094.99       6096.77        73.51 o                         
   0   4   7        128.46        133.23         4.45 o                         
   1   4   7        240.61        241.00         5.67 o                         
   2   4   7       1198.65       1144.72        20.50 o                         
   3   4   7       1243.96       1166.81        17.57 o                         
   4   4   7         14.68         12.84         3.02 o                         
   5   4   7          0.54          0.66         2.64 o                         
   6   4   7        787.13        761.20        17.77 o                         
   7   4   7        143.50        111.88         7.64 o                         
   8   4   7        123.93        123.12         8.25 o                         
   9   4   7        135.40        118.21         8.75 o                         
 -10   5   7        229.32        254.65        14.25 o                         
  -9   5   7        389.08        396.74        16.65 o                         
  -8   5   7        820.93        810.58        24.30 o                         
  -7   5   7        395.60        370.47        14.98 o                         
  -6   5   7        225.27        228.52         6.91 o                         
  -5   5   7          6.76         13.51         6.50 o                         
  -4   5   7         28.00         30.67         2.64 o                         
  -3   5   7       3489.95       3531.33        33.34 o                         
  -2   5   7        751.88        733.10        11.68 o                         
  -1   5   7        961.71        940.29        18.58 o                         
   0   5   7       4599.74       4645.62        51.00 o                         
   1   5   7        224.79        211.14         5.08 o                         
   2   5   7       4610.41       4624.82        50.45 o                         
   3   5   7        567.87        562.43        13.39 o                         
   4   5   7         52.36         48.57         4.79 o                         
   5   5   7       1368.53       1373.49        26.17 o                         
   6   5   7       1259.04       1265.81        25.32 o                         
   7   5   7         51.30         56.54         5.91 o                         
   8   5   7       1618.28       1616.22        31.51 o                         
 -10   6   7        528.18        554.36        21.51 o                         
  -9   6   7        901.22        922.86        30.25 o                         
  -8   6   7        349.70        357.20        15.41 o                         
  -7   6   7         12.50         12.24         4.77 o                         
  -6   6   7        532.49        520.30        12.14 o                         
  -5   6   7        942.61        921.15        15.74 o                         
  -4   6   7       1121.24       1083.37        15.97 o                         
  -3   6   7       3225.29       3242.42        34.19 o                         
  -2   6   7       2054.59       2163.77        30.05 o                         
  -1   6   7          2.15          1.83         1.95 o                         
   0   6   7       1162.43       1166.84        18.88 o                         
   1   6   7        125.42        132.97         4.27 o                         
   2   6   7       3428.43       3411.71        62.26 o                         
   3   6   7         30.81         24.63         3.92 o                         
   4   6   7       2351.38       2306.80        49.91 o                         
   5   6   7         58.08         59.29         5.68 o                         
   6   6   7        394.24        391.17        13.47 o                         
   7   6   7       2001.41       2010.57        36.74 o                         
   8   6   7        700.09        682.20        18.35 o                         
  -9   7   7         35.11         39.76         7.31 o                         
  -8   7   7         39.89         38.18         6.85 o                         
  -7   7   7         45.07         45.85        14.12 o                         
  -6   7   7        624.40        636.75        22.18 o                         
  -5   7   7        778.30        806.04        14.79 o                         
  -4   7   7          3.60          4.32         1.73 o                         
  -3   7   7       1803.71       1729.55        22.27 o                         
  -2   7   7        360.65        355.64         9.53 o                         
  -1   7   7       1759.64       1763.33        33.24 o                         
   0   7   7         14.09         22.55         3.18 o                         
   1   7   7       1000.81        963.82        14.13 o                         
   2   7   7        395.19        396.31         8.57 o                         
   3   7   7        121.75        109.61         5.30 o                         
   4   7   7       1651.58       1589.98        45.07 o                         
   5   7   7        298.08        288.22        11.07 o                         
   6   7   7        169.52        192.39        10.18 o                         
   7   7   7        225.99        212.08        10.82 o                         
  -9   8   7          5.24          9.99         5.87 o                         
  -8   8   7        531.99        550.60        27.13 o                         
  -7   8   7          1.06         -2.30         3.86 o                         
  -6   8   7        137.57        115.50        14.67 o                         
  -5   8   7       1431.65       1469.89        26.47 o                         
  -4   8   7         24.59         26.79         3.94 o                         
  -3   8   7        467.79        498.38        11.52 o                         
  -2   8   7       2118.24       2112.18        30.69 o                         
  -1   8   7       3611.64       3662.08        57.13 o                         
   0   8   7       1111.37       1093.24        20.00 o                         
   1   8   7       1753.31       1834.83        25.25 o                         
   2   8   7        135.95        126.60         6.68 o                         
   3   8   7          0.02          3.36         2.17 o                         
   4   8   7         15.87         25.08         4.40 o                         
   5   8   7         27.42         31.69         5.11 o                         
   6   8   7        152.96        155.00         9.60 o                         
   7   8   7        585.62        628.62        22.26 o                         
  -8   9   7        894.49        826.08        39.60 o                         
  -7   9   7       1133.87       1187.97        48.40 o                         
  -6   9   7         12.27          1.47         6.97 o                         
  -5   9   7        914.17        939.20        19.74 o                         
  -4   9   7        166.50        189.72         8.42 o                         
  -3   9   7          0.49          0.03         2.36 o                         
  -2   9   7        561.51        524.43        12.25 o                         
  -1   9   7        144.12        133.05        10.10 o                         
   0   9   7         88.14         79.25         6.23 o                         
   1   9   7       1228.33       1248.61        20.45 o                         
   2   9   7          1.62          7.40         5.15 o                         
   3   9   7       1408.03       1411.90        28.20 o                         
   4   9   7       1963.39       1876.30        39.52 o                         
   5   9   7         78.87         76.09         7.27 o                         
   6   9   7        956.30        961.16        29.25 o                         
  -7  10   7         25.45         16.50         9.90 o                         
  -6  10   7       1092.39       1122.33        46.20 o                         
  -5  10   7        233.44        220.66        11.80 o                         
  -4  10   7        318.71        318.11        12.50 o                         
  -3  10   7       1342.33       1395.44        27.07 o                         
  -2  10   7       2057.37       2052.30        36.31 o                         
  -1  10   7          3.61          3.99         2.80 o                         
   0  10   7         42.30         44.05         4.18 o                         
   1  10   7       2370.95       2411.18        41.84 o                         
   2  10   7         97.30         99.30         6.79 o                         
   3  10   7         73.19         91.90         7.60 o                         
   4  10   7       2259.82       2278.79        41.47 o                         
   5  10   7        292.54        328.32        13.96 o                         
  -6  11   7        109.26        108.56        11.40 o                         
  -5  11   7         68.11         67.42         8.94 o                         
  -4  11   7        179.84        175.42         8.04 o                         
  -3  11   7        181.56        189.48         8.28 o                         
  -2  11   7        216.41        209.94         8.70 o                         
  -1  11   7          9.52         11.67         3.31 o                         
   0  11   7         62.12         71.75         7.03 o                         
   1  11   7        669.85        652.52        17.85 o                         
   2  11   7       1412.85       1422.19        39.34 o                         
   3  11   7         18.51         12.29         6.27 o                         
   4  11   7          0.73         -0.86         3.81 o                         
  -4  12   7        624.35        663.51        23.41 o                         
  -3  12   7        447.42        446.93        12.55 o                         
  -2  12   7          0.65          1.96         3.61 o                         
  -1  12   7         24.29         32.04         6.17 o                         
   0  12   7         30.50         32.45         5.72 o                         
   1  12   7        552.47        543.44        26.89 o                         
   2  12   7        212.97        213.22        13.78 o                         
 -11   0   8        193.84        181.13        20.17 o                         
 -10   0   8        216.09        208.26        20.53 o                         
  -9   0   8        251.70        246.39        19.07 o                         
  -8   0   8        520.92        495.72        24.93 o                         
  -7   0   8       2498.20       2515.17        37.65 o                         
  -6   0   8         74.08         78.73         5.43 o                         
  -5   0   8       4215.30       3998.90        56.77 o                         
  -4   0   8       4240.97       4526.96        63.37 o                         
  -3   0   8       1914.29       1627.24        33.10 o                         
  -2   0   8      20112.39      20421.45       359.75 o                         
  -1   0   8      10370.52      10403.72        98.82 o                         
   0   0   8       5570.22       5865.46        78.35 o                         
   1   0   8       1183.13       1175.51        15.19 o                         
   2   0   8       3722.16       3714.18        74.76 o                         
   3   0   8       2756.08       2692.12        38.42 o                         
   4   0   8        563.73        529.54        11.44 o                         
   5   0   8       3292.76       3194.10        47.53 o                         
   6   0   8       5266.20       5310.98        75.72 o                         
   7   0   8        272.61        273.43        12.24 o                         
   8   0   8         22.57         17.78         5.01 o                         
   9   0   8       1522.19       1546.19        56.47 o                         
 -11   1   8         22.66         25.65         6.87 o                         
 -10   1   8         12.70         13.25         5.79 o                         
  -9   1   8        158.29        131.09        15.58 o                         
  -8   1   8         19.26          6.23         4.15 o                         
  -7   1   8       1276.83       1225.56        15.80 o                         
  -6   1   8         11.75         14.73         2.01 o                         
  -5   1   8         15.12         20.34         3.06 o                         
  -4   1   8         76.67        108.55         3.09 o                         
  -3   1   8       2056.13       2181.67        26.80 o                         
  -2   1   8          2.13          4.03         1.14 o                         
  -1   1   8        395.09        384.64         4.54 o                         
   0   1   8       4159.72       4133.70        31.96 o                         
   2   1   8        145.93        141.35         3.38 o                         
   3   1   8        134.05        131.93         3.26 o                         
   4   1   8         10.76         15.29         1.73 o                         
   5   1   8          2.45          3.97         2.15 o                         
   6   1   8        384.80        352.54         9.37 o                         
   7   1   8       1606.59       1588.98        25.36 o                         
   8   1   8        341.39        345.06        10.47 o                         
   9   1   8         40.67         37.42         7.26 o                         
 -11   2   8        275.97        292.79        19.80 o                         
 -10   2   8       2174.97       2168.67        49.50 o                         
  -9   2   8       3384.72       3349.45        67.66 o                         
  -8   2   8        514.73        522.18        18.54 o                         
  -7   2   8        233.27        226.70         5.55 o                         
  -6   2   8          0.06         -0.75         2.01 o                         
  -5   2   8       1109.90       1083.62        16.30 o                         
  -4   2   8        299.83        274.47         5.56 o                         
  -3   2   8       1721.68       1738.93        19.50 o                         
  -2   2   8        469.54        448.00         6.26 o                         
  -1   2   8        340.77        301.07         4.64 o                         
   0   2   8       9269.49       9672.01        79.78 o                         
   1   2   8       5769.10       5966.00        50.18 o                         
   2   2   8        159.77        125.60         3.06 o                         
   3   2   8       1777.38       1767.75        20.11 o                         
   4   2   8        151.09        160.88         4.85 o                         
   5   2   8        345.72        325.03         8.49 o                         
   6   2   8         81.31         92.65         6.30 o                         
   7   2   8       1055.85       1062.33        19.71 o                         
   8   2   8        180.92        171.30         8.30 o                         
   9   2   8        144.85        143.36         9.70 o                         
 -11   3   8         27.02         31.71         7.13 o                         
 -10   3   8         65.83         77.75         9.55 o                         
  -9   3   8         52.16         49.20         7.39 o                         
  -8   3   8         79.98         65.45         7.78 o                         
  -7   3   8        392.58        366.24        14.77 o                         
  -6   3   8       2606.05       2597.50        39.94 o                         
  -5   3   8       3197.28       3194.14        48.95 o                         
  -4   3   8       2899.88       2900.66        33.38 o                         
  -3   3   8       2024.01       2016.66        24.40 o                         
  -2   3   8        594.26        602.43        12.54 o                         
  -1   3   8       1471.61       1558.39        18.00 o                         
   0   3   8        480.84        371.81         5.84 o                         
   1   3   8       7517.85       7813.25       130.35 o                         
   2   3   8         61.16         71.21         2.53 o                         
   3   3   8       1545.09       1550.65        21.72 o                         
   4   3   8         14.87         12.73         2.02 o                         
   5   3   8        325.19        333.22         8.35 o                         
   6   3   8         76.76         79.27         5.19 o                         
   7   3   8        405.09        406.39        12.87 o                         
   8   3   8        476.87        487.51        12.97 o                         
   9   3   8        185.01        178.51        10.91 o                         
 -10   4   8        287.04        280.49        15.09 o                         
  -9   4   8          3.09          7.94         5.11 o                         
  -8   4   8        240.12        244.74        12.70 o                         
  -7   4   8        386.33        354.13        14.63 o                         
  -6   4   8         79.52         80.29         4.23 o                         
  -5   4   8         25.29         26.75         2.68 o                         
  -4   4   8       1491.72       1480.99        19.75 o                         
  -3   4   8        608.74        591.28         9.67 o                         
  -2   4   8       1892.02       2105.38        25.58 o                         
  -1   4   8       7407.48       7378.40        78.86 o                         
   0   4   8       3148.50       3261.37        41.30 o                         
   1   4   8         17.44         37.62         2.66 o                         
   2   4   8        155.93        147.05         4.07 o                         
   3   4   8       1024.52       1038.43        16.49 o                         
   4   4   8        798.01        815.53        17.91 o                         
   5   4   8         91.42         76.39         5.93 o                         
   6   4   8         92.55        105.92         7.37 o                         
   7   4   8         12.26         18.06         3.99 o                         
   8   4   8         86.86        100.87        10.47 o                         
 -10   5   8         32.49         33.41         7.04 o                         
  -9   5   8         53.11         54.51         8.14 o                         
  -8   5   8         93.04         88.92         9.14 o                         
  -7   5   8         65.38         42.48         6.48 o                         
  -6   5   8        730.86        693.79        14.54 o                         
  -5   5   8        136.23        139.91         5.58 o                         
  -4   5   8        669.27        650.22        15.60 o                         
  -3   5   8        754.08        762.73        10.75 o                         
  -2   5   8        333.83        307.01         7.09 o                         
  -1   5   8       3464.17       3516.11        45.12 o                         
   0   5   8       1293.29       1315.55        19.37 o                         
   1   5   8       5822.14       5820.39        92.96 o                         
   2   5   8       2426.09       2404.53        28.28 o                         
   3   5   8        212.56        211.72         5.72 o                         
   4   5   8       4143.11       3994.60        60.96 o                         
   5   5   8        686.97        712.25        17.36 o                         
   6   5   8        195.66        190.45         9.63 o                         
   7   5   8        704.22        713.39        18.40 o                         
   8   5   8       1591.70       1615.47        34.31 o                         
 -10   6   8         33.32         31.29         7.36 o                         
  -9   6   8        343.42        367.01        16.57 o                         
  -8   6   8          8.50          9.02         4.79 o                         
  -7   6   8        158.03        128.03        25.12 o                         
  -6   6   8        204.15        184.16         7.05 o                         
  -5   6   8        146.99        138.82         5.29 o                         
  -4   6   8        425.59        395.29         8.57 o                         
  -3   6   8       1334.84       1340.24        16.03 o                         
  -2   6   8          0.79         -0.81         1.91 o                         
  -1   6   8       1008.59        976.93        16.51 o                         
   0   6   8       4462.53       4314.35        48.52 o                         
   1   6   8       1529.63       1556.23        29.83 o                         
   2   6   8         20.36         23.36         3.09 o                         
   3   6   8        656.48        699.12        16.65 o                         
   4   6   8         31.72         28.92         4.47 o                         
   5   6   8        231.22        220.80         9.72 o                         
   6   6   8        328.78        331.40        12.10 o                         
   7   6   8        329.95        329.32        13.67 o                         
   8   6   8          0.02          1.33         3.95 o                         
  -9   7   8         78.19         82.19         9.76 o                         
  -8   7   8       3051.17       3067.85        64.00 o                         
  -7   7   8        534.22        497.30        33.18 o                         
  -6   7   8        682.71        705.81        20.14 o                         
  -5   7   8        998.82        987.16        17.38 o                         
  -4   7   8       3641.39       3633.01        35.02 o                         
  -3   7   8          3.40          5.07         1.83 o                         
  -2   7   8        613.09        605.15        13.36 o                         
  -1   7   8       2021.11       1908.26        27.93 o                         
   0   7   8         34.96         36.33         3.58 o                         
   1   7   8        506.18        461.89         9.60 o                         
   2   7   8        989.48        973.45        14.42 o                         
   3   7   8        222.03        225.62         9.38 o                         
   4   7   8         77.05         99.11         7.81 o                         
   5   7   8        998.04        948.50        21.73 o                         
   6   7   8        581.46        573.71        16.57 o                         
   7   7   8          0.06         -3.12         3.12 o                         
  -9   8   8         88.55         89.46        15.77 o                         
  -8   8   8        149.86        142.61        11.92 o                         
  -7   8   8        250.07        268.47        13.99 o                         
  -6   8   8        208.53        206.83        13.56 o                         
  -5   8   8        718.20        676.08        22.81 o                         
  -4   8   8       3941.02       3942.82        52.11 o                         
  -3   8   8       1204.29       1234.74        20.85 o                         
  -2   8   8        273.36        259.89         8.82 o                         
  -1   8   8        222.88        228.90         7.85 o                         
   0   8   8       2880.47       2757.72        42.55 o                         
   1   8   8         86.58         96.31         5.52 o                         
   2   8   8       2310.16       2302.87        28.93 o                         
   3   8   8         13.16         14.12         6.44 o                         
   4   8   8        191.06        193.29        16.84 o                         
   5   8   8          3.66          6.78         4.01 o                         
   6   8   8         53.64         47.80         6.48 o                         
   7   8   8       1112.02       1157.17        48.03 o                         
  -8   9   8        218.13        214.13        23.10 o                         
  -7   9   8        399.12        354.19        25.30 o                         
  -6   9   8        821.05        888.04        38.87 o                         
  -5   9   8       1000.84        998.21        22.77 o                         
  -4   9   8         41.56         35.02         4.06 o                         
  -3   9   8        128.33        145.27         8.06 o                         
  -2   9   8        143.44        136.03         6.81 o                         
  -1   9   8          2.87          7.92         3.02 o                         
   0   9   8         45.73         45.56         5.16 o                         
   1   9   8         17.75         21.49         2.78 o                         
   2   9   8        621.54        665.27        14.32 o                         
   3   9   8        247.34        262.36        11.27 o                         
   4   9   8       1699.99       1668.15        47.50 o                         
   5   9   8         82.36         93.33        10.68 o                         
   6   9   8          0.77          0.57         4.15 o                         
  -7  10   8        836.87        947.81        43.63 o                         
  -6  10   8        406.66        444.75        27.87 o                         
  -5  10   8        142.57        137.57         8.25 o                         
  -4  10   8         20.14         25.08         4.22 o                         
  -3  10   8        189.74        203.41         8.30 o                         
  -2  10   8        565.60        512.61        13.44 o                         
  -1  10   8        883.66        934.50        18.22 o                         
   0  10   8        247.16        257.47         8.13 o                         
   1  10   8        321.44        321.86         9.81 o                         
   2  10   8        152.96        152.30        11.20 o                         
   3  10   8          2.00          3.83         4.07 o                         
   4  10   8        215.44        222.64        16.14 o                         
   5  10   8       1042.96       1013.10        24.52 o                         
  -6  11   8        168.49        217.43        23.10 o                         
  -5  11   8       1071.29       1101.07        45.83 o                         
  -4  11   8        488.91        484.39        14.52 o                         
  -3  11   8        201.05        182.60         8.26 o                         
  -2  11   8        731.34        694.04        13.95 o                         
  -1  11   8          8.08         11.79         3.01 o                         
   0  11   8       1749.95       1744.83        28.68 o                         
   1  11   8        278.78        291.55        12.28 o                         
   2  11   8       1684.76       1602.33        48.41 o                         
   3  11   8          8.13          3.46         4.22 o                         
   4  11   8         13.50          8.68         4.58 o                         
  -4  12   8         48.61         51.43         6.29 o                         
  -3  12   8        695.67        719.75        16.93 o                         
  -2  12   8        468.87        467.23        16.77 o                         
  -1  12   8         79.19         79.68         6.75 o                         
   0  12   8       1302.85       1271.46        24.34 o                         
   1  12   8       1072.43       1132.66        26.24 o                         
   2  12   8          0.01         -3.41         4.78 o                         
 -11   1   9       1507.63       1637.17        45.10 o                         
 -10   1   9         34.88         37.60         7.65 o                         
  -9   1   9          0.28          3.48         4.93 o                         
  -8   1   9       1317.01       1258.90        32.02 o                         
  -7   1   9        759.26        774.67        13.32 o                         
  -6   1   9        133.62        114.39         5.37 o                         
  -5   1   9       3396.80       3398.15        34.93 o                         
  -4   1   9       3209.89       3232.35        33.29 o                         
  -3   1   9         30.09         30.03         2.31 o                         
  -2   1   9        387.92        391.64         6.17 o                         
  -1   1   9         13.13         20.23         1.67 o                         
   0   1   9        351.76        296.26         5.06 o                         
   1   1   9       4730.31       4762.10        43.51 o                         
   2   1   9        847.98        892.08        10.80 o                         
   3   1   9       2369.50       2383.65        23.89 o                         
   4   1   9        654.31        629.33         9.21 o                         
   5   1   9       1784.46       1768.81        20.40 o                         
   6   1   9         14.16         14.18         3.04 o                         
   7   1   9          2.53          3.88         2.68 o                         
   8   1   9       2463.31       2483.48        37.28 o                         
 -11   2   9          4.17          5.50         5.69 o                         
 -10   2   9       1456.68       1507.60        38.73 o                         
  -9   2   9        119.17        109.43        10.07 o                         
  -8   2   9        381.43        341.26        17.78 o                         
  -7   2   9        270.48        260.77        11.25 o                         
  -6   2   9       1443.30       1415.90        23.93 o                         
  -5   2   9         24.63         24.49         3.77 o                         
  -4   2   9       5978.93       5961.84        63.91 o                         
  -3   2   9       1046.32       1137.18        15.55 o                         
  -2   2   9        373.49        342.56         6.92 o                         
  -1   2   9        248.86        262.71         5.08 o                         
   0   2   9       3134.73       3192.79        28.64 o                         
   1   2   9       3458.97       3416.32        37.15 o                         
   2   2   9        131.64        159.23         3.46 o                         
   3   2   9          6.64         17.10         2.19 o                         
   4   2   9       5365.62       5301.54        58.80 o                         
   5   2   9        759.17        758.55        14.57 o                         
   6   2   9         50.10         51.70         4.40 o                         
   7   2   9       1232.97       1236.91        22.21 o                         
   8   2   9        125.41        140.09         7.78 o                         
 -10   3   9        407.84        390.99        18.01 o                         
  -9   3   9        332.93        346.58        19.62 o                         
  -8   3   9        214.48        216.13        15.58 o                         
  -7   3   9       1516.87       1486.61        25.04 o                         
  -6   3   9        517.98        559.31        18.28 o                         
  -5   3   9        209.07        205.95         8.00 o                         
  -4   3   9        873.01        892.68        13.03 o                         
  -3   3   9       2267.67       2250.36        27.24 o                         
  -2   3   9         46.22         45.51         3.93 o                         
  -1   3   9        596.29        619.23         9.29 o                         
   0   3   9       9285.98       9152.98        82.61 o                         
   1   3   9       1842.58       1871.27        23.48 o                         
   2   3   9        790.21        765.07        10.23 o                         
   3   3   9       1534.88       1497.41        21.68 o                         
   4   3   9         96.99         94.28         4.23 o                         
   5   3   9         13.30          7.35         2.50 o                         
   6   3   9         47.76         46.49         4.82 o                         
   7   3   9         44.87         44.15         4.88 o                         
   8   3   9          4.24          5.31         3.43 o                         
 -10   4   9         56.11         46.45         7.83 o                         
  -9   4   9         56.26         42.80         7.36 o                         
  -8   4   9        506.76        516.49        18.92 o                         
  -7   4   9       1732.73       1684.08        50.78 o                         
  -6   4   9        988.75        986.70        18.84 o                         
  -5   4   9         99.27         94.63         5.03 o                         
  -4   4   9        776.14        766.45        15.60 o                         
  -3   4   9       1713.74       1844.77        27.94 o                         
  -2   4   9       4719.52       4899.62        54.31 o                         
  -1   4   9        687.93        732.51        11.71 o                         
   0   4   9          6.18          5.71         1.93 o                         
   1   4   9        137.82        138.07         5.61 o                         
   2   4   9       2191.54       2259.04        29.82 o                         
   3   4   9       3065.16       2938.41        44.59 o                         
   4   4   9        409.98        372.05        13.55 o                         
   5   4   9        530.34        537.63        14.73 o                         
   6   4   9       1367.80       1342.20        32.35 o                         
   7   4   9        720.64        698.06        18.18 o                         
   8   4   9        426.56        426.32        16.35 o                         
 -10   5   9        578.45        543.47        21.44 o                         
  -9   5   9        523.47        547.47        20.81 o                         
  -8   5   9        687.79        671.02        22.40 o                         
  -7   5   9        891.74        925.03        26.31 o                         
  -6   5   9        219.98        211.80         7.51 o                         
  -5   5   9       5470.72       5459.35        61.87 o                         
  -4   5   9        468.36        447.64         6.29 o                         
  -3   5   9       4673.79       4542.88        51.08 o                         
  -2   5   9       1219.89       1209.76        15.52 o                         
  -1   5   9       1091.23       1134.07        18.30 o                         
   0   5   9        366.20        361.26         7.50 o                         
   1   5   9       4523.49       4479.99        50.03 o                         
   2   5   9       4142.59       4056.50        45.36 o                         
   3   5   9        324.46        303.25        11.85 o                         
   4   5   9        780.51        759.20        21.04 o                         
   5   5   9          3.58          2.72         3.00 o                         
   6   5   9         28.83         27.64         4.86 o                         
   7   5   9         25.14         26.84         5.23 o                         
   8   5   9        138.14        137.70         9.42 o                         
  -9   6   9       1747.75       1731.17        42.84 o                         
  -8   6   9        269.61        282.19        22.00 o                         
  -7   6   9        396.61        384.34        16.33 o                         
  -6   6   9       1077.69       1116.62        21.68 o                         
  -5   6   9         43.87         46.17         3.55 o                         
  -4   6   9       1418.98       1412.41        15.50 o                         
  -3   6   9        503.63        499.47         8.59 o                         
  -2   6   9         64.72         68.79         4.50 o                         
  -1   6   9       1334.61       1319.51        20.90 o                         
   0   6   9         64.32         68.82         3.81 o                         
   1   6   9       1652.12       1663.55        21.64 o                         
   2   6   9       5612.91       5415.03        59.53 o                         
   3   6   9         48.49         46.23         5.14 o                         
   4   6   9         79.09         73.16         6.45 o                         
   5   6   9       1083.82       1097.46        23.85 o                         
   6   6   9        248.68        233.19        10.71 o                         
   7   6   9         96.38         88.34         7.61 o                         
  -9   7   9        126.23        132.75        11.78 o                         
  -8   7   9        136.16        151.21        12.44 o                         
  -7   7   9        944.20        963.36        27.97 o                         
  -6   7   9       4125.16       4095.37        62.11 o                         
  -5   7   9       1483.48       1447.73        21.00 o                         
  -4   7   9        972.84        967.68        13.41 o                         
  -3   7   9        409.72        417.51         9.63 o                         
  -2   7   9          1.92          2.56         2.29 o                         
  -1   7   9        165.66        171.87         6.91 o                         
   0   7   9         26.59         34.50         3.61 o                         
   1   7   9        130.14        128.48         5.11 o                         
   2   7   9        824.72        805.90        26.73 o                         
   3   7   9        261.02        291.27        12.91 o                         
   4   7   9       1109.84       1084.67        23.84 o                         
   5   7   9        595.24        563.94        16.49 o                         
   6   7   9         38.33         38.32         5.69 o                         
   7   7   9        113.67        121.30        10.79 o                         
  -8   8   9        129.56        138.20        30.07 o                         
  -7   8   9        130.78        139.91        12.18 o                         
  -6   8   9        145.18        150.52        11.79 o                         
  -5   8   9        256.80        253.51        17.06 o                         
  -4   8   9         85.97         71.94         5.18 o                         
  -3   8   9         59.39         77.47         5.34 o                         
  -2   8   9         48.20         47.40         4.33 o                         
  -1   8   9       1683.21       1658.29        26.04 o                         
   0   8   9       2209.25       2131.86        31.36 o                         
   1   8   9         91.19         73.10         4.88 o                         
   2   8   9       1279.70       1296.50        21.45 o                         
   3   8   9         41.32         47.38         5.98 o                         
   4   8   9        227.25        262.47        11.35 o                         
   5   8   9         69.99         69.98         6.87 o                         
   6   8   9        182.04        184.96        10.91 o                         
  -8   9   9        562.94        575.65        32.63 o                         
  -7   9   9        241.97        246.39        21.63 o                         
  -6   9   9          6.95         14.67         8.07 o                         
  -5   9   9        608.37        621.24        23.62 o                         
  -4   9   9         66.61         65.99         5.21 o                         
  -3   9   9        272.34        250.94         8.77 o                         
  -2   9   9        451.74        472.49        12.01 o                         
  -1   9   9        825.91        762.90        16.64 o                         
   0   9   9        484.56        475.69        11.81 o                         
   1   9   9          3.05         10.56         7.28 o                         
   2   9   9        731.97        713.65        18.70 o                         
   3   9   9       3077.19       3042.44       107.61 o                         
   4   9   9        853.96        826.11        21.16 o                         
   5   9   9         72.47         84.11         7.95 o                         
  -7  10   9         70.22         54.63        12.83 o                         
  -6  10   9        939.21        840.74        38.87 o                         
  -5  10   9         21.42         29.15         4.72 o                         
  -4  10   9         10.62          9.79         3.80 o                         
  -3  10   9       2618.25       2644.50        39.02 o                         
  -2  10   9        976.10        992.17        19.31 o                         
  -1  10   9       1232.79       1279.32        31.33 o                         
   0  10   9         67.23         68.07         5.47 o                         
   1  10   9        137.52        133.76         8.96 o                         
   2  10   9         14.21         13.67         4.41 o                         
   3  10   9         49.47         49.44         6.34 o                         
   4  10   9         79.84         66.34         7.25 o                         
  -5  11   9        186.22        229.53        23.47 o                         
  -4  11   9        845.78        832.29        20.35 o                         
  -3  11   9       1298.85       1357.04        24.48 o                         
  -2  11   9       1134.46       1225.02        22.84 o                         
  -1  11   9        879.70        897.02        25.40 o                         
   0  11   9        156.84        164.03         8.59 o                         
   1  11   9         76.64         80.27         7.87 o                         
   2  11   9         90.85         65.96         7.32 o                         
   3  11   9          4.84          1.20         4.20 o                         
  -3  12   9        241.85        241.73         9.55 o                         
  -2  12   9         12.79         14.28         4.20 o                         
  -1  12   9       1009.00        929.38        19.70 o                         
   0  12   9        197.69        224.94        12.54 o                         
   1  12   9        188.35        215.64        12.54 o                         
 -11   0  10        242.73        264.73        24.93 o                         
 -10   0  10        551.24        519.55        29.33 o                         
  -9   0  10          6.40         -4.03         6.23 o                         
  -8   0  10        648.54        658.15        30.80 o                         
  -7   0  10        866.88        896.01        33.55 o                         
  -6   0  10        977.11        997.23        23.17 o                         
  -5   0  10        946.26       1038.25        21.78 o                         
  -4   0  10        334.61        359.35         9.03 o                         
  -3   0  10        258.89        248.13        10.09 o                         
  -2   0  10      13055.41      13053.21       152.20 o                         
  -1   0  10       5148.90       5177.15        73.38 o                         
   0   0  10        268.88        260.39         6.81 o                         
   1   0  10          1.11         10.60         2.04 o                         
   2   0  10       4831.98       5116.78        72.55 o                         
   3   0  10       1431.87       1476.03        25.08 o                         
   4   0  10         58.73         64.72         4.53 o                         
   5   0  10       4039.15       4077.04        75.88 o                         
   6   0  10       3215.46       3216.93        62.96 o                         
   7   0  10        240.31        253.81        12.69 o                         
   8   0  10         28.81         15.03         8.80 o                         
 -11   1  10         25.45         28.39         7.20 o                         
 -10   1  10         17.35          1.37         4.91 o                         
  -9   1  10        583.77        567.94        27.87 o                         
  -8   1  10        783.29        852.86        25.40 o                         
  -7   1  10        134.25        114.39         6.18 o                         
  -6   1  10       1520.49       1550.70        22.97 o                         
  -5   1  10       2022.96       2042.75        24.89 o                         
  -4   1  10       1594.80       1548.66        19.76 o                         
  -3   1  10       1646.48       1736.95        19.98 o                         
  -2   1  10        461.86        402.66         7.09 o                         
  -1   1  10        403.89        406.20         6.95 o                         
   0   1  10       6810.54       7167.27        64.77 o                         
   1   1  10        224.79        179.12         3.88 o                         
   2   1  10       3147.43       3035.50        32.17 o                         
   3   1  10       2982.70       2987.83        31.85 o                         
   4   1  10         36.44         41.68         2.98 o                         
   5   1  10        313.19        311.41         9.05 o                         
   6   1  10       2671.74       2678.00        38.29 o                         
   7   1  10         27.97         28.45         4.91 o                         
   8   1  10        189.39        175.25        11.48 o                         
 -10   2  10         76.62        112.21        12.28 o                         
  -9   2  10        135.59        127.96        14.67 o                         
  -8   2  10          0.00          1.19         4.01 o                         
  -7   2  10       2222.91       2107.14        46.02 o                         
  -6   2  10        880.78        895.10        14.95 o                         
  -5   2  10        351.16        377.16         7.00 o                         
  -4   2  10        149.17        149.28         4.33 o                         
  -3   2  10        881.66        834.51        12.77 o                         
  -2   2  10       1536.98       1471.07        39.70 o                         
  -1   2  10       2575.01       2517.84        27.38 o                         
   0   2  10         67.27         61.56         2.78 o                         
   1   2  10       2070.92       2224.55        22.68 o                         
   2   2  10        865.44        830.01        11.34 o                         
   3   2  10        859.52        856.39        11.82 o                         
   4   2  10        346.71        358.44         9.35 o                         
   5   2  10       2811.41       2829.95        39.48 o                         
   6   2  10        101.49        115.85         6.34 o                         
   7   2  10        150.32        148.59         7.99 o                         
   8   2  10          0.12         -1.93         3.09 o                         
 -10   3  10        464.37        476.23        22.00 o                         
  -9   3  10         32.01         36.72         7.13 o                         
  -8   3  10         29.58         32.16         7.52 o                         
  -7   3  10       4282.10       4178.47        73.19 o                         
  -6   3  10       4154.72       4169.37        63.39 o                         
  -5   3  10        655.77        643.50        11.65 o                         
  -4   3  10       2099.53       2046.22        25.55 o                         
  -3   3  10        789.74        816.06        12.62 o                         
  -2   3  10        645.98        613.50        10.48 o                         
  -1   3  10        124.74        143.29         4.33 o                         
   0   3  10       1090.76       1024.69        13.40 o                         
   1   3  10        182.81        182.82         6.24 o                         
   2   3  10        539.16        509.83         7.93 o                         
   3   3  10        700.36        660.13        11.20 o                         
   4   3  10       4348.00       4191.51        48.26 o                         
   5   3  10        454.94        464.38        10.96 o                         
   6   3  10          1.54          1.03         2.78 o                         
   7   3  10        247.56        243.62         9.52 o                         
   8   3  10        253.36        243.85         9.98 o                         
 -10   4  10       1139.09       1053.92        31.58 o                         
  -9   4  10        482.73        501.68        19.94 o                         
  -8   4  10        396.24        401.23        21.08 o                         
  -7   4  10        278.56        266.31        13.21 o                         
  -6   4  10       2488.97       2415.82        33.76 o                         
  -5   4  10        639.83        624.07        15.48 o                         
  -4   4  10        664.75        688.83        11.30 o                         
  -3   4  10          5.84          3.88         2.54 o                         
  -2   4  10         96.53         80.90         6.04 o                         
  -1   4  10       1160.56       1106.33        16.02 o                         
   0   4  10        469.81        475.60        10.00 o                         
   1   4  10          2.55          3.48         1.60 o                         
   2   4  10        130.86        127.21         4.77 o                         
   3   4  10          1.44         -0.18         2.04 o                         
   4   4  10        172.37        181.89        10.74 o                         
   5   4  10        464.91        444.98        13.61 o                         
   6   4  10        713.32        730.05        16.34 o                         
   7   4  10        833.34        834.09        18.23 o                         
   8   4  10         26.81         25.01         4.77 o                         
 -10   5  10        303.14        292.56        16.43 o                         
  -9   5  10         98.26         79.89        10.27 o                         
  -8   5  10          2.39          3.71         4.58 o                         
  -7   5  10        209.39        224.88        13.93 o                         
  -6   5  10        689.50        665.16        13.28 o                         
  -5   5  10          5.30          9.08         2.24 o                         
  -4   5  10        290.19        295.79         6.08 o                         
  -3   5  10          2.52          6.49         1.76 o                         
  -2   5  10        459.14        516.91        10.76 o                         
  -1   5  10        385.50        355.97         8.67 o                         
   0   5  10        452.08        487.79        12.13 o                         
   1   5  10       1856.07       1797.29        25.55 o                         
   2   5  10          0.11          0.88         1.63 o                         
   3   5  10        586.03        594.05        15.52 o                         
   4   5  10          0.89          7.55         3.59 o                         
   5   5  10          3.62          5.18         3.65 o                         
   6   5  10         31.79         42.72         5.84 o                         
   7   5  10          0.50         -0.95         3.80 o                         
  -9   6  10         57.42         52.81         9.53 o                         
  -8   6  10       2635.11       2730.98        58.96 o                         
  -7   6  10        679.31        717.32        32.08 o                         
  -6   6  10          5.98          6.65         2.72 o                         
  -5   6  10        359.49        375.74         8.89 o                         
  -4   6  10        303.08        288.48         5.24 o                         
  -3   6  10        804.07        797.53        11.98 o                         
  -2   6  10        687.14        637.95        11.30 o                         
  -1   6  10       1328.91       1315.15        33.88 o                         
   0   6  10        525.78        429.11        10.07 o                         
   1   6  10        513.94        518.39         9.67 o                         
   2   6  10        291.67        278.16         7.39 o                         
   3   6  10        211.03        213.31        10.44 o                         
   4   6  10        508.68        478.59        21.11 o                         
   5   6  10       2007.80       2013.57        37.12 o                         
   6   6  10        474.45        466.19        15.30 o                         
   7   6  10        362.80        391.86        14.45 o                         
  -9   7  10         25.36         30.22         7.22 o                         
  -8   7  10        686.99        717.37        29.33 o                         
  -7   7  10        293.19        314.25        15.56 o                         
  -6   7  10        326.68        335.68        10.81 o                         
  -5   7  10        370.32        354.96         8.90 o                         
  -4   7  10         73.69         72.21         3.54 o                         
  -3   7  10       1009.97        987.35        15.24 o                         
  -2   7  10        696.30        683.97        14.15 o                         
  -1   7  10        652.15        667.30        13.87 o                         
   0   7  10        575.55        525.82        11.90 o                         
   1   7  10        155.51        210.33         7.19 o                         
   2   7  10        298.15        285.56         9.37 o                         
   3   7  10        132.80        138.09         8.73 o                         
   4   7  10       1494.92       1526.90        30.41 o                         
   5   7  10       1135.76       1116.15        25.19 o                         
   6   7  10        365.42        349.12        13.32 o                         
  -8   8  10         90.27         79.65        11.73 o                         
  -7   8  10         58.15         55.15         8.02 o                         
  -6   8  10        500.12        475.80        35.57 o                         
  -5   8  10          0.67         -1.16         2.34 o                         
  -4   8  10        723.93        731.93        15.29 o                         
  -3   8  10        732.09        734.06        12.87 o                         
  -2   8  10        845.19        837.24        16.56 o                         
  -1   8  10       2411.40       2453.43        35.60 o                         
   0   8  10       2391.89       2424.93        35.11 o                         
   1   8  10        633.13        636.53        16.04 o                         
   2   8  10         51.15         75.30         7.21 o                         
   3   8  10        226.68        247.80        30.84 o                         
   4   8  10        755.95        785.22        20.32 o                         
   5   8  10          7.01         -1.71         3.83 o                         
   6   8  10         14.19          7.98         4.56 o                         
  -7   9  10       1032.37        947.81        42.17 o                         
  -6   9  10        139.20        142.09        11.37 o                         
  -5   9  10        467.32        488.24        14.01 o                         
  -4   9  10        533.55        549.91        13.35 o                         
  -3   9  10       2521.44       2461.78        51.23 o                         
  -2   9  10        295.46        319.61         9.93 o                         
  -1   9  10        180.00        177.06         7.98 o                         
   0   9  10       1067.47       1050.60        19.50 o                         
   1   9  10         81.07        107.56         8.19 o                         
   2   9  10        571.81        539.96        22.18 o                         
   3   9  10         39.68         27.93         5.42 o                         
   4   9  10         86.00         93.70         9.81 o                         
   5   9  10        197.08        175.28        11.06 o                         
  -6  10  10        117.14         90.93        15.03 o                         
  -5  10  10        231.65        240.89        10.36 o                         
  -4  10  10       1611.31       1557.65        26.63 o                         
  -3  10  10        341.86        351.09        10.99 o                         
  -2  10  10          0.56          3.86         3.02 o                         
  -1  10  10        291.35        286.68         9.81 o                         
   0  10  10        298.97        292.68         9.95 o                         
   1  10  10        738.03        699.77        19.19 o                         
   2  10  10        151.42        135.31         9.66 o                         
   3  10  10       1040.96       1132.70        32.09 o                         
   4  10  10        228.82        218.76        25.89 o                         
  -5  11  10       1787.63       1812.02        63.80 o                         
  -4  11  10         17.20         12.00         4.40 o                         
  -3  11  10         25.81         26.88         4.52 o                         
  -2  11  10        149.69        172.65         8.92 o                         
  -1  11  10         61.71         55.72         5.49 o                         
   0  11  10        220.05        214.02        15.24 o                         
   1  11  10         20.36         14.43         5.67 o                         
   2  11  10        119.80        129.68         9.57 o                         
  -1  12  10         13.61         29.33        10.27 o                         
 -10   1  11        295.57        288.91        16.20 o                         
  -9   1  11        178.09        177.66        13.35 o                         
  -8   1  11         39.40         32.26         6.61 o                         
  -7   1  11          5.38          3.06         4.12 o                         
  -6   1  11       1057.61       1089.45        15.53 o                         
  -5   1  11        124.34        132.25         4.45 o                         
  -4   1  11       1230.02       1205.62        16.58 o                         
  -3   1  11        100.24        120.88         4.40 o                         
  -2   1  11        836.98        883.14        13.59 o                         
  -1   1  11       1785.86       1875.06        21.77 o                         
   0   1  11          5.82         12.21         1.68 o                         
   1   1  11       3397.95       3378.29        32.90 o                         
   2   1  11       2021.48       2022.64        25.58 o                         
   3   1  11       6494.97       6352.34        69.61 o                         
   4   1  11       1156.47       1144.35        19.80 o                         
   5   1  11        178.12        182.81         7.69 o                         
   6   1  11         71.72         79.26         5.94 o                         
   7   1  11        150.90        143.70        11.67 o                         
   8   1  11        642.97        656.44        18.95 o                         
 -10   2  11        249.07        227.50        26.40 o                         
  -9   2  11        639.41        662.03        33.37 o                         
  -8   2  11        113.53         92.25         9.46 o                         
  -7   2  11         30.73         36.89         8.43 o                         
  -6   2  11       4067.45       4047.48        51.80 o                         
  -5   2  11         70.11         81.08         3.43 o                         
  -4   2  11        178.34        176.42         5.87 o                         
  -3   2  11       5754.85       5694.65        62.81 o                         
  -2   2  11       1767.25       1706.90        22.28 o                         
  -1   2  11        667.43        625.58        10.89 o                         
   0   2  11       1308.94       1323.52        15.23 o                         
   1   2  11       1784.54       1789.44        20.71 o                         
   2   2  11       2475.96       2382.87        34.50 o                         
   3   2  11          0.60          0.61         2.08 o                         
   4   2  11        457.86        426.65        10.73 o                         
   5   2  11          2.18          5.02         2.71 o                         
   6   2  11        205.16        219.12        10.66 o                         
   7   2  11         93.58         92.49         6.84 o                         
   8   2  11        771.51        783.46        38.05 o                         
 -10   3  11         24.84         29.03         7.52 o                         
  -9   3  11       1119.45       1025.85        30.33 o                         
  -8   3  11        254.81        265.17        14.13 o                         
  -7   3  11        121.42        155.19        11.79 o                         
  -6   3  11         20.34         24.68         4.07 o                         
  -5   3  11        544.79        537.91        10.65 o                         
  -4   3  11       1189.70       1173.09        16.87 o                         
  -3   3  11         29.94         25.13         2.88 o                         
  -2   3  11       3672.34       3733.20        45.49 o                         
  -1   3  11       2403.04       2318.89        28.76 o                         
   0   3  11       1437.42       1427.21        17.55 o                         
   1   3  11         27.32         30.17         2.44 o                         
   2   3  11        181.07        191.74         5.21 o                         
   3   3  11        960.30        888.53        14.40 o                         
   4   3  11         54.69         57.96         4.51 o                         
   5   3  11        676.87        694.62        15.70 o                         
   6   3  11         77.22         81.00         6.32 o                         
   7   3  11         27.31         28.55         4.72 o                         
 -10   4  11        403.31        477.59        40.70 o                         
  -9   4  11       1436.59       1478.70        38.73 o                         
  -8   4  11         68.43         84.82         9.55 o                         
  -7   4  11       1671.40       1579.08        38.36 o                         
  -6   4  11         31.62         32.74         3.46 o                         
  -5   4  11         45.42         49.41         4.97 o                         
  -4   4  11       6564.51       6450.91        70.92 o                         
  -3   4  11         13.47         13.72         4.09 o                         
  -2   4  11        411.32        417.65         8.76 o                         
  -1   4  11        965.93       1007.41        15.35 o                         
   0   4  11        540.98        526.40        12.38 o                         
   1   4  11        866.93        877.88        15.30 o                         
   2   4  11        118.59         99.47         5.91 o                         
   3   4  11       2089.89       2032.73        40.53 o                         
   4   4  11          0.61          8.26         4.28 o                         
   5   4  11        857.12        877.42        18.13 o                         
   6   4  11       1881.07       1826.22        45.83 o                         
   7   4  11         15.30         16.18         4.37 o                         
 -10   5  11       1264.64       1277.45        36.37 o                         
  -9   5  11          1.06          0.40         6.60 o                         
  -8   5  11          0.61         -1.08         4.49 o                         
  -7   5  11        732.36        713.95        23.46 o                         
  -6   5  11         20.65         23.43         3.29 o                         
  -5   5  11       1522.07       1543.93        21.98 o                         
  -4   5  11       1790.28       1817.45        21.75 o                         
  -3   5  11       5672.41       5543.89        62.11 o                         
  -2   5  11       2169.89       2065.72        32.23 o                         
  -1   5  11         62.79         65.38         4.22 o                         
   0   5  11        141.89        120.51         5.48 o                         
   1   5  11        882.37        859.91        15.35 o                         
   2   5  11        127.62        135.57         5.56 o                         
   3   5  11        118.14        114.70         7.61 o                         
   4   5  11        705.62        713.78        19.51 o                         
   5   5  11          2.49          3.11         3.45 o                         
   6   5  11        171.16        174.81         9.05 o                         
   7   5  11       1442.72       1488.88        27.39 o                         
  -9   6  11         57.24         48.03        10.27 o                         
  -8   6  11        128.29        131.95        16.87 o                         
  -7   6  11         27.08         32.51         8.43 o                         
  -6   6  11       1348.71       1299.85        22.69 o                         
  -5   6  11        602.04        624.30        13.37 o                         
  -4   6  11       3588.09       3550.25        38.35 o                         
  -3   6  11       1565.89       1547.71        19.67 o                         
  -2   6  11       2318.91       2298.49        29.12 o                         
  -1   6  11       3350.56       3309.62        39.60 o                         
   0   6  11        237.56        233.44         7.75 o                         
   1   6  11         22.63         28.80         3.36 o                         
   2   6  11       2124.43       2119.49        31.21 o                         
   3   6  11        168.34        190.92        14.72 o                         
   4   6  11         58.56         51.31         6.35 o                         
   5   6  11          1.88         -0.28         3.59 o                         
   6   6  11          2.01          4.39         6.23 o                         
  -9   7  11          7.40         -2.93         4.53 o                         
  -8   7  11        297.30        295.97        16.17 o                         
  -7   7  11        283.30        290.56        16.13 o                         
  -6   7  11        519.58        551.57        14.55 o                         
  -5   7  11        412.02        409.56         9.87 o                         
  -4   7  11         28.35         24.86         3.95 o                         
  -3   7  11        481.08        472.49         9.75 o                         
  -2   7  11          9.13          7.87         2.44 o                         
  -1   7  11         26.00         32.17         4.34 o                         
   0   7  11        363.53        360.35         9.81 o                         
   1   7  11        838.49        782.32        15.29 o                         
   2   7  11       1190.54       1169.95        25.18 o                         
   3   7  11        933.95        944.71        31.15 o                         
   4   7  11       2209.26       2227.47        40.71 o                         
   5   7  11        522.93        499.91        16.09 o                         
   6   7  11        337.45        296.16        12.90 o                         
  -8   8  11         53.86         46.37         8.42 o                         
  -7   8  11          0.13          4.48         5.05 o                         
  -6   8  11        175.18        157.25        13.93 o                         
  -5   8  11        613.63        606.23        13.86 o                         
  -4   8  11        168.08        161.52         8.31 o                         
  -3   8  11        663.22        684.76        12.52 o                         
  -2   8  11        764.84        731.75        15.61 o                         
  -1   8  11         86.89        109.17         7.73 o                         
   0   8  11       1584.94       1589.52        25.75 o                         
   1   8  11         63.67         53.26         5.61 o                         
   2   8  11       1866.57       1900.40        40.45 o                         
   3   8  11          5.29          8.46         4.28 o                         
   4   8  11        790.45        782.73        20.80 o                         
   5   8  11         48.88         36.76         5.93 o                         
  -7   9  11        458.77        418.72        27.87 o                         
  -6   9  11        113.55        127.90        11.55 o                         
  -5   9  11        819.63        790.98        17.17 o                         
  -4   9  11         52.88         58.50         5.39 o                         
  -3   9  11         30.22         31.39         4.36 o                         
  -2   9  11        879.93        868.31        17.73 o                         
  -1   9  11        136.30        131.21         7.25 o                         
   0   9  11         97.67         85.42         5.94 o                         
   1   9  11        380.92        387.55        13.75 o                         
   2   9  11         15.01         16.39         5.05 o                         
   3   9  11        417.07        440.02        15.31 o                         
   4   9  11         87.85         76.85         7.92 o                         
  -6  10  11         20.66         19.22         6.58 o                         
  -5  10  11        117.23        119.85         9.58 o                         
  -4  10  11         18.19         18.27         4.31 o                         
  -3  10  11         47.32         54.37         6.43 o                         
  -2  10  11        113.10        103.13         6.90 o                         
  -1  10  11          0.09          1.55         3.07 o                         
   0  10  11         51.08         52.22         6.60 o                         
   1  10  11        661.88        643.18        18.69 o                         
   2  10  11        321.55        335.47        13.76 o                         
   3  10  11       1340.08       1338.19        29.89 o                         
  -4  11  11         43.31         52.14         5.65 o                         
  -3  11  11        285.15        266.54        10.25 o                         
  -2  11  11        118.68        114.32         7.50 o                         
  -1  11  11       1058.85       1023.05        21.11 o                         
   0  11  11        572.76        573.82        17.90 o                         
   1  11  11        345.99        325.81        13.87 o                         
 -10   0  12        578.32        624.05        33.73 o                         
  -9   0  12       2995.61       3151.04        94.23 o                         
  -8   0  12       1737.20       1642.62        56.83 o                         
  -7   0  12         78.64         59.03        11.00 o                         
  -6   0  12        185.61        205.00         9.29 o                         
  -5   0  12         50.29         49.17         5.22 o                         
  -4   0  12       5269.39       5479.45        96.38 o                         
  -3   0  12       6321.65       6249.37       108.35 o                         
  -2   0  12       4007.31       4025.67        59.69 o                         
  -1   0  12       1659.03       1717.34        35.88 o                         
   0   0  12      11109.04      10699.21       146.27 o                         
   1   0  12       4426.05       4352.85        77.93 o                         
   2   0  12        289.86        310.93        30.16 o                         
   3   0  12        183.23        190.02         9.53 o                         
   4   0  12        669.36        639.75        35.20 o                         
   5   0  12        456.14        440.21        16.47 o                         
   6   0  12       1378.01       1370.31        33.88 o                         
   7   0  12         38.56         38.50        11.00 o                         
 -10   1  12         38.83         48.16         8.40 o                         
  -9   1  12       1321.76       1289.02        35.38 o                         
  -8   1  12          0.80          3.80         4.65 o                         
  -7   1  12         22.74         12.68         5.87 o                         
  -6   1  12       1053.61        989.97        14.98 o                         
  -5   1  12         32.58         35.16         3.44 o                         
  -4   1  12        931.95        931.32        14.36 o                         
  -3   1  12        805.96        803.59        13.14 o                         
  -2   1  12        378.75        407.82         8.54 o                         
  -1   1  12       1305.07       1316.66        16.93 o                         
   0   1  12          3.19          5.60         1.85 o                         
   1   1  12       1425.73       1363.71        15.87 o                         
   2   1  12         23.86         27.28         2.75 o                         
   3   1  12        145.95        132.35         6.51 o                         
   4   1  12       1922.79       1953.99        33.13 o                         
   5   1  12        670.18        658.00        14.76 o                         
   6   1  12          2.23          2.01         2.97 o                         
   7   1  12        160.01        158.45        10.29 o                         
 -10   2  12        284.12        292.23        16.59 o                         
  -9   2  12         85.18         72.48        12.28 o                         
  -8   2  12          0.01          3.86         5.01 o                         
  -7   2  12         36.62         36.88         6.42 o                         
  -6   2  12         63.50         73.14         4.16 o                         
  -5   2  12       1301.46       1264.06        17.43 o                         
  -4   2  12         59.74         52.04         3.86 o                         
  -3   2  12       1746.38       1799.02        23.72 o                         
  -2   2  12       3445.94       3412.26        40.19 o                         
  -1   2  12       4718.39       4764.64        53.87 o                         
   0   2  12        802.43        734.22        13.86 o                         
   1   2  12          2.66          9.78         1.82 o                         
   2   2  12         34.76         42.59         3.09 o                         
   3   2  12         89.83         89.29         5.62 o                         
   4   2  12        196.52        205.39         7.71 o                         
   5   2  12        657.62        660.83        14.53 o                         
   6   2  12        720.23        750.40        19.75 o                         
   7   2  12        323.95        351.30        13.73 o                         
 -10   3  12         28.82         38.97         8.09 o                         
  -9   3  12       1045.21        991.56        44.00 o                         
  -8   3  12         12.34         21.11         6.08 o                         
  -7   3  12       1532.63       1499.70        37.20 o                         
  -6   3  12        184.87        197.06         9.22 o                         
  -5   3  12        730.95        730.74        13.49 o                         
  -4   3  12        129.74        143.50         6.84 o                         
  -3   3  12       4711.52       4725.57        60.62 o                         
  -2   3  12        639.98        625.57        13.19 o                         
  -1   3  12        592.01        611.98        11.11 o                         
   0   3  12        936.62        973.53        13.76 o                         
   1   3  12        383.87        370.60         7.72 o                         
   2   3  12        204.61        218.44         5.86 o                         
   3   3  12       4466.97       4388.02        86.04 o                         
   4   3  12       1412.12       1411.60        23.36 o                         
   5   3  12        147.50        154.52         9.64 o                         
   6   3  12        210.66        215.37        14.74 o                         
   7   3  12        665.79        710.70        17.23 o                         
 -10   4  12        492.52        509.52        21.77 o                         
  -9   4  12        324.05        295.22        24.20 o                         
  -8   4  12        969.37        996.70        69.11 o                         
  -7   4  12         47.25         35.88         6.73 o                         
  -6   4  12       1529.22       1525.40        29.59 o                         
  -5   4  12          0.14         -0.10         4.29 o                         
  -4   4  12          0.01         -0.80         1.84 o                         
  -3   4  12        359.95        379.19         8.60 o                         
  -2   4  12       3024.85       2921.50        51.33 o                         
  -1   4  12        183.07        167.45         5.72 o                         
   0   4  12        479.21        451.30        11.22 o                         
   1   4  12       1348.99       1354.28        21.51 o                         
   2   4  12        170.01        191.70         6.16 o                         
   3   4  12        440.10        380.19        18.42 o                         
   4   4  12        369.22        357.89        12.84 o                         
   5   4  12       1046.39       1004.65        23.21 o                         
   6   4  12        885.39        851.65        18.81 o                         
   7   4  12        159.44        156.71         9.21 o                         
  -9   5  12        530.41        517.74        37.03 o                         
  -8   5  12       1587.61       1551.67        39.78 o                         
  -7   5  12        336.57        343.91        16.46 o                         
  -6   5  12        859.63        821.84        16.11 o                         
  -5   5  12        485.16        471.00        10.36 o                         
  -4   5  12       3948.41       3886.33        45.73 o                         
  -3   5  12        112.95        124.15         5.45 o                         
  -2   5  12        295.53        299.44         7.77 o                         
  -1   5  12       1041.59        960.41        17.11 o                         
   0   5  12        494.58        454.31        10.60 o                         
   1   5  12       1210.33       1152.36        19.29 o                         
   2   5  12        117.53        115.94         5.64 o                         
   3   5  12        103.83         92.23         6.29 o                         
   4   5  12          0.37          1.90         3.10 o                         
   5   5  12         35.74         34.79         4.77 o                         
   6   5  12         33.73         26.21         4.85 o                         
  -9   6  12         45.32         47.18         8.54 o                         
  -8   6  12        912.15        897.05        28.26 o                         
  -7   6  12        279.56        293.81        16.87 o                         
  -6   6  12        169.99        185.20         7.68 o                         
  -5   6  12         97.43         93.88         5.42 o                         
  -4   6  12          5.69         13.02         2.21 o                         
  -3   6  12        114.96        129.32         5.05 o                         
  -2   6  12        954.07        987.59        15.79 o                         
  -1   6  12         25.57         30.75         3.30 o                         
   0   6  12          1.06          0.16         2.16 o                         
   1   6  12          5.72          9.07         2.43 o                         
   2   6  12        178.00        144.33         8.95 o                         
   3   6  12       1120.89       1137.72        24.97 o                         
   4   6  12        158.32        157.25         9.92 o                         
   5   6  12         12.79         11.81         3.79 o                         
   6   6  12        396.02        392.46        13.09 o                         
  -8   7  12         75.45         91.16        11.73 o                         
  -7   7  12        496.78        506.72        20.35 o                         
  -6   7  12        424.43        429.00        11.75 o                         
  -5   7  12         16.65         15.87         3.07 o                         
  -4   7  12        940.59        957.29        16.69 o                         
  -3   7  12       1216.55       1201.06        18.28 o                         
  -2   7  12        384.76        380.25         9.10 o                         
  -1   7  12       5090.80       5258.64        60.23 o                         
   0   7  12        650.12        666.15        14.27 o                         
   1   7  12         42.51         38.82         4.02 o                         
   2   7  12       1314.45       1286.95        27.30 o                         
   3   7  12        889.90        974.56        23.21 o                         
   4   7  12        508.93        510.44        39.65 o                         
   5   7  12        598.17        592.42        18.27 o                         
  -7   8  12        111.31        110.24        16.87 o                         
  -6   8  12        142.92        145.83        11.56 o                         
  -5   8  12        731.10        722.28        15.73 o                         
  -4   8  12         48.96         43.73         4.69 o                         
  -3   8  12        215.52        214.51         8.50 o                         
  -2   8  12       1013.69       1026.21        16.97 o                         
  -1   8  12        257.24        260.75         9.10 o                         
   0   8  12         39.24         48.32         4.60 o                         
   1   8  12        864.26        854.89        21.16 o                         
   2   8  12        787.70        788.19        20.80 o                         
   3   8  12          6.16         14.49         4.90 o                         
   4   8  12          0.23          4.05         6.14 o                         
  -7   9  12          7.84         -6.23         6.23 o                         
  -6   9  12         14.04         12.97         5.46 o                         
  -5   9  12        154.54        151.46         9.74 o                         
  -4   9  12         99.51        106.67         8.57 o                         
  -3   9  12        422.69        449.34        12.47 o                         
  -2   9  12        160.84        152.01         6.65 o                         
  -1   9  12        162.88        170.49         8.15 o                         
   0   9  12       1365.31       1346.24        30.74 o                         
   1   9  12        407.06        394.98        14.16 o                         
   2   9  12        622.01        653.45        18.96 o                         
   3   9  12         71.72         78.69         8.16 o                         
   4   9  12        197.41        177.95        15.40 o                         
  -5  10  12          5.06          8.83         4.53 o                         
  -4  10  12         59.84         79.23         7.41 o                         
  -3  10  12       1102.81       1094.90        21.62 o                         
  -2  10  12         24.58         22.42         4.23 o                         
  -1  10  12         38.59         42.39         5.66 o                         
   0  10  12       1821.24       1909.72        37.39 o                         
   1  10  12         34.74         32.28         5.85 o                         
   2  10  12          2.23          2.03         4.49 o                         
  -3  11  12        110.71        131.10         8.22 o                         
  -2  11  12        225.19        219.48        11.27 o                         
  -1  11  12        461.67        466.63        16.33 o                         
   0  11  12         84.91         85.83         8.43 o                         
 -10   1  13        163.30        151.72        13.35 o                         
  -9   1  13          0.23         -4.58         4.58 o                         
  -8   1  13        407.21        362.69        16.98 o                         
  -7   1  13        342.13        304.33        14.60 o                         
  -6   1  13        355.18        361.90         9.27 o                         
  -5   1  13       1449.81       1371.88        21.87 o                         
  -4   1  13       5173.73       5207.37        65.58 o                         
  -3   1  13        516.09        496.05        12.43 o                         
  -2   1  13         76.29         84.87         4.49 o                         
  -1   1  13         20.20         19.79         2.55 o                         
   0   1  13        272.90        282.00         6.78 o                         
   1   1  13         86.19         97.12         4.73 o                         
   2   1  13        247.60        257.98         8.75 o                         
   3   1  13        981.70        953.86        18.10 o                         
   4   1  13        350.81        345.72        10.28 o                         
   5   1  13          1.33          6.57         3.31 o                         
   6   1  13        739.30        765.74        20.27 o                         
   7   1  13        544.79        538.73        22.68 o                         
 -10   2  13         24.86         27.90         7.78 o                         
  -9   2  13        153.62        154.20        13.57 o                         
  -8   2  13         38.73         40.65        13.02 o                         
  -7   2  13        272.20        291.81        11.01 o                         
  -6   2  13       1918.19       1805.98        26.97 o                         
  -5   2  13       2658.59       2714.47        37.49 o                         
  -4   2  13         94.07         87.06         5.25 o                         
  -3   2  13        112.89         98.40         4.77 o                         
  -2   2  13          8.17         17.24         2.63 o                         
  -1   2  13       1575.49       1510.27        21.12 o                         
   0   2  13          4.31          3.69         1.93 o                         
   1   2  13       1663.83       1601.88        19.70 o                         
   2   2  13          9.01          6.85         2.78 o                         
   3   2  13         67.65         80.66         5.48 o                         
   4   2  13        222.11        215.26         8.26 o                         
   5   2  13         19.21         21.70         5.46 o                         
   6   2  13         14.93         17.67         4.79 o                         
   7   2  13        484.71        509.02        17.13 o                         
 -10   3  13          5.66         10.91         6.16 o                         
  -9   3  13       1075.56       1092.85        32.53 o                         
  -8   3  13       1580.92       1695.02        83.41 o                         
  -7   3  13        832.45        797.15        19.60 o                         
  -6   3  13        212.43        220.33        12.45 o                         
  -5   3  13         64.16         60.75         6.32 o                         
  -4   3  13         69.52         62.96         4.12 o                         
  -3   3  13        397.62        391.76         8.93 o                         
  -2   3  13       2538.93       2545.47        32.01 o                         
  -1   3  13         97.66         86.83         4.65 o                         
   0   3  13        105.75         90.62         5.27 o                         
   1   3  13        105.67         97.17         4.42 o                         
   2   3  13       2021.99       2003.35        36.52 o                         
   3   3  13         11.65         11.84         3.09 o                         
   4   3  13          0.34          7.34         2.89 o                         
   5   3  13         28.24         22.14         5.01 o                         
   6   3  13          6.06         -4.26         4.44 o                         
  -9   4  13        341.00        359.32        25.30 o                         
  -8   4  13        169.07        160.84        15.77 o                         
  -7   4  13          3.43          1.46         3.55 o                         
  -6   4  13         15.23         22.86         4.58 o                         
  -5   4  13          3.62          4.86         2.16 o                         
  -4   4  13        229.53        223.91         6.69 o                         
  -3   4  13       2113.09       1950.25        32.05 o                         
  -2   4  13          7.06          5.52         2.31 o                         
  -1   4  13       1763.19       1737.89        23.86 o                         
   0   4  13       4025.12       3931.16        51.67 o                         
   1   4  13       3621.69       3693.47        48.98 o                         
   2   4  13       2723.52       2741.68        38.17 o                         
   3   4  13         26.99         22.07         4.68 o                         
   4   4  13        971.29        967.65        23.00 o                         
   5   4  13        837.98        815.33        18.31 o                         
   6   4  13        258.16        260.15        10.65 o                         
  -9   5  13        207.61        216.28        15.79 o                         
  -8   5  13        178.38        195.46        14.78 o                         
  -7   5  13        341.81        326.34        21.27 o                         
  -6   5  13         47.30         53.02         4.87 o                         
  -5   5  13       1141.62       1126.87        18.20 o                         
  -4   5  13        144.25        122.19         5.29 o                         
  -3   5  13          0.09         -1.02         1.96 o                         
  -2   5  13         66.48         70.84         4.58 o                         
  -1   5  13        305.09        310.70         9.09 o                         
   0   5  13       4088.04       4076.31        53.61 o                         
   1   5  13         46.00         54.93         4.33 o                         
   2   5  13        175.96        180.64        12.39 o                         
   3   5  13        160.08        151.67        11.96 o                         
   4   5  13       1257.25       1223.65        23.32 o                         
   5   5  13         65.56         72.92         6.45 o                         
   6   5  13        128.03        146.15        12.93 o                         
  -8   6  13          0.59          8.03         5.57 o                         
  -7   6  13       1436.43       1464.51        38.37 o                         
  -6   6  13         79.76         90.20         6.02 o                         
  -5   6  13        165.24        155.79         6.85 o                         
  -4   6  13        624.99        621.13        11.46 o                         
  -3   6  13         79.61         76.50         4.27 o                         
  -2   6  13       1228.70       1210.91        18.63 o                         
  -1   6  13          4.82          7.54         2.68 o                         
   0   6  13         78.08         74.77         4.72 o                         
   1   6  13          0.96          1.88         2.02 o                         
   2   6  13         40.24         43.26         4.99 o                         
   3   6  13         25.44         19.89         4.07 o                         
   4   6  13        154.18        137.65        15.98 o                         
   5   6  13        226.80        245.51        10.81 o                         
  -8   7  13        597.03        571.05        23.07 o                         
  -7   7  13        768.30        775.02        26.31 o                         
  -6   7  13          1.96          0.92         4.10 o                         
  -5   7  13         83.89         67.60         6.32 o                         
  -4   7  13        475.76        451.54        10.99 o                         
  -3   7  13        238.91        246.63         7.37 o                         
  -2   7  13        376.16        351.72         9.98 o                         
  -1   7  13         86.86         75.42         4.93 o                         
   0   7  13          3.41          3.13         2.81 o                         
   1   7  13        572.66        562.07        14.03 o                         
   2   7  13       1151.24       1083.49        21.38 o                         
   3   7  13       2300.21       2352.32        37.21 o                         
   4   7  13        195.92        197.91        11.35 o                         
   5   7  13        223.32        199.13        10.36 o                         
  -7   8  13        584.50        627.14        23.98 o                         
  -6   8  13        167.56        175.63         9.57 o                         
  -5   8  13        449.87        456.70        15.67 o                         
  -4   8  13        543.12        539.87        13.62 o                         
  -3   8  13       2449.13       2456.59        37.12 o                         
  -2   8  13        690.86        691.29        13.77 o                         
  -1   8  13         88.56         93.00         5.52 o                         
   0   8  13         93.52        109.77         6.37 o                         
   1   8  13         25.60         18.06         5.01 o                         
   2   8  13         19.42         12.49         4.93 o                         
   3   8  13         57.61         44.72         6.65 o                         
   4   8  13        116.60        113.89         9.99 o                         
  -6   9  13       2285.26       2346.93        53.24 o                         
  -5   9  13        288.07        288.64        15.45 o                         
  -4   9  13          7.49          8.06         4.18 o                         
  -3   9  13       2451.58       2499.48        38.26 o                         
  -2   9  13        263.25        262.39         9.69 o                         
  -1   9  13          0.03          0.02         2.56 o                         
   0   9  13        500.00        543.48        18.60 o                         
   1   9  13        144.17        152.82        10.51 o                         
   2   9  13        219.86        237.40        13.19 o                         
   3   9  13         34.38         46.43         6.88 o                         
  -4  10  13       1331.30       1359.22        25.32 o                         
  -3  10  13         88.37         98.18         7.19 o                         
  -2  10  13          9.43          2.70         3.43 o                         
  -1  10  13        491.00        496.30        16.54 o                         
   0  10  13        642.07        712.77        20.51 o                         
   1  10  13         36.49         36.95         6.46 o                         
 -10   0  14         80.07        107.80        17.60 o                         
  -9   0  14        555.15        575.65        32.27 o                         
  -8   0  14          0.56          6.23         7.70 o                         
  -7   0  14       4172.66       4502.95       131.08 o                         
  -6   0  14       2656.08       2625.09        64.35 o                         
  -5   0  14         24.30         29.56         5.11 o                         
  -4   0  14        945.64        967.88        24.64 o                         
  -3   0  14        253.54        292.47        12.00 o                         
  -2   0  14        641.74        618.56        15.16 o                         
  -1   0  14         20.20         23.80         3.99 o                         
   0   0  14       4283.19       4143.91        81.23 o                         
   1   0  14       2556.91       2546.33        44.53 o                         
   2   0  14       1060.08       1047.76        27.31 o                         
   3   0  14        184.31        151.15        16.68 o                         
   4   0  14        432.65        441.78        17.12 o                         
   5   0  14        276.64        312.25        19.80 o                         
   6   0  14       1989.14       2158.87        73.33 o                         
 -10   1  14        641.26        606.51        24.09 o                         
  -9   1  14        204.16        202.55        14.89 o                         
  -8   1  14         34.44         31.63         7.26 o                         
  -7   1  14        728.13        720.83        17.91 o                         
  -6   1  14       3198.61       3121.26        44.21 o                         
  -5   1  14        246.37        236.77         7.82 o                         
  -4   1  14       3765.52       3601.08        67.11 o                         
  -3   1  14        149.04        142.96         5.90 o                         
  -2   1  14         44.37         40.52         3.53 o                         
  -1   1  14       5167.87       5058.03        52.61 o                         
   0   1  14        951.21        932.48        13.88 o                         
   1   1  14        492.23        482.20        10.19 o                         
   2   1  14       1431.79       1430.25        24.02 o                         
   3   1  14        972.44        975.21        18.73 o                         
   4   1  14        310.59        314.07        20.64 o                         
   5   1  14       3114.96       3088.69        44.71 o                         
   6   1  14         86.10         84.26         9.35 o                         
 -10   2  14        330.22        346.37        22.55 o                         
  -9   2  14         16.88         16.50         6.74 o                         
  -8   2  14        143.20        132.98        11.92 o                         
  -7   2  14        411.77        395.01        14.20 o                         
  -6   2  14        606.83        618.47        13.02 o                         
  -5   2  14         84.87         91.03         5.35 o                         
  -4   2  14        112.54         97.73         5.59 o                         
  -3   2  14       1115.37       1107.57        17.32 o                         
  -2   2  14        226.47        205.39         6.63 o                         
  -1   2  14        106.30        106.19         5.37 o                         
   0   2  14        383.39        400.72         9.22 o                         
   1   2  14        142.28        152.61         5.84 o                         
   2   2  14        720.06        760.02        15.81 o                         
   3   2  14         61.42         63.17         5.26 o                         
   4   2  14         32.72         27.27         4.40 o                         
   5   2  14        238.42        260.04        11.86 o                         
   6   2  14        555.47        580.14        18.11 o                         
  -9   3  14         46.87         43.94         8.40 o                         
  -8   3  14        882.53        949.97        29.56 o                         
  -7   3  14        977.72        968.21        47.50 o                         
  -6   3  14       1150.34       1129.94        24.46 o                         
  -5   3  14         29.23         57.31         4.34 o                         
  -4   3  14        252.78        241.50        10.84 o                         
  -3   3  14       1045.56       1066.61        17.05 o                         
  -2   3  14       1169.64       1113.37        17.73 o                         
  -1   3  14        630.30        639.91        12.15 o                         
   0   3  14          3.45          4.17         2.53 o                         
   1   3  14       1146.25       1078.66        18.99 o                         
   2   3  14          7.59          2.82         3.45 o                         
   3   3  14       1064.61       1087.05        20.18 o                         
   4   3  14        175.92        173.51        11.56 o                         
   5   3  14        482.38        481.50        17.82 o                         
   6   3  14         21.95         15.14         7.37 o                         
  -9   4  14         47.94         42.76         9.17 o                         
  -8   4  14          8.37         20.72         6.74 o                         
  -7   4  14          5.43          8.77         5.28 o                         
  -6   4  14        278.31        284.41        11.68 o                         
  -5   4  14         34.58         37.74         4.39 o                         
  -4   4  14         42.19         49.55         3.90 o                         
  -3   4  14        948.75        950.59        15.87 o                         
  -2   4  14       3899.64       3806.54        45.64 o                         
  -1   4  14         12.04          8.71         2.81 o                         
   0   4  14         14.39          7.92         2.87 o                         
   1   4  14        783.28        814.37        16.19 o                         
   2   4  14          2.18          2.49         3.44 o                         
   3   4  14        103.25        101.75        10.24 o                         
   4   4  14        152.73        157.70        10.47 o                         
   5   4  14         10.68         17.46         7.49 o                         
   6   4  14        216.65        215.23        21.63 o                         
  -9   5  14         27.70         26.70         7.76 o                         
  -8   5  14        386.10        400.93        24.93 o                         
  -7   5  14          0.02         -2.11         3.65 o                         
  -6   5  14         83.74         86.42         6.00 o                         
  -5   5  14       1018.96       1015.09        20.12 o                         
  -4   5  14         38.94         39.12         3.58 o                         
  -3   5  14          3.79          5.52         2.36 o                         
  -2   5  14        212.05        214.95         7.09 o                         
  -1   5  14        521.85        526.04        13.95 o                         
   0   5  14         35.41         28.74         3.73 o                         
   1   5  14         45.62         59.57         4.58 o                         
   2   5  14          2.89          2.72         3.45 o                         
   3   5  14        366.48        401.80        14.39 o                         
   4   5  14          0.52          3.07         4.23 o                         
   5   5  14        289.18        291.99        11.62 o                         
  -8   6  14         22.04         24.42         7.25 o                         
  -7   6  14        211.64        207.29        11.43 o                         
  -6   6  14        539.53        553.04        13.65 o                         
  -5   6  14        697.82        675.83        13.81 o                         
  -4   6  14        657.01        666.18        13.61 o                         
  -3   6  14          0.69         12.01         5.36 o                         
  -2   6  14        111.12         92.78         5.23 o                         
  -1   6  14       1234.30       1218.66        19.16 o                         
   0   6  14       4361.97       4408.38        55.04 o                         
   1   6  14        226.31        239.69         9.21 o                         
   2   6  14         16.80         16.95         3.94 o                         
   3   6  14          9.24          1.11         3.39 o                         
   4   6  14        610.49        580.88        16.86 o                         
   5   6  14        444.68        449.84        14.14 o                         
  -7   7  14        220.46        225.30        15.94 o                         
  -6   7  14        122.99        118.60         9.20 o                         
  -5   7  14          1.53          0.53         2.64 o                         
  -4   7  14        342.40        328.92         9.57 o                         
  -3   7  14         81.61         87.59         5.62 o                         
  -2   7  14          3.51          4.71         2.57 o                         
  -1   7  14        154.74        154.72         6.64 o                         
   0   7  14        415.25        401.02        11.36 o                         
   1   7  14        137.92        128.33         7.83 o                         
   2   7  14        997.10       1031.79        25.88 o                         
   3   7  14       1077.92       1118.14        22.77 o                         
   4   7  14         11.06         16.46         5.20 o                         
  -7   8  14         67.58         66.20         9.86 o                         
  -6   8  14        677.23        666.57        17.12 o                         
  -5   8  14        521.24        512.48        13.60 o                         
  -4   8  14        101.77         95.57         7.32 o                         
  -3   8  14          7.67          9.56         3.56 o                         
  -2   8  14         22.66         13.20         3.09 o                         
  -1   8  14         48.09         48.52         4.44 o                         
   0   8  14        262.08        260.84         9.93 o                         
   1   8  14        345.84        343.82        11.81 o                         
   2   8  14          0.30         -1.93         3.44 o                         
   3   8  14        114.25        129.69         9.07 o                         
  -5   9  14        884.83        894.24        21.06 o                         
  -4   9  14        281.91        286.05        10.56 o                         
  -3   9  14        102.47        104.97         7.16 o                         
  -2   9  14         26.72         31.93         4.82 o                         
  -1   9  14        551.60        541.99        14.33 o                         
   0   9  14       1303.95       1319.35        24.87 o                         
   1   9  14          6.95          7.21         3.73 o                         
   2   9  14         46.72         59.13         6.64 o                         
  -3  10  14        642.40        636.43        16.13 o                         
  -2  10  14        461.92        514.31        17.16 o                         
  -1  10  14         20.21         15.58         5.23 o                         
   0  10  14         48.68         51.57         7.44 o                         
  -9   1  15        405.19        413.49        19.57 o                         
  -8   1  15         81.84         69.85         9.20 o                         
  -7   1  15        476.91        499.30        14.84 o                         
  -6   1  15       1241.16       1244.62        21.26 o                         
  -5   1  15         23.47         22.18         3.45 o                         
  -4   1  15          3.66          8.74         2.79 o                         
  -3   1  15       1276.07       1209.45        18.72 o                         
  -2   1  15        880.01        878.94        22.96 o                         
  -1   1  15       2557.65       2532.59        29.66 o                         
   0   1  15       1650.76       1683.08        21.60 o                         
   1   1  15        413.35        424.85         9.87 o                         
   2   1  15         35.77         29.68         4.14 o                         
   3   1  15       2328.42       2328.82        35.54 o                         
   4   1  15         21.10         16.42         4.09 o                         
   5   1  15         39.46         42.46         6.42 o                         
   6   1  15        793.52        802.98        39.23 o                         
  -9   2  15          1.13         -3.67         5.19 o                         
  -8   2  15        311.30        302.05        16.33 o                         
  -7   2  15          2.03          4.34         3.59 o                         
  -6   2  15        866.26        809.58        16.22 o                         
  -5   2  15        131.30        121.53         7.25 o                         
  -4   2  15       2439.69       2389.70        34.70 o                         
  -3   2  15        411.87        412.70         9.69 o                         
  -2   2  15        922.39        924.75        15.69 o                         
  -1   2  15       1183.76       1178.63        18.45 o                         
   0   2  15       1203.83       1221.28        18.89 o                         
   1   2  15       1937.63       1921.63        26.23 o                         
   2   2  15        361.31        370.59        12.73 o                         
   3   2  15        156.16        169.42         9.43 o                         
   4   2  15        472.30        445.17        12.45 o                         
   5   2  15         81.30         67.95         7.54 o                         
  -9   3  15        187.72        199.24        15.55 o                         
  -8   3  15         65.69         78.54         9.96 o                         
  -7   3  15       1239.06       1208.01        26.45 o                         
  -6   3  15         43.71         24.06         4.90 o                         
  -5   3  15        337.64        335.11        11.01 o                         
  -4   3  15        538.21        555.78        11.54 o                         
  -3   3  15        786.16        753.18        13.87 o                         
  -2   3  15          6.73          7.68         2.75 o                         
  -1   3  15        446.87        460.41        10.51 o                         
   0   3  15        253.60        252.93         8.47 o                         
   1   3  15          1.73          2.26         2.54 o                         
   2   3  15        236.22        255.92        15.81 o                         
   3   3  15        590.89        616.80        14.55 o                         
   4   3  15        772.12        751.09        29.17 o                         
   5   3  15       1053.88       1054.86        25.84 o                         
  -9   4  15          3.99          6.08         5.99 o                         
  -8   4  15        498.21        477.64        25.12 o                         
  -7   4  15        526.39        526.63        16.47 o                         
  -6   4  15       4053.71       4071.13       151.81 o                         
  -5   4  15        587.68        604.76        20.69 o                         
  -4   4  15         19.14         24.60         4.18 o                         
  -3   4  15        557.22        559.79        11.73 o                         
  -2   4  15        252.73        244.08         7.69 o                         
  -1   4  15        182.89        168.91         6.84 o                         
   0   4  15        182.92        171.83         7.38 o                         
   1   4  15        634.17        617.34        13.72 o                         
   2   4  15        763.70        747.70        19.68 o                         
   3   4  15       1940.53       1841.90        35.97 o                         
   4   4  15        564.29        559.65        17.55 o                         
   5   4  15        160.08        151.62        10.86 o                         
  -8   5  15         33.94         34.51         7.90 o                         
  -7   5  15        199.38        216.95        13.59 o                         
  -6   5  15        301.01        297.73        10.02 o                         
  -5   5  15       3159.90       3083.15        45.23 o                         
  -4   5  15        595.34        607.07        12.91 o                         
  -3   5  15        473.40        445.06        10.50 o                         
  -2   5  15        380.27        384.55         9.80 o                         
  -1   5  15          2.99          2.61         2.85 o                         
   0   5  15        746.00        709.56        15.10 o                         
   1   5  15        475.13        456.88        14.72 o                         
   2   5  15        278.96        282.98        12.13 o                         
   3   5  15       1265.56       1281.55        28.49 o                         
   4   5  15        576.86        576.00        16.35 o                         
  -8   6  15         75.68         79.41        10.62 o                         
  -7   6  15         95.31         99.14         9.00 o                         
  -6   6  15        184.41        193.41        11.22 o                         
  -5   6  15        150.35        146.76         7.16 o                         
  -4   6  15          0.09          0.61         2.55 o                         
  -3   6  15        998.53        989.77        15.56 o                         
  -2   6  15         65.63         59.62         5.10 o                         
  -1   6  15        151.76        130.44         7.10 o                         
   0   6  15        285.63        302.25        10.21 o                         
   1   6  15          0.69          3.06         3.22 o                         
   2   6  15       1608.45       1528.94        27.44 o                         
   3   6  15         90.65         84.37         7.17 o                         
   4   6  15        209.62        227.83        18.15 o                         
  -7   7  15        509.46        510.80        17.34 o                         
  -6   7  15        446.50        451.76        16.14 o                         
  -5   7  15          0.35          2.44         2.92 o                         
  -4   7  15          4.12          8.58         3.16 o                         
  -3   7  15       1174.07       1187.18        22.36 o                         
  -2   7  15        839.07        876.11        19.52 o                         
  -1   7  15        204.70        218.71         7.94 o                         
   0   7  15        220.84        222.97        14.61 o                         
   1   7  15        118.70        104.14         7.44 o                         
   2   7  15        416.08        428.65        13.37 o                         
   3   7  15        278.69        288.86        11.62 o                         
  -6   8  15          1.90          0.22         4.50 o                         
  -5   8  15          3.92          2.02         3.97 o                         
  -4   8  15        843.33        847.82        18.47 o                         
  -3   8  15       1857.33       1866.74        31.07 o                         
  -2   8  15        555.87        554.45        14.33 o                         
  -1   8  15        358.75        338.30        11.22 o                         
   0   8  15         59.31         64.42         6.00 o                         
   1   8  15         14.41         10.01         4.21 o                         
   2   8  15        933.32        952.16        26.20 o                         
  -4   9  15         27.30         19.98         4.35 o                         
  -3   9  15          7.88         13.06         4.07 o                         
  -2   9  15        699.36        692.00        17.01 o                         
  -1   9  15        378.75        387.82        14.99 o                         
   0   9  15         64.12         58.73         6.22 o                         
   1   9  15       1896.88       1866.28        67.10 o                         
  -9   0  16       2230.66       2323.13        78.10 o                         
  -8   0  16         17.77          8.07         7.70 o                         
  -7   0  16        502.76        423.49        26.77 o                         
  -6   0  16        457.33        440.18        16.12 o                         
  -5   0  16        301.94        259.63        13.02 o                         
  -4   0  16        600.85        580.61        18.84 o                         
  -3   0  16        796.45        742.77        21.74 o                         
  -2   0  16       3125.72       3177.79        51.15 o                         
  -1   0  16       1685.92       1699.62        31.39 o                         
   0   0  16         19.00         12.98         3.61 o                         
   1   0  16        343.95        356.23        15.24 o                         
   2   0  16        370.77        394.49        16.50 o                         
   3   0  16       3042.59       3036.97        79.75 o                         
   4   0  16       1368.39       1407.55        40.52 o                         
   5   0  16        751.05        774.05        40.52 o                         
  -9   1  16         11.15          5.71         7.88 o                         
  -8   1  16        641.52        664.09        24.50 o                         
  -7   1  16        183.70        191.60        10.09 o                         
  -6   1  16         90.20        105.92         6.18 o                         
  -5   1  16        161.34        175.56         7.44 o                         
  -4   1  16        252.31        231.29         9.74 o                         
  -3   1  16          3.76          1.11         2.56 o                         
  -2   1  16        799.42        835.18        15.00 o                         
  -1   1  16          0.87          1.37         2.41 o                         
   0   1  16        224.21        221.05         6.72 o                         
   1   1  16          0.21          2.21         2.30 o                         
   2   1  16        310.75        319.24        10.61 o                         
   3   1  16          4.70          7.76         3.64 o                         
   4   1  16         14.43         15.65         4.12 o                         
   5   1  16         87.61         93.12         8.53 o                         
  -9   2  16        249.48        277.83        16.71 o                         
  -8   2  16         45.96         51.27        14.30 o                         
  -7   2  16         12.24         15.82         4.53 o                         
  -6   2  16          7.53          4.85         3.72 o                         
  -5   2  16        136.10        149.08        12.81 o                         
  -4   2  16       3608.55       3550.75        55.99 o                         
  -3   2  16       1476.07       1454.03        21.88 o                         
  -2   2  16        744.19        716.84        13.72 o                         
  -1   2  16          1.27         -1.19         2.30 o                         
   0   2  16       3871.28       3908.82        47.18 o                         
   1   2  16        160.57        183.92         8.38 o                         
   2   2  16        340.26        318.71        10.56 o                         
   3   2  16        140.27        138.92         7.88 o                         
   4   2  16        289.11        270.00        12.40 o                         
   5   2  16        422.14        454.01        16.46 o                         
  -8   3  16       1487.47       1477.21        40.19 o                         
  -7   3  16         56.49         63.42         7.35 o                         
  -6   3  16        105.64         77.58         7.12 o                         
  -5   3  16        935.09        945.13        18.11 o                         
  -4   3  16         18.13         13.77         3.05 o                         
  -3   3  16        761.86        722.06        13.92 o                         
  -2   3  16       2046.69       2002.98        27.80 o                         
  -1   3  16         22.39         17.83         3.07 o                         
   0   3  16         84.70         80.14         5.63 o                         
   1   3  16          0.76         -1.30         2.39 o                         
   2   3  16        227.21        216.01        10.92 o                         
   3   3  16         10.67          8.99         5.75 o                         
   4   3  16       1957.23       1957.09        38.57 o                         
  -8   4  16        241.66        213.99        44.92 o                         
  -7   4  16        207.42        214.90        11.70 o                         
  -6   4  16        645.25        639.84        18.47 o                         
  -5   4  16         96.53        101.95         8.24 o                         
  -4   4  16         48.39         55.57         4.46 o                         
  -3   4  16        449.88        459.38        10.83 o                         
  -2   4  16        191.74        174.93         7.20 o                         
  -1   4  16        206.81        208.25         8.49 o                         
   0   4  16        474.44        477.71        12.14 o                         
   1   4  16          0.05         -2.68         3.24 o                         
   2   4  16         85.58         65.22         7.18 o                         
   3   4  16        819.05        827.88        21.99 o                         
   4   4  16         47.12         46.49         6.90 o                         
  -8   5  16          3.17          6.36        12.47 o                         
  -7   5  16        122.87        117.08         9.47 o                         
  -6   5  16        232.66        224.43        11.47 o                         
  -5   5  16          1.39          1.37         3.27 o                         
  -4   5  16         30.97         33.77         4.76 o                         
  -3   5  16         69.51         76.20         5.30 o                         
  -2   5  16        751.03        712.64        14.83 o                         
  -1   5  16       2952.60       3086.23        43.95 o                         
   0   5  16        469.01        495.77        14.29 o                         
   1   5  16        148.79        141.79         9.77 o                         
   2   5  16        108.38         98.73        10.00 o                         
   3   5  16       1244.98       1275.07        29.05 o                         
   4   5  16        236.84        241.50        10.98 o                         
  -7   6  16        512.23        498.61        17.26 o                         
  -6   6  16         18.51         14.68         4.79 o                         
  -5   6  16          9.59         12.71         3.26 o                         
  -4   6  16        303.55        284.02         9.13 o                         
  -3   6  16       1294.41       1294.40        21.60 o                         
  -2   6  16        434.92        452.86        12.23 o                         
  -1   6  16         72.90         73.74         5.69 o                         
   0   6  16        135.45        149.08        11.63 o                         
   1   6  16         35.40         57.68         5.93 o                         
   2   6  16        263.12        259.02        10.74 o                         
   3   6  16        420.89        414.62        13.63 o                         
  -6   7  16       1006.85       1022.19        30.06 o                         
  -5   7  16        791.14        815.38        16.50 o                         
  -4   7  16        649.24        683.99        14.87 o                         
  -3   7  16          1.70          5.52         3.69 o                         
  -2   7  16        321.19        304.18         9.96 o                         
  -1   7  16        102.34         86.18         7.20 o                         
   0   7  16        247.37        209.94         9.85 o                         
   1   7  16       1160.84       1157.45        23.35 o                         
   2   7  16        191.93        214.97        11.03 o                         
  -5   8  16          4.58          2.25         3.54 o                         
  -4   8  16          3.68          8.54         5.24 o                         
  -3   8  16         25.17         24.12         5.40 o                         
  -2   8  16         45.21         48.94         5.53 o                         
  -1   8  16          7.45          5.59         3.61 o                         
   0   8  16        809.44        798.77        18.60 o                         
   1   8  16          5.46          6.63         4.15 o                         
  -8   1  17        378.97        366.79        18.53 o                         
  -7   1  17        339.55        347.15        12.95 o                         
  -6   1  17        663.31        661.68        15.55 o                         
  -5   1  17         60.66         62.49         5.25 o                         
  -4   1  17        620.54        646.10        14.59 o                         
  -3   1  17         99.74         96.68         6.37 o                         
  -2   1  17         53.94         56.96         5.07 o                         
  -1   1  17         86.41         95.23         5.75 o                         
   0   1  17         85.49         90.78         5.08 o                         
   1   1  17       1654.38       1648.71        24.41 o                         
   2   1  17        191.40        197.01         9.54 o                         
   3   1  17        317.65        322.54        11.25 o                         
   4   1  17        246.40        249.09        12.65 o                         
  -8   2  17        126.49        150.07        13.75 o                         
  -7   2  17        120.21        146.23         9.87 o                         
  -6   2  17        384.61        423.23        14.39 o                         
  -5   2  17        666.57        693.72        15.25 o                         
  -4   2  17       1238.05       1206.66        30.01 o                         
  -3   2  17        437.74        406.76        10.25 o                         
  -2   2  17        197.67        200.10         7.33 o                         
  -1   2  17        111.08        100.22         5.89 o                         
   0   2  17          0.23          2.99         5.56 o                         
   1   2  17       1657.77       1700.13        29.10 o                         
   2   2  17       2465.69       2468.79        38.08 o                         
   3   2  17        569.87        583.22        15.08 o                         
   4   2  17        210.59        196.54        16.08 o                         
  -8   3  17         39.87         42.31         6.52 o                         
  -7   3  17        457.72        467.69        15.73 o                         
  -6   3  17         17.45         15.83         4.76 o                         
  -5   3  17        411.02        405.38        14.29 o                         
  -4   3  17        119.70        100.97         5.89 o                         
  -3   3  17         28.72         26.02         3.59 o                         
  -2   3  17         66.47         53.41         4.68 o                         
  -1   3  17        720.83        731.21        14.33 o                         
   0   3  17        903.80        922.67        18.95 o                         
   1   3  17        194.65        192.30        11.35 o                         
   2   3  17          0.26         -0.71         3.98 o                         
   3   3  17         52.75         54.42         7.08 o                         
   4   3  17         43.41         41.90         7.63 o                         
  -8   4  17        981.72        982.96        32.27 o                         
  -7   4  17          3.94          5.60         4.42 o                         
  -6   4  17         14.74         11.34         5.18 o                         
  -5   4  17        523.35        555.44        16.92 o                         
  -4   4  17        903.31        908.96        19.14 o                         
  -3   4  17         25.93         33.43         3.94 o                         
  -2   4  17        121.79        118.75         6.47 o                         
  -1   4  17        785.85        768.13        16.58 o                         
   0   4  17         66.30         63.50         6.88 o                         
   1   4  17          7.41         -1.35         3.69 o                         
   2   4  17         11.08          2.34         6.25 o                         
   3   4  17        184.34        192.02        12.11 o                         
  -7   5  17        106.22         78.48         8.10 o                         
  -6   5  17        285.03        296.97        13.20 o                         
  -5   5  17        778.10        773.97        18.36 o                         
  -4   5  17        178.38        193.38         9.76 o                         
  -3   5  17        485.52        478.03        14.25 o                         
  -2   5  17        257.90        254.79         8.47 o                         
  -1   5  17       1173.28       1150.80        21.50 o                         
   0   5  17         23.48         22.85         7.23 o                         
   1   5  17         14.44         12.06         5.02 o                         
   2   5  17        204.16        216.33        28.86 o                         
   3   5  17        317.28        337.74        14.67 o                         
  -6   6  17        247.80        250.59        12.83 o                         
  -5   6  17         36.89         50.50         5.11 o                         
  -4   6  17        904.09        957.20        18.15 o                         
  -3   6  17       2160.60       2176.22        35.42 o                         
  -2   6  17         57.44         62.12         5.59 o                         
  -1   6  17        291.55        295.84        12.60 o                         
   0   6  17       2044.50       2093.42        44.29 o                         
   1   6  17        649.35        612.61        16.22 o                         
   2   6  17          9.77         12.35         4.48 o                         
  -5   7  17         39.28         44.58         5.06 o                         
  -4   7  17         70.48         76.68         6.67 o                         
  -3   7  17        468.94        458.97        13.43 o                         
  -2   7  17        726.07        743.77        17.30 o                         
  -1   7  17        457.51        455.28        13.33 o                         
   0   7  17        183.08        181.24         9.64 o                         
   1   7  17        664.17        661.93        17.27 o                         
  -3   8  17         38.54         38.83         5.49 o                         
  -2   8  17         91.72        108.22         9.36 o                         
  -1   8  17          0.17         -0.42         4.42 o                         
  -8   0  18        175.74        183.33        21.63 o                         
  -7   0  18        330.56        300.29        24.20 o                         
  -6   0  18          3.55         -0.33         4.40 o                         
  -5   0  18        276.06        268.83        13.56 o                         
  -4   0  18       1015.26       1065.57        28.69 o                         
  -3   0  18       1063.56       1039.85        30.80 o                         
  -2   0  18        253.87        257.55        13.09 o                         
  -1   0  18        421.73        422.56        13.80 o                         
   0   0  18        740.48        736.11        36.85 o                         
   1   0  18        193.91        182.12        13.19 o                         
   2   0  18         85.60         80.31        11.18 o                         
   3   0  18        208.64        203.50        14.49 o                         
  -8   1  18        132.56        163.96        19.25 o                         
  -7   1  18       1938.89       1980.30        48.74 o                         
  -6   1  18        941.63        953.04        22.98 o                         
  -5   1  18        522.76        574.45        14.04 o                         
  -4   1  18        497.95        505.56        13.07 o                         
  -3   1  18        212.73        209.42         8.59 o                         
  -2   1  18          9.70          9.75         2.99 o                         
  -1   1  18         37.08         32.90         3.93 o                         
   0   1  18        662.35        680.48        12.68 o                         
   1   1  18        216.41        231.87        17.20 o                         
   2   1  18        539.62        518.81        14.32 o                         
   3   1  18        778.69        805.87        21.75 o                         
  -8   2  18         75.76         84.46        11.48 o                         
  -7   2  18        232.54        231.06        11.55 o                         
  -6   2  18        120.52        120.07         9.04 o                         
  -5   2  18         32.69         26.94         4.33 o                         
  -4   2  18        932.22        964.35        23.66 o                         
  -3   2  18        965.92        952.22        17.15 o                         
  -2   2  18         12.63         14.01         3.29 o                         
  -1   2  18         47.95         45.56         4.35 o                         
   0   2  18          0.14          7.67         3.50 o                         
   1   2  18        987.96       1027.13        24.76 o                         
   2   2  18         19.10         20.98         4.59 o                         
   3   2  18         75.94         69.60         7.81 o                         
  -7   3  18          0.72         -1.81         3.81 o                         
  -6   3  18          3.06          5.97         4.01 o                         
  -5   3  18        269.50        270.69        17.83 o                         
  -4   3  18        205.92        224.47         8.97 o                         
  -3   3  18        489.32        508.99        11.98 o                         
  -2   3  18         28.19         26.93         3.81 o                         
  -1   3  18       1038.35       1093.50        18.85 o                         
   0   3  18       1828.83       1764.47        34.92 o                         
   1   3  18        392.96        414.04        15.17 o                         
   2   3  18       2464.22       2488.60        46.21 o                         
   3   3  18        314.23        335.50        15.30 o                         
  -7   4  18         26.46         27.29         5.77 o                         
  -6   4  18        149.24        142.39        10.29 o                         
  -5   4  18        124.17        124.26        11.24 o                         
  -4   4  18       1212.12       1227.21        23.84 o                         
  -3   4  18         16.79         12.67         3.22 o                         
  -2   4  18        333.59        350.51        10.04 o                         
  -1   4  18          6.39         10.53         3.60 o                         
   0   4  18        650.07        650.74        21.11 o                         
   1   4  18        320.57        308.82        13.32 o                         
   2   4  18          2.35          7.03         4.76 o                         
  -6   5  18        470.72        502.32        18.49 o                         
  -5   5  18        202.20        198.47        11.83 o                         
  -4   5  18         17.19         16.46         4.43 o                         
  -3   5  18        735.33        744.88        17.75 o                         
  -2   5  18        141.55        150.78         8.21 o                         
  -1   5  18         20.07         22.25         5.16 o                         
   0   5  18        302.53        274.35        12.72 o                         
   1   5  18        499.51        490.21        16.88 o                         
   2   5  18        192.32        187.30        11.95 o                         
  -5   6  18         84.83         86.40         6.33 o                         
  -4   6  18         11.56         12.59         3.78 o                         
  -3   6  18          3.67          4.32         5.51 o                         
  -2   6  18        869.40        921.93        19.40 o                         
  -1   6  18         85.43         77.34        11.23 o                         
   0   6  18        208.78        243.79        12.99 o                         
   1   6  18         40.57         39.33         5.73 o                         
  -3   7  18        688.46        698.67        17.25 o                         
  -2   7  18        433.58        428.50        16.15 o                         
  -1   7  18        628.16        646.98        18.85 o                         
  -7   1  19        162.00        182.67        15.41 o                         
  -6   1  19       1100.32       1136.14        33.68 o                         
  -5   1  19        223.46        242.01         9.52 o                         
  -4   1  19        256.26        255.43         9.62 o                         
  -3   1  19         48.70         50.58         5.26 o                         
  -2   1  19        141.80        137.24         7.05 o                         
  -1   1  19         41.80         44.78         4.65 o                         
   0   1  19        718.79        730.67        27.20 o                         
   1   1  19        499.56        508.11        17.39 o                         
   2   1  19        129.02        133.39         8.35 o                         
  -7   2  19          7.95         16.62        11.92 o                         
  -6   2  19        478.69        511.40        19.81 o                         
  -5   2  19        488.84        487.97        16.07 o                         
  -4   2  19        430.62        468.94        13.76 o                         
  -3   2  19          8.60         10.27         3.30 o                         
  -2   2  19         10.29         10.17         3.33 o                         
  -1   2  19       1052.01       1062.02        18.78 o                         
   0   2  19        488.52        510.35        16.79 o                         
   1   2  19         41.11         31.03         5.71 o                         
   2   2  19          8.87          6.69         4.58 o                         
  -6   3  19        307.21        304.27        13.26 o                         
  -5   3  19        573.93        586.65        17.97 o                         
  -4   3  19        193.33        184.00        12.08 o                         
  -3   3  19         22.15         26.77         4.06 o                         
  -2   3  19       2248.31       2236.87        31.67 o                         
  -1   3  19        352.85        388.33        11.95 o                         
   0   3  19          0.13          0.54         3.88 o                         
   1   3  19          9.81          8.58         4.76 o                         
   2   3  19         47.08         62.33        12.83 o                         
  -6   4  19        364.09        361.51        14.81 o                         
  -5   4  19         66.58         57.75         7.23 o                         
  -4   4  19        276.19        300.08        11.39 o                         
  -3   4  19        344.02        343.61        10.22 o                         
  -2   4  19        355.07        363.94        10.60 o                         
  -1   4  19        161.77        169.48        10.89 o                         
   0   4  19         37.53         35.71         6.20 o                         
   1   4  19       1270.76       1363.89        36.14 o                         
  -5   5  19         10.56          7.08         4.86 o                         
  -4   5  19          6.71         12.26         4.44 o                         
  -3   5  19        277.59        265.69        11.09 o                         
  -2   5  19         72.16         66.43         7.67 o                         
  -1   5  19          0.22         -4.04         4.04 o                         
   0   5  19       1793.60       1789.23        36.73 o                         
  -3   6  19       1039.31       1041.17        27.34 o                         
  -2   6  19          8.18          5.56         6.09 o                         
  -6   0  20          3.54         -2.20         8.07 o                         
  -5   0  20        604.01        667.42        22.66 o                         
  -4   0  20        226.21        229.39        21.08 o                         
  -3   0  20       1158.86       1108.65        30.96 o                         
  -2   0  20       4949.52       4991.87       113.85 o                         
  -1   0  20       1519.40       1540.81        38.33 o                         
   0   0  20       1040.37       1096.02        25.27 o                         
   1   0  20        438.33        418.66        29.33 o                         
  -6   1  20         23.51         21.26         7.10 o                         
  -5   1  20        363.54        360.86        13.84 o                         
  -4   1  20         19.48         14.51         4.61 o                         
  -3   1  20        492.64        525.51        22.17 o                         
  -2   1  20         41.05         48.39         7.57 o                         
  -1   1  20        185.19        173.21         8.26 o                         
   0   1  20          1.46          6.05         4.45 o                         
   1   1  20        349.23        343.59        12.23 o                         
  -5   2  20         22.15         33.10         5.91 o                         
  -4   2  20        340.41        322.53        12.86 o                         
  -3   2  20         16.67         26.19         4.41 o                         
  -2   2  20        202.07        196.22         8.61 o                         
  -1   2  20          1.29          6.48         3.64 o                         
   0   2  20        144.54        165.37        11.06 o                         
  -5   3  20         98.73        113.08         9.55 o                         
  -4   3  20          3.62         13.29         7.54 o                         
  -3   3  20       1043.42       1090.35        19.72 o                         
  -2   3  20        317.82        310.87        10.03 o                         
  -1   3  20       1408.06       1428.81        31.16 o                         
   0   3  20         30.23         39.69         6.71 o                         
  -4   4  20       1405.95       1457.64        27.63 o                         
  -3   4  20         19.78         14.04         4.50 o                         
  -2   4  20        294.66        266.92        10.40 o                         
  -1   4  20        190.94        203.24        12.48 o                         
  -4   1  21          0.03          0.79         3.21 o                         
  -3   1  21         10.77         15.20         4.23 o                         
  -2   1  21        158.48        160.72         9.06 o                         
  -1   1  21        657.89        730.01        36.30 o                         
  -3   2  21        116.97        120.88         7.96 o                         
  -2   2  21         89.75         98.14         6.77 o                         
                                                                                
